# Supplementary material for: RNA Structure in the 5′ Untranslated Region of Enterovirus D68 Strains with Differing Neurovirulence Phenotypes
Source: Viruses. 2023 Jan 20;15(2):295. doi: 10.3390/v15020295 (PMC9959730; doi:10.3390/v15020295)
Supplement: Supplementary file 1 [file viruses-15-00295-s001.zip]

Archive with 3 entries (3 files):
- Figure S1.pdb
- Figure S2.pdb
- viruses-2117046-supplementary.pdf
