# Supplementary material for: RNA Structure in the 5′ Untranslated Region of Enterovirus D68 Strains with Differing Neurovirulence Phenotypes
Source: Viruses. 2023 Jan 20;15(2):295. doi: 10.3390/v15020295 (PMC9959730; doi:10.3390/v15020295)
Supplement: Supplementary file 1 [file viruses-15-00295-s001.zip › Figure S1.pdb]

ATOM      1  C5'  U5     1      23.331  11.772   5.745  1.00  0.00           C  
ATOM      2  O5'  U5     1      22.354  11.141   6.573  1.00  0.00           O  
ATOM      3  C4'  U5     1      24.693  11.903   6.446  1.00  0.00           C  
ATOM      4  O4'  U5     1      24.517  12.502   7.723  1.00  0.00           O  
ATOM      5  C3'  U5     1      25.441  10.574   6.659  1.00  0.00           C  
ATOM      6  O3'  U5     1      26.129  10.185   5.466  1.00  0.00           O  
ATOM      7  C2'  U5     1      26.322  10.940   7.872  1.00  0.00           C  
ATOM      8  O2'  U5     1      27.561  11.507   7.489  1.00  0.00           O  
ATOM      9  C1'  U5     1      25.500  12.004   8.616  1.00  0.00           C  
ATOM     10  N1   U5     1      24.845  11.508   9.861  1.00  0.00           N  
ATOM     11  C2   U5     1      24.866  12.357  10.980  1.00  0.00           C  
ATOM     12  O2   U5     1      25.313  13.505  10.963  1.00  0.00           O  
ATOM     13  N3   U5     1      24.391  11.843  12.167  1.00  0.00           N  
ATOM     14  C4   U5     1      23.947  10.559  12.356  1.00  0.00           C  
ATOM     15  O4   U5     1      23.627  10.186  13.476  1.00  0.00           O  
ATOM     16  C5   U5     1      23.887   9.756  11.156  1.00  0.00           C  
ATOM     17  C6   U5     1      24.314  10.236   9.960  1.00  0.00           C  
ATOM     18 HO2'  U5     1      27.975  10.784   6.962  1.00  0.00           H  
ATOM     19 HO5'  U5     1      22.183  11.719   7.342  1.00  0.00           H  
ATOM     20  H3   U5     1      24.399  12.443  12.971  1.00  0.00           H  
ATOM     21  H5   U5     1      23.523   8.743  11.220  1.00  0.00           H  
ATOM     22  H6   U5     1      24.255   9.600   9.085  1.00  0.00           H  
ATOM     23  H1'  U5     1      26.179  12.817   8.881  1.00  0.00           H  
ATOM     24  H2'  U5     1      26.499  10.059   8.490  1.00  0.00           H  
ATOM     25  H3'  U5     1      24.730   9.797   6.946  1.00  0.00           H  
ATOM     26  H4'  U5     1      25.334  12.551   5.844  1.00  0.00           H  
ATOM     27  H5'  U5     1      22.984  12.771   5.469  1.00  0.00           H  
ATOM     28 H5''  U5     1      23.459  11.194   4.829  1.00  0.00           H  
ATOM     29  P     U     2      27.263   9.030   5.398  1.00  0.00           P  
ATOM     30  C5'   U     2      27.079   6.397   5.558  1.00  0.00           C  
ATOM     31  O5'   U     2      26.658   7.671   6.048  1.00  0.00           O  
ATOM     32  C4'   U     2      26.516   5.179   6.310  1.00  0.00           C  
ATOM     33  O4'   U     2      27.111   5.000   7.588  1.00  0.00           O  
ATOM     34  C3'   U     2      24.998   5.218   6.493  1.00  0.00           C  
ATOM     35  O3'   U     2      24.323   4.765   5.321  1.00  0.00           O  
ATOM     36  C2'   U     2      24.828   4.320   7.732  1.00  0.00           C  
ATOM     37  O2'   U     2      24.813   2.918   7.433  1.00  0.00           O  
ATOM     38  C1'   U     2      26.109   4.632   8.533  1.00  0.00           C  
ATOM     39  N1    U     2      25.926   5.702   9.564  1.00  0.00           N  
ATOM     40  C2    U     2      25.223   5.355  10.728  1.00  0.00           C  
ATOM     41  O2    U     2      24.580   4.312  10.852  1.00  0.00           O  
ATOM     42  N3    U     2      25.296   6.231  11.789  1.00  0.00           N  
ATOM     43  C4    U     2      26.022   7.394  11.829  1.00  0.00           C  
ATOM     44  O4    U     2      26.043   8.066  12.855  1.00  0.00           O  
ATOM     45  C5    U     2      26.698   7.714  10.593  1.00  0.00           C  
ATOM     46  C6    U     2      26.636   6.888   9.513  1.00  0.00           C  
ATOM     47  OP1   U     2      28.410   9.467   6.238  1.00  0.00           O  
ATOM     48  OP2   U     2      27.517   8.789   3.951  1.00  0.00           O1-
ATOM     49 HO2'   U     2      24.380   2.424   8.158  1.00  0.00           H  
ATOM     50  H3    U     2      24.768   5.994  12.616  1.00  0.00           H  
ATOM     51  H5    U     2      27.281   8.623  10.548  1.00  0.00           H  
ATOM     52  H6    U     2      27.181   7.151   8.612  1.00  0.00           H  
ATOM     53  H1'   U     2      26.422   3.725   9.054  1.00  0.00           H  
ATOM     54  H2'   U     2      23.931   4.606   8.282  1.00  0.00           H  
ATOM     55  H3'   U     2      24.698   6.234   6.757  1.00  0.00           H  
ATOM     56  H4'   U     2      26.749   4.288   5.723  1.00  0.00           H  
ATOM     57  H5'   U     2      28.169   6.340   5.595  1.00  0.00           H  
ATOM     58 H5''   U     2      26.775   6.304   4.514  1.00  0.00           H  
ATOM     59  P     A     3      22.883   5.363   4.909  1.00  0.00           P  
ATOM     60  C5'   A     3      21.240   3.610   6.044  1.00  0.00           C  
ATOM     61  O5'   A     3      21.875   4.881   6.088  1.00  0.00           O  
ATOM     62  C4'   A     3      20.306   3.360   7.239  1.00  0.00           C  
ATOM     63  O4'   A     3      21.017   3.200   8.467  1.00  0.00           O  
ATOM     64  C3'   A     3      19.295   4.484   7.498  1.00  0.00           C  
ATOM     65  O3'   A     3      18.253   4.633   6.538  1.00  0.00           O  
ATOM     66  C2'   A     3      18.837   4.074   8.908  1.00  0.00           C  
ATOM     67  O2'   A     3      17.971   2.933   8.947  1.00  0.00           O  
ATOM     68  C1'   A     3      20.193   3.695   9.522  1.00  0.00           C  
ATOM     69  N1    A     3      20.112   6.742  13.665  1.00  0.00           N  
ATOM     70  C2    A     3      19.520   5.587  13.393  1.00  0.00           C  
ATOM     71  N3    A     3      19.632   4.845  12.292  1.00  0.00           N  
ATOM     72  C4    A     3      20.476   5.402  11.377  1.00  0.00           C  
ATOM     73  C5    A     3      21.161   6.580  11.502  1.00  0.00           C  
ATOM     74  C6    A     3      20.922   7.245  12.733  1.00  0.00           C  
ATOM     75  N6    A     3      21.446   8.397  13.088  1.00  0.00           N  
ATOM     76  N7    A     3      21.923   6.844  10.351  1.00  0.00           N  
ATOM     77  C8    A     3      21.655   5.820   9.580  1.00  0.00           C  
ATOM     78  N9    A     3      20.791   4.905  10.134  1.00  0.00           N  
ATOM     79  OP1   A     3      22.483   4.716   3.626  1.00  0.00           O  
ATOM     80  OP2   A     3      22.967   6.849   4.949  1.00  0.00           O1-
ATOM     81 HO2'   A     3      17.653   2.796   9.860  1.00  0.00           H  
ATOM     82  H2    A     3      18.863   5.199  14.161  1.00  0.00           H  
ATOM     83  H8    A     3      22.059   5.704   8.582  1.00  0.00           H  
ATOM     84  H1'   A     3      20.056   2.938  10.299  1.00  0.00           H  
ATOM     85  H2'   A     3      18.392   4.924   9.428  1.00  0.00           H  
ATOM     86  H3'   A     3      19.849   5.421   7.578  1.00  0.00           H  
ATOM     87  H4'   A     3      19.745   2.443   7.043  1.00  0.00           H  
ATOM     88  H5'   A     3      21.994   2.821   6.015  1.00  0.00           H  
ATOM     89  H61   A     3      21.212   8.781  13.984  1.00  0.00           H  
ATOM     90  H62   A     3      22.123   8.851  12.504  1.00  0.00           H  
ATOM     91 H5''   A     3      20.641   3.539   5.133  1.00  0.00           H  
ATOM     92  P     A     4      17.534   6.078   6.346  1.00  0.00           P  
ATOM     93  C5'   A     4      15.711   5.675   8.231  1.00  0.00           C  
ATOM     94  O5'   A     4      16.819   6.436   7.762  1.00  0.00           O  
ATOM     95  C4'   A     4      15.215   6.085   9.630  1.00  0.00           C  
ATOM     96  O4'   A     4      16.245   6.044  10.623  1.00  0.00           O  
ATOM     97  C3'   A     4      14.633   7.501   9.683  1.00  0.00           C  
ATOM     98  O3'   A     4      13.351   7.630   9.063  1.00  0.00           O  
ATOM     99  C2'   A     4      14.654   7.732  11.205  1.00  0.00           C  
ATOM    100  O2'   A     4      13.604   7.069  11.914  1.00  0.00           O  
ATOM    101  C1'   A     4      15.979   7.061  11.589  1.00  0.00           C  
ATOM    102  N1    A     4      18.727  10.139  14.676  1.00  0.00           N  
ATOM    103  C2    A     4      17.787   9.233  14.914  1.00  0.00           C  
ATOM    104  N3    A     4      17.140   8.466  14.042  1.00  0.00           N  
ATOM    105  C4    A     4      17.541   8.684  12.760  1.00  0.00           C  
ATOM    106  C5    A     4      18.494   9.575  12.344  1.00  0.00           C  
ATOM    107  C6    A     4      19.089  10.314  13.402  1.00  0.00           C  
ATOM    108  N6    A     4      20.059  11.201  13.250  1.00  0.00           N  
ATOM    109  N7    A     4      18.664   9.512  10.950  1.00  0.00           N  
ATOM    110  C8    A     4      17.795   8.600  10.588  1.00  0.00           C  
ATOM    111  N9    A     4      17.075   8.057  11.626  1.00  0.00           N  
ATOM    112  OP1   A     4      16.480   5.920   5.303  1.00  0.00           O  
ATOM    113  OP2   A     4      18.594   7.100   6.113  1.00  0.00           O1-
ATOM    114 HO2'   A     4      13.473   7.511  12.774  1.00  0.00           H  
ATOM    115  H2    A     4      17.511   9.098  15.954  1.00  0.00           H  
ATOM    116  H8    A     4      17.650   8.294   9.559  1.00  0.00           H  
ATOM    117  H1'   A     4      15.878   6.623  12.585  1.00  0.00           H  
ATOM    118  H2'   A     4      14.669   8.799  11.431  1.00  0.00           H  
ATOM    119  H3'   A     4      15.343   8.184   9.214  1.00  0.00           H  
ATOM    120  H4'   A     4      14.424   5.393   9.923  1.00  0.00           H  
ATOM    121  H5'   A     4      15.981   4.619   8.260  1.00  0.00           H  
ATOM    122  H61   A     4      20.438  11.645  14.070  1.00  0.00           H  
ATOM    123  H62   A     4      20.408  11.392  12.326  1.00  0.00           H  
ATOM    124 H5''   A     4      14.881   5.785   7.531  1.00  0.00           H  
ATOM    125  P     A     5      12.752   9.094   8.707  1.00  0.00           P  
ATOM    126  C5'   A     5      11.374   9.412  10.964  1.00  0.00           C  
ATOM    127  O5'   A     5      12.443   9.835  10.123  1.00  0.00           O  
ATOM    128  C4'   A     5      11.329  10.155  12.314  1.00  0.00           C  
ATOM    129  O4'   A     5      12.526  10.003  13.083  1.00  0.00           O  
ATOM    130  C3'   A     5      11.101  11.660  12.148  1.00  0.00           C  
ATOM    131  O3'   A     5       9.746  11.992  11.846  1.00  0.00           O  
ATOM    132  C2'   A     5      11.609  12.164  13.508  1.00  0.00           C  
ATOM    133  O2'   A     5      10.697  11.978  14.594  1.00  0.00           O  
ATOM    134  C1'   A     5      12.787  11.227  13.764  1.00  0.00           C  
ATOM    135  N1    A     5      16.988  13.830  15.260  1.00  0.00           N  
ATOM    136  C2    A     5      15.847  13.544  15.874  1.00  0.00           C  
ATOM    137  N3    A     5      14.790  12.889  15.395  1.00  0.00           N  
ATOM    138  C4    A     5      14.973  12.490  14.104  1.00  0.00           C  
ATOM    139  C5    A     5      16.090  12.693  13.337  1.00  0.00           C  
ATOM    140  C6    A     5      17.119  13.420  13.995  1.00  0.00           C  
ATOM    141  N6    A     5      18.271  13.756  13.441  1.00  0.00           N  
ATOM    142  N7    A     5      15.933  12.128  12.062  1.00  0.00           N  
ATOM    143  C8    A     5      14.726  11.623  12.109  1.00  0.00           C  
ATOM    144  N9    A     5      14.089  11.782  13.318  1.00  0.00           N  
ATOM    145  OP1   A     5      11.461   8.888   7.986  1.00  0.00           O  
ATOM    146  OP2   A     5      13.821   9.869   8.016  1.00  0.00           O1-
ATOM    147 HO2'   A     5      10.617  12.812  15.094  1.00  0.00           H  
ATOM    148  H2    A     5      15.761  13.892  16.895  1.00  0.00           H  
ATOM    149  H8    A     5      14.273  11.099  11.278  1.00  0.00           H  
ATOM    150  H1'   A     5      12.834  11.061  14.840  1.00  0.00           H  
ATOM    151  H2'   A     5      11.939  13.197  13.441  1.00  0.00           H  
ATOM    152  H3'   A     5      11.766  12.035  11.367  1.00  0.00           H  
ATOM    153  H4'   A     5      10.496   9.758  12.896  1.00  0.00           H  
ATOM    154  H5'   A     5      11.459   8.343  11.159  1.00  0.00           H  
ATOM    155  H61   A     5      18.920  14.313  13.971  1.00  0.00           H  
ATOM    156  H62   A     5      18.459  13.478  12.492  1.00  0.00           H  
ATOM    157 H5''   A     5      10.426   9.579  10.450  1.00  0.00           H  
ATOM    158  P     A     6       9.372  13.439  11.230  1.00  0.00           P  
ATOM    159  C5'   A     6       8.917  14.672  13.535  1.00  0.00           C  
ATOM    160  O5'   A     6       9.748  14.507  12.393  1.00  0.00           O  
ATOM    161  C4'   A     6       9.539  15.598  14.591  1.00  0.00           C  
ATOM    162  O4'   A     6      10.775  15.096  15.095  1.00  0.00           O  
ATOM    163  C3'   A     6       9.829  17.001  14.053  1.00  0.00           C  
ATOM    164  O3'   A     6       8.652  17.797  13.903  1.00  0.00           O  
ATOM    165  C2'   A     6      10.819  17.488  15.124  1.00  0.00           C  
ATOM    166  O2'   A     6      10.200  17.928  16.339  1.00  0.00           O  
ATOM    167  C1'   A     6      11.608  16.205  15.418  1.00  0.00           C  
ATOM    168  N1    A     6      16.534  17.633  15.367  1.00  0.00           N  
ATOM    169  C2    A     6      15.549  17.842  16.226  1.00  0.00           C  
ATOM    170  N3    A     6      14.288  17.431  16.146  1.00  0.00           N  
ATOM    171  C4    A     6      14.055  16.706  15.016  1.00  0.00           C  
ATOM    172  C5    A     6      14.960  16.386  14.040  1.00  0.00           C  
ATOM    173  C6    A     6      16.262  16.902  14.279  1.00  0.00           C  
ATOM    174  N6    A     6      17.288  16.755  13.465  1.00  0.00           N  
ATOM    175  N7    A     6      14.349  15.656  13.008  1.00  0.00           N  
ATOM    176  C8    A     6      13.101  15.589  13.398  1.00  0.00           C  
ATOM    177  N9    A     6      12.858  16.160  14.625  1.00  0.00           N  
ATOM    178  OP1   A     6       7.897  13.466  11.003  1.00  0.00           O  
ATOM    179  OP2   A     6      10.268  13.693  10.067  1.00  0.00           O1-
ATOM    180 HO2'   A     6      10.822  18.489  16.842  1.00  0.00           H  
ATOM    181  H2    A     6      15.802  18.429  17.100  1.00  0.00           H  
ATOM    182  H8    A     6      12.322  15.117  12.815  1.00  0.00           H  
ATOM    183  H1'   A     6      11.877  16.182  16.476  1.00  0.00           H  
ATOM    184  H2'   A     6      11.470  18.256  14.711  1.00  0.00           H  
ATOM    185  H3'   A     6      10.361  16.913  13.104  1.00  0.00           H  
ATOM    186  H4'   A     6       8.841  15.696  15.424  1.00  0.00           H  
ATOM    187  H5'   A     6       8.721  13.702  13.994  1.00  0.00           H  
ATOM    188  H61   A     6      18.112  17.310  13.654  1.00  0.00           H  
ATOM    189  H62   A     6      17.157  16.283  12.590  1.00  0.00           H  
ATOM    190 H5''   A     6       7.959  15.095  13.228  1.00  0.00           H  
ATOM    191  P     C     7       8.559  18.926  12.748  1.00  0.00           P  
ATOM    192  C5'   C     7       9.643  20.881  14.191  1.00  0.00           C  
ATOM    193  O5'   C     7       9.736  19.987  13.089  1.00  0.00           O  
ATOM    194  C4'   C     7      10.988  21.554  14.521  1.00  0.00           C  
ATOM    195  O4'   C     7      11.982  20.614  14.925  1.00  0.00           O  
ATOM    196  C3'   C     7      11.579  22.331  13.345  1.00  0.00           C  
ATOM    197  O3'   C     7      10.976  23.604  13.160  1.00  0.00           O  
ATOM    198  C2'   C     7      13.063  22.383  13.737  1.00  0.00           C  
ATOM    199  O2'   C     7      13.383  23.425  14.656  1.00  0.00           O  
ATOM    200  C1'   C     7      13.251  21.031  14.433  1.00  0.00           C  
ATOM    201  N1    C     7      13.840  20.069  13.460  1.00  0.00           N  
ATOM    202  C2    C     7      15.230  20.098  13.295  1.00  0.00           C  
ATOM    203  O2    C     7      15.951  20.804  14.004  1.00  0.00           O  
ATOM    204  N3    C     7      15.813  19.374  12.317  1.00  0.00           N  
ATOM    205  C4    C     7      15.067  18.633  11.527  1.00  0.00           C  
ATOM    206  N4    C     7      15.707  18.002  10.579  1.00  0.00           N  
ATOM    207  C5    C     7      13.650  18.561  11.644  1.00  0.00           C  
ATOM    208  C6    C     7      13.071  19.290  12.629  1.00  0.00           C  
ATOM    209  OP1   C     7       7.240  19.610  12.884  1.00  0.00           O  
ATOM    210  OP2   C     7       8.889  18.289  11.443  1.00  0.00           O1-
ATOM    211 HO2'   C     7      13.193  24.267  14.207  1.00  0.00           H  
ATOM    212  H5    C     7      13.044  17.956  10.988  1.00  0.00           H  
ATOM    213  H6    C     7      11.999  19.277  12.750  1.00  0.00           H  
ATOM    214  H1'   C     7      13.945  21.165  15.267  1.00  0.00           H  
ATOM    215  H2'   C     7      13.685  22.461  12.843  1.00  0.00           H  
ATOM    216  H3'   C     7      11.481  21.734  12.438  1.00  0.00           H  
ATOM    217  H4'   C     7      10.832  22.259  15.340  1.00  0.00           H  
ATOM    218  H41   C     7      16.693  18.174  10.513  1.00  0.00           H  
ATOM    219  H5'   C     7       9.303  20.341  15.076  1.00  0.00           H  
ATOM    220  H42   C     7      15.206  17.488   9.874  1.00  0.00           H  
ATOM    221 H5''   C     7       8.909  21.657  13.962  1.00  0.00           H  
ATOM    222  P     A     8      11.362  24.504  11.883  1.00  0.00           P  
ATOM    223  C5'   A     8      13.462  26.009  11.384  1.00  0.00           C  
ATOM    224  O5'   A     8      12.798  25.152  12.297  1.00  0.00           O  
ATOM    225  C4'   A     8      13.594  27.459  11.859  1.00  0.00           C  
ATOM    226  O4'   A     8      12.453  27.934  12.566  1.00  0.00           O  
ATOM    227  C3'   A     8      14.876  27.772  12.653  1.00  0.00           C  
ATOM    228  O3'   A     8      15.583  28.951  12.240  1.00  0.00           O  
ATOM    229  C2'   A     8      14.284  27.946  14.061  1.00  0.00           C  
ATOM    230  O2'   A     8      15.035  28.770  14.947  1.00  0.00           O  
ATOM    231  C1'   A     8      12.884  28.511  13.783  1.00  0.00           C  
ATOM    232  N1    A     8       8.900  30.270  16.577  1.00  0.00           N  
ATOM    233  C2    A     8       9.575  30.799  15.565  1.00  0.00           C  
ATOM    234  N3    A     8      10.593  30.273  14.889  1.00  0.00           N  
ATOM    235  C4    A     8      10.919  29.025  15.333  1.00  0.00           C  
ATOM    236  C5    A     8      10.307  28.338  16.351  1.00  0.00           C  
ATOM    237  C6    A     8       9.247  29.045  16.974  1.00  0.00           C  
ATOM    238  N6    A     8       8.500  28.572  17.956  1.00  0.00           N  
ATOM    239  N7    A     8      10.869  27.063  16.514  1.00  0.00           N  
ATOM    240  C8    A     8      11.799  27.037  15.594  1.00  0.00           C  
ATOM    241  N9    A     8      11.913  28.195  14.858  1.00  0.00           N  
ATOM    242  OP1   A     8      10.340  25.584  11.778  1.00  0.00           O  
ATOM    243  OP2   A     8      11.572  23.609  10.710  1.00  0.00           O1-
ATOM    244 HO2'   A     8      15.084  29.665  14.560  1.00  0.00           H  
ATOM    245  H2    A     8       9.267  31.792  15.263  1.00  0.00           H  
ATOM    246  H8    A     8      12.430  26.175  15.422  1.00  0.00           H  
ATOM    247  H1'   A     8      12.951  29.592  13.652  1.00  0.00           H  
ATOM    248  H2'   A     8      14.198  26.950  14.494  1.00  0.00           H  
ATOM    249  H3'   A     8      15.548  26.910  12.634  1.00  0.00           H  
ATOM    250  H4'   A     8      13.648  27.995  10.946  1.00  0.00           H  
ATOM    251  H5'   A     8      12.921  26.032  10.436  1.00  0.00           H  
ATOM    252  H61   A     8       7.742  29.140  18.301  1.00  0.00           H  
ATOM    253  H62   A     8       8.674  27.640  18.301  1.00  0.00           H  
ATOM    254 H5''   A     8      14.455  25.617  11.167  1.00  0.00           H  
ATOM    255  P     G     9      15.873  29.365  10.685  1.00  0.00           P  
ATOM    256  C5'   G     9      13.532  30.259   9.661  1.00  0.00           C  
ATOM    257  O5'   G     9      14.706  30.481  10.436  1.00  0.00           O  
ATOM    258  C4'   G     9      12.436  31.294   9.933  1.00  0.00           C  
ATOM    259  O4'   G     9      12.028  31.444  11.291  1.00  0.00           O  
ATOM    260  C3'   G     9      12.883  32.644   9.373  1.00  0.00           C  
ATOM    261  O3'   G     9      12.235  33.042   8.151  1.00  0.00           O  
ATOM    262  C2'   G     9      12.915  33.574  10.606  1.00  0.00           C  
ATOM    263  O2'   G     9      12.358  34.858  10.355  1.00  0.00           O  
ATOM    264  C1'   G     9      12.210  32.787  11.730  1.00  0.00           C  
ATOM    265  N1    G     9      11.876  32.782  16.850  1.00  0.00           N  
ATOM    266  C2    G     9      11.266  33.635  16.001  1.00  0.00           C  
ATOM    267  N2    G     9      10.557  34.585  16.553  1.00  0.00           N  
ATOM    268  N3    G     9      11.465  33.673  14.689  1.00  0.00           N  
ATOM    269  C4    G     9      12.510  32.888  14.284  1.00  0.00           C  
ATOM    270  C5    G     9      13.289  32.093  15.099  1.00  0.00           C  
ATOM    271  C6    G     9      12.887  31.924  16.472  1.00  0.00           C  
ATOM    272  O6    G     9      13.330  31.164  17.337  1.00  0.00           O  
ATOM    273  N7    G     9      14.391  31.607  14.394  1.00  0.00           N  
ATOM    274  C8    G     9      14.183  32.040  13.180  1.00  0.00           C  
ATOM    275  N9    G     9      12.985  32.687  13.001  1.00  0.00           N  
ATOM    276  OP1   G     9      15.670  28.190   9.788  1.00  0.00           O  
ATOM    277  OP2   G     9      17.182  30.076  10.638  1.00  0.00           O1-
ATOM    278 HO2'   G     9      12.695  35.515  10.987  1.00  0.00           H  
ATOM    279  H1    G     9      11.669  32.843  17.832  1.00  0.00           H  
ATOM    280  H8    G     9      14.858  31.831  12.365  1.00  0.00           H  
ATOM    281  H1'   G     9      11.231  33.229  11.921  1.00  0.00           H  
ATOM    282  H2'   G     9      13.963  33.702  10.885  1.00  0.00           H  
ATOM    283  H21   G     9      10.558  34.683  17.550  1.00  0.00           H  
ATOM    284  H3'   G     9      13.935  32.557   9.095  1.00  0.00           H  
ATOM    285  H22   G     9      10.168  35.310  15.965  1.00  0.00           H  
ATOM    286  H4'   G     9      11.579  30.921   9.402  1.00  0.00           H  
ATOM    287  H5'   G     9      13.069  29.294   9.807  1.00  0.00           H  
ATOM    288 H5''   G     9      13.800  30.312   8.606  1.00  0.00           H  
ATOM    289  P     C    10      10.622  33.012   7.838  1.00  0.00           P  
ATOM    290  C5'   C    10       8.975  33.541   9.901  1.00  0.00           C  
ATOM    291  O5'   C    10       9.922  33.982   8.933  1.00  0.00           O  
ATOM    292  C4'   C    10       8.396  34.718  10.718  1.00  0.00           C  
ATOM    293  O4'   C    10       9.067  34.974  11.949  1.00  0.00           O  
ATOM    294  C3'   C    10       8.380  36.041   9.949  1.00  0.00           C  
ATOM    295  O3'   C    10       7.407  36.047   8.901  1.00  0.00           O  
ATOM    296  C2'   C    10       8.158  37.008  11.115  1.00  0.00           C  
ATOM    297  O2'   C    10       6.802  37.092  11.557  1.00  0.00           O  
ATOM    298  C1'   C    10       8.976  36.371  12.263  1.00  0.00           C  
ATOM    299  N1    C    10      10.348  36.948  12.476  1.00  0.00           N  
ATOM    300  C2    C    10      10.542  38.331  12.558  1.00  0.00           C  
ATOM    301  O2    C    10       9.589  39.106  12.552  1.00  0.00           O  
ATOM    302  N3    C    10      11.791  38.848  12.683  1.00  0.00           N  
ATOM    303  C4    C    10      12.806  38.036  12.870  1.00  0.00           C  
ATOM    304  N4    C    10      13.990  38.580  12.975  1.00  0.00           N  
ATOM    305  C5    C    10      12.654  36.630  12.982  1.00  0.00           C  
ATOM    306  C6    C    10      11.407  36.135  12.783  1.00  0.00           C  
ATOM    307  OP1   C    10      10.072  31.627   7.965  1.00  0.00           O  
ATOM    308  OP2   C    10      10.475  33.656   6.499  1.00  0.00           O1-
ATOM    309 HO2'   C    10       6.307  37.610  10.908  1.00  0.00           H  
ATOM    310  H5    C    10      13.475  35.964  13.208  1.00  0.00           H  
ATOM    311  H6    C    10      11.237  35.078  12.824  1.00  0.00           H  
ATOM    312  H1'   C    10       8.410  36.506  13.189  1.00  0.00           H  
ATOM    313  H2'   C    10       8.529  37.987  10.823  1.00  0.00           H  
ATOM    314  H3'   C    10       9.379  36.245   9.559  1.00  0.00           H  
ATOM    315  H4'   C    10       7.360  34.472  10.965  1.00  0.00           H  
ATOM    316  H41   C    10      14.052  39.577  12.858  1.00  0.00           H  
ATOM    317  H5'   C    10       9.436  32.821  10.580  1.00  0.00           H  
ATOM    318  H42   C    10      14.802  38.000  13.100  1.00  0.00           H  
ATOM    319 H5''   C    10       8.145  33.048   9.391  1.00  0.00           H  
ATOM    320  P     U    11       7.637  36.866   7.512  1.00  0.00           P  
ATOM    321  C5'   U    11       5.816  38.627   8.273  1.00  0.00           C  
ATOM    322  O5'   U    11       7.143  38.355   7.865  1.00  0.00           O  
ATOM    323  C4'   U    11       5.795  39.883   9.158  1.00  0.00           C  
ATOM    324  O4'   U    11       6.678  39.773  10.278  1.00  0.00           O  
ATOM    325  C3'   U    11       6.241  41.131   8.398  1.00  0.00           C  
ATOM    326  O3'   U    11       5.238  41.606   7.505  1.00  0.00           O  
ATOM    327  C2'   U    11       6.605  42.040   9.586  1.00  0.00           C  
ATOM    328  O2'   U    11       5.488  42.590  10.286  1.00  0.00           O  
ATOM    329  C1'   U    11       7.272  41.045  10.537  1.00  0.00           C  
ATOM    330  N1    U    11       8.762  41.037  10.401  1.00  0.00           N  
ATOM    331  C2    U    11       9.511  41.788  11.320  1.00  0.00           C  
ATOM    332  O2    U    11       8.997  42.540  12.148  1.00  0.00           O  
ATOM    333  N3    U    11      10.887  41.676  11.274  1.00  0.00           N  
ATOM    334  C4    U    11      11.587  40.920  10.366  1.00  0.00           C  
ATOM    335  O4    U    11      12.814  40.905  10.394  1.00  0.00           O  
ATOM    336  C5    U    11      10.763  40.214   9.409  1.00  0.00           C  
ATOM    337  C6    U    11       9.408  40.283   9.446  1.00  0.00           C  
ATOM    338  OP1   U    11       6.718  36.301   6.479  1.00  0.00           O  
ATOM    339  OP2   U    11       9.091  36.974   7.192  1.00  0.00           O1-
ATOM    340 HO2'   U    11       5.404  43.530  10.048  1.00  0.00           H  
ATOM    341  H3    U    11      11.443  42.120  11.983  1.00  0.00           H  
ATOM    342  H5    U    11      11.250  39.599   8.667  1.00  0.00           H  
ATOM    343  H6    U    11       8.829  39.717   8.736  1.00  0.00           H  
ATOM    344  H1'   U    11       7.024  41.343  11.558  1.00  0.00           H  
ATOM    345  H2'   U    11       7.307  42.813   9.285  1.00  0.00           H  
ATOM    346  H3'   U    11       7.153  40.903   7.847  1.00  0.00           H  
ATOM    347  H4'   U    11       4.778  40.047   9.517  1.00  0.00           H  
ATOM    348  H5'   U    11       5.413  37.791   8.844  1.00  0.00           H  
ATOM    349 H5''   U    11       5.186  38.782   7.395  1.00  0.00           H  
ATOM    350  P     C    12       5.622  42.593   6.289  1.00  0.00           P  
ATOM    351  C5'   C    12       5.012  44.751   7.686  1.00  0.00           C  
ATOM    352  O5'   C    12       6.007  43.962   7.050  1.00  0.00           O  
ATOM    353  C4'   C    12       5.628  45.849   8.567  1.00  0.00           C  
ATOM    354  O4'   C    12       6.459  45.324   9.600  1.00  0.00           O  
ATOM    355  C3'   C    12       6.510  46.804   7.768  1.00  0.00           C  
ATOM    356  O3'   C    12       5.753  47.700   6.959  1.00  0.00           O  
ATOM    357  C2'   C    12       7.320  47.442   8.911  1.00  0.00           C  
ATOM    358  O2'   C    12       6.609  48.448   9.638  1.00  0.00           O  
ATOM    359  C1'   C    12       7.518  46.246   9.855  1.00  0.00           C  
ATOM    360  N1    C    12       8.849  45.601   9.651  1.00  0.00           N  
ATOM    361  C2    C    12       9.908  45.973  10.491  1.00  0.00           C  
ATOM    362  O2    C    12       9.814  46.891  11.305  1.00  0.00           O  
ATOM    363  N3    C    12      11.099  45.335  10.427  1.00  0.00           N  
ATOM    364  C4    C    12      11.257  44.387   9.528  1.00  0.00           C  
ATOM    365  N4    C    12      12.427  43.821   9.508  1.00  0.00           N  
ATOM    366  C5    C    12      10.241  43.988   8.618  1.00  0.00           C  
ATOM    367  C6    C    12       9.051  44.629   8.701  1.00  0.00           C  
ATOM    368  OP1   C    12       4.397  42.814   5.468  1.00  0.00           O  
ATOM    369  OP2   C    12       6.845  42.075   5.615  1.00  0.00           O1-
ATOM    370 HO2'   C    12       7.236  49.114   9.977  1.00  0.00           H  
ATOM    371  H5    C    12      10.392  43.219   7.874  1.00  0.00           H  
ATOM    372  H6    C    12       8.248  44.369   8.022  1.00  0.00           H  
ATOM    373  H1'   C    12       7.447  46.601  10.888  1.00  0.00           H  
ATOM    374  H2'   C    12       8.274  47.818   8.538  1.00  0.00           H  
ATOM    375  H3'   C    12       7.190  46.217   7.149  1.00  0.00           H  
ATOM    376  H4'   C    12       4.824  46.427   9.023  1.00  0.00           H  
ATOM    377  H41   C    12      13.126  44.160  10.159  1.00  0.00           H  
ATOM    378  H5'   C    12       4.375  44.118   8.307  1.00  0.00           H  
ATOM    379  H42   C    12      12.645  43.124   8.820  1.00  0.00           H  
ATOM    380 H5''   C    12       4.381  45.218   6.929  1.00  0.00           H  
ATOM    381  P     U    13       6.400  48.345   5.627  1.00  0.00           P  
ATOM    382  C5'   U    13       7.396  50.481   6.837  1.00  0.00           C  
ATOM    383  O5'   U    13       7.631  49.244   6.177  1.00  0.00           O  
ATOM    384  C4'   U    13       8.673  51.078   7.447  1.00  0.00           C  
ATOM    385  O4'   U    13       9.223  50.214   8.439  1.00  0.00           O  
ATOM    386  C3'   U    13       9.777  51.352   6.416  1.00  0.00           C  
ATOM    387  O3'   U    13       9.579  52.574   5.699  1.00  0.00           O  
ATOM    388  C2'   U    13      11.015  51.359   7.339  1.00  0.00           C  
ATOM    389  O2'   U    13      11.253  52.624   7.970  1.00  0.00           O  
ATOM    390  C1'   U    13      10.637  50.347   8.438  1.00  0.00           C  
ATOM    391  N1    U    13      11.294  49.022   8.239  1.00  0.00           N  
ATOM    392  C2    U    13      12.450  48.739   8.980  1.00  0.00           C  
ATOM    393  O2    U    13      12.906  49.487   9.844  1.00  0.00           O  
ATOM    394  N3    U    13      13.118  47.569   8.685  1.00  0.00           N  
ATOM    395  C4    U    13      12.781  46.685   7.688  1.00  0.00           C  
ATOM    396  O4    U    13      13.533  45.759   7.407  1.00  0.00           O  
ATOM    397  C5    U    13      11.525  46.979   7.039  1.00  0.00           C  
ATOM    398  C6    U    13      10.829  48.115   7.310  1.00  0.00           C  
ATOM    399  OP1   U    13       5.369  49.233   5.014  1.00  0.00           O  
ATOM    400  OP2   U    13       6.962  47.241   4.795  1.00  0.00           O1-
ATOM    401 HO2'   U    13      12.184  52.691   8.263  1.00  0.00           H  
ATOM    402  H3    U    13      13.950  47.367   9.209  1.00  0.00           H  
ATOM    403  H5    U    13      11.159  46.288   6.294  1.00  0.00           H  
ATOM    404  H6    U    13       9.911  48.323   6.775  1.00  0.00           H  
ATOM    405  H1'   U    13      10.946  50.752   9.405  1.00  0.00           H  
ATOM    406  H2'   U    13      11.897  51.030   6.783  1.00  0.00           H  
ATOM    407  H3'   U    13       9.857  50.503   5.736  1.00  0.00           H  
ATOM    408  H4'   U    13       8.419  52.027   7.922  1.00  0.00           H  
ATOM    409  H5'   U    13       6.669  50.335   7.638  1.00  0.00           H  
ATOM    410 H5''   U    13       6.980  51.197   6.128  1.00  0.00           H  
ATOM    411  P     G    14       9.448  52.616   4.079  1.00  0.00           P  
ATOM    412  C5'   G    14      12.000  53.197   3.678  1.00  0.00           C  
ATOM    413  O5'   G    14      10.932  52.272   3.525  1.00  0.00           O  
ATOM    414  C4'   G    14      13.370  52.505   3.706  1.00  0.00           C  
ATOM    415  O4'   G    14      13.366  51.449   4.670  1.00  0.00           O  
ATOM    416  C3'   G    14      13.808  51.864   2.380  1.00  0.00           C  
ATOM    417  O3'   G    14      14.218  52.671   1.259  1.00  0.00           O  
ATOM    418  C2'   G    14      14.831  50.846   2.906  1.00  0.00           C  
ATOM    419  O2'   G    14      16.056  51.398   3.367  1.00  0.00           O  
ATOM    420  C1'   G    14      14.118  50.349   4.168  1.00  0.00           C  
ATOM    421  N1    G    14      14.075  45.305   3.204  1.00  0.00           N  
ATOM    422  C2    G    14      15.086  46.206   3.146  1.00  0.00           C  
ATOM    423  N2    G    14      16.251  45.798   2.734  1.00  0.00           N  
ATOM    424  N3    G    14      14.978  47.507   3.396  1.00  0.00           N  
ATOM    425  C4    G    14      13.692  47.889   3.647  1.00  0.00           C  
ATOM    426  C5    G    14      12.581  47.072   3.686  1.00  0.00           C  
ATOM    427  C6    G    14      12.768  45.652   3.495  1.00  0.00           C  
ATOM    428  O6    G    14      11.940  44.740   3.545  1.00  0.00           O  
ATOM    429  N7    G    14      11.431  47.837   3.916  1.00  0.00           N  
ATOM    430  C8    G    14      11.888  49.056   4.036  1.00  0.00           C  
ATOM    431  N9    G    14      13.251  49.168   3.914  1.00  0.00           N  
ATOM    432  OP1   G    14       9.114  54.015   3.689  1.00  0.00           O  
ATOM    433  OP2   G    14       8.538  51.529   3.631  1.00  0.00           O1-
ATOM    434 HO2'   G    14      16.354  52.094   2.754  1.00  0.00           H  
ATOM    435  H1    G    14      14.271  44.333   3.061  1.00  0.00           H  
ATOM    436  H8    G    14      11.253  49.908   4.227  1.00  0.00           H  
ATOM    437  H1'   G    14      14.866  50.059   4.902  1.00  0.00           H  
ATOM    438  H2'   G    14      15.000  50.044   2.183  1.00  0.00           H  
ATOM    439  H21   G    14      16.424  44.856   2.428  1.00  0.00           H  
ATOM    440  H3'   G    14      12.960  51.278   2.019  1.00  0.00           H  
ATOM    441  H22   G    14      16.999  46.462   2.776  1.00  0.00           H  
ATOM    442  H4'   G    14      14.126  53.226   4.010  1.00  0.00           H  
ATOM    443  H5'   G    14      11.887  53.734   4.622  1.00  0.00           H  
ATOM    444 H5''   G    14      11.977  53.925   2.867  1.00  0.00           H  
ATOM    445  P     G    15      15.189  53.981   1.296  1.00  0.00           P  
ATOM    446  C5'   G    15      17.755  54.317   1.962  1.00  0.00           C  
ATOM    447  O5'   G    15      16.670  53.431   1.669  1.00  0.00           O  
ATOM    448  C4'   G    15      19.053  53.604   2.410  1.00  0.00           C  
ATOM    449  O4'   G    15      18.739  52.450   3.194  1.00  0.00           O  
ATOM    450  C3'   G    15      20.020  53.124   1.306  1.00  0.00           C  
ATOM    451  O3'   G    15      20.941  54.094   0.809  1.00  0.00           O  
ATOM    452  C2'   G    15      20.735  51.987   2.060  1.00  0.00           C  
ATOM    453  O2'   G    15      21.695  52.422   3.033  1.00  0.00           O  
ATOM    454  C1'   G    15      19.571  51.363   2.806  1.00  0.00           C  
ATOM    455  N1    G    15      19.247  46.429   1.444  1.00  0.00           N  
ATOM    456  C2    G    15      20.086  47.036   2.316  1.00  0.00           C  
ATOM    457  N2    G    15      20.923  46.257   2.950  1.00  0.00           N  
ATOM    458  N3    G    15      20.100  48.341   2.580  1.00  0.00           N  
ATOM    459  C4    G    15      19.162  49.035   1.864  1.00  0.00           C  
ATOM    460  C5    G    15      18.293  48.515   0.927  1.00  0.00           C  
ATOM    461  C6    G    15      18.332  47.106   0.665  1.00  0.00           C  
ATOM    462  O6    G    15      17.657  46.463  -0.136  1.00  0.00           O  
ATOM    463  N7    G    15      17.514  49.520   0.355  1.00  0.00           N  
ATOM    464  C8    G    15      17.927  50.593   0.965  1.00  0.00           C  
ATOM    465  N9    G    15      18.886  50.383   1.926  1.00  0.00           N  
ATOM    466  OP1   G    15      14.724  54.907   2.362  1.00  0.00           O  
ATOM    467  OP2   G    15      15.249  54.498  -0.099  1.00  0.00           O1-
ATOM    468 HO2'   G    15      22.297  51.686   3.254  1.00  0.00           H  
ATOM    469  H1    G    15      19.232  45.422   1.414  1.00  0.00           H  
ATOM    470  H8    G    15      17.541  51.568   0.725  1.00  0.00           H  
ATOM    471  H1'   G    15      19.940  50.833   3.683  1.00  0.00           H  
ATOM    472  H2'   G    15      21.165  51.275   1.361  1.00  0.00           H  
ATOM    473  H21   G    15      20.879  45.255   2.803  1.00  0.00           H  
ATOM    474  H3'   G    15      19.436  52.710   0.482  1.00  0.00           H  
ATOM    475  H22   G    15      21.574  46.682   3.591  1.00  0.00           H  
ATOM    476  H4'   G    15      19.615  54.299   3.037  1.00  0.00           H  
ATOM    477  H5'   G    15      17.449  54.983   2.770  1.00  0.00           H  
ATOM    478 H5''   G    15      17.973  54.934   1.089  1.00  0.00           H  
ATOM    479  P     G    16      21.782  53.822  -0.554  1.00  0.00           P  
ATOM    480  C5'   G    16      23.808  52.377   0.463  1.00  0.00           C  
ATOM    481  O5'   G    16      22.656  52.456  -0.374  1.00  0.00           O  
ATOM    482  C4'   G    16      24.293  50.928   0.715  1.00  0.00           C  
ATOM    483  O4'   G    16      23.280  50.068   1.246  1.00  0.00           O  
ATOM    484  C3'   G    16      24.849  50.245  -0.538  1.00  0.00           C  
ATOM    485  O3'   G    16      26.193  50.651  -0.802  1.00  0.00           O  
ATOM    486  C2'   G    16      24.680  48.758  -0.164  1.00  0.00           C  
ATOM    487  O2'   G    16      25.691  48.241   0.707  1.00  0.00           O  
ATOM    488  C1'   G    16      23.363  48.787   0.620  1.00  0.00           C  
ATOM    489  N1    G    16      20.632  45.296  -1.989  1.00  0.00           N  
ATOM    490  C2    G    16      21.649  45.128  -1.102  1.00  0.00           C  
ATOM    491  N2    G    16      22.053  43.908  -0.841  1.00  0.00           N  
ATOM    492  N3    G    16      22.266  46.115  -0.458  1.00  0.00           N  
ATOM    493  C4    G    16      21.763  47.350  -0.756  1.00  0.00           C  
ATOM    494  C5    G    16      20.714  47.626  -1.607  1.00  0.00           C  
ATOM    495  C6    G    16      20.083  46.529  -2.292  1.00  0.00           C  
ATOM    496  O6    G    16      19.160  46.554  -3.103  1.00  0.00           O  
ATOM    497  N7    G    16      20.454  48.997  -1.638  1.00  0.00           N  
ATOM    498  C8    G    16      21.357  49.491  -0.840  1.00  0.00           C  
ATOM    499  N9    G    16      22.205  48.566  -0.283  1.00  0.00           N  
ATOM    500  OP1   G    16      22.721  54.964  -0.736  1.00  0.00           O  
ATOM    501  OP2   G    16      20.786  53.561  -1.630  1.00  0.00           O1-
ATOM    502 HO2'   G    16      26.077  47.436   0.314  1.00  0.00           H  
ATOM    503  H1    G    16      20.237  44.515  -2.465  1.00  0.00           H  
ATOM    504  H8    G    16      21.434  50.544  -0.634  1.00  0.00           H  
ATOM    505  H1'   G    16      23.369  47.990   1.367  1.00  0.00           H  
ATOM    506  H2'   G    16      24.585  48.141  -1.058  1.00  0.00           H  
ATOM    507  H21   G    16      21.702  43.082  -1.301  1.00  0.00           H  
ATOM    508  H3'   G    16      24.198  50.475  -1.384  1.00  0.00           H  
ATOM    509  H22   G    16      22.794  43.820  -0.161  1.00  0.00           H  
ATOM    510  H4'   G    16      25.105  50.969   1.443  1.00  0.00           H  
ATOM    511  H5'   G    16      23.597  52.842   1.424  1.00  0.00           H  
ATOM    512 H5''   G    16      24.623  52.938   0.000  1.00  0.00           H  
ATOM    513  P     G    17      26.792  50.654  -2.300  1.00  0.00           P  
ATOM    514  C5'   G    17      27.741  48.175  -2.252  1.00  0.00           C  
ATOM    515  O5'   G    17      26.791  49.102  -2.757  1.00  0.00           O  
ATOM    516  C4'   G    17      27.404  46.731  -2.657  1.00  0.00           C  
ATOM    517  O4'   G    17      26.130  46.318  -2.159  1.00  0.00           O  
ATOM    518  C3'   G    17      27.371  46.526  -4.174  1.00  0.00           C  
ATOM    519  O3'   G    17      28.671  46.445  -4.759  1.00  0.00           O  
ATOM    520  C2'   G    17      26.527  45.240  -4.244  1.00  0.00           C  
ATOM    521  O2'   G    17      27.234  44.045  -3.899  1.00  0.00           O  
ATOM    522  C1'   G    17      25.494  45.505  -3.142  1.00  0.00           C  
ATOM    523  N1    G    17      21.164  44.843  -5.787  1.00  0.00           N  
ATOM    524  C2    G    17      22.098  43.947  -5.396  1.00  0.00           C  
ATOM    525  N2    G    17      21.929  42.707  -5.768  1.00  0.00           N  
ATOM    526  N3    G    17      23.178  44.239  -4.678  1.00  0.00           N  
ATOM    527  C4    G    17      23.281  45.570  -4.387  1.00  0.00           C  
ATOM    528  C5    G    17      22.398  46.565  -4.748  1.00  0.00           C  
ATOM    529  C6    G    17      21.237  46.195  -5.516  1.00  0.00           C  
ATOM    530  O6    G    17      20.341  46.907  -5.964  1.00  0.00           O  
ATOM    531  N7    G    17      22.845  47.804  -4.280  1.00  0.00           N  
ATOM    532  C8    G    17      23.971  47.519  -3.683  1.00  0.00           C  
ATOM    533  N9    G    17      24.301  46.187  -3.700  1.00  0.00           N  
ATOM    534  OP1   G    17      28.200  51.136  -2.226  1.00  0.00           O  
ATOM    535  OP2   G    17      25.840  51.389  -3.179  1.00  0.00           O1-
ATOM    536 HO2'   G    17      26.775  43.270  -4.277  1.00  0.00           H  
ATOM    537  H1    G    17      20.375  44.519  -6.325  1.00  0.00           H  
ATOM    538  H8    G    17      24.592  48.267  -3.214  1.00  0.00           H  
ATOM    539  H1'   G    17      25.174  44.556  -2.707  1.00  0.00           H  
ATOM    540  H2'   G    17      26.050  45.150  -5.221  1.00  0.00           H  
ATOM    541  H21   G    17      21.141  42.437  -6.357  1.00  0.00           H  
ATOM    542  H3'   G    17      26.805  47.341  -4.628  1.00  0.00           H  
ATOM    543  H22   G    17      22.631  42.037  -5.496  1.00  0.00           H  
ATOM    544  H4'   G    17      28.167  46.067  -2.247  1.00  0.00           H  
ATOM    545  H5'   G    17      27.775  48.232  -1.164  1.00  0.00           H  
ATOM    546 H5''   G    17      28.732  48.423  -2.636  1.00  0.00           H  
ATOM    547  P     U    18      28.896  46.755  -6.330  1.00  0.00           P  
ATOM    548  C5'   U    18      28.431  44.256  -7.071  1.00  0.00           C  
ATOM    549  O5'   U    18      28.046  45.624  -7.113  1.00  0.00           O  
ATOM    550  C4'   U    18      27.386  43.330  -7.714  1.00  0.00           C  
ATOM    551  O4'   U    18      26.080  43.487  -7.164  1.00  0.00           O  
ATOM    552  C3'   U    18      27.271  43.587  -9.214  1.00  0.00           C  
ATOM    553  O3'   U    18      28.328  42.941  -9.920  1.00  0.00           O  
ATOM    554  C2'   U    18      25.863  43.040  -9.505  1.00  0.00           C  
ATOM    555  O2'   U    18      25.842  41.634  -9.752  1.00  0.00           O  
ATOM    556  C1'   U    18      25.109  43.317  -8.195  1.00  0.00           C  
ATOM    557  N1    U    18      24.206  44.499  -8.325  1.00  0.00           N  
ATOM    558  C2    U    18      22.958  44.302  -8.935  1.00  0.00           C  
ATOM    559  O2    U    18      22.579  43.218  -9.378  1.00  0.00           O  
ATOM    560  N3    U    18      22.124  45.393  -9.037  1.00  0.00           N  
ATOM    561  C4    U    18      22.413  46.660  -8.587  1.00  0.00           C  
ATOM    562  O4    U    18      21.602  47.562  -8.745  1.00  0.00           O  
ATOM    563  C5    U    18      23.705  46.795  -7.954  1.00  0.00           C  
ATOM    564  C6    U    18      24.559  45.744  -7.846  1.00  0.00           C  
ATOM    565  OP1   U    18      30.344  46.561  -6.628  1.00  0.00           O  
ATOM    566  OP2   U    18      28.285  48.078  -6.638  1.00  0.00           O1-
ATOM    567 HO2'   U    18      26.337  41.469 -10.576  1.00  0.00           H  
ATOM    568  H3    U    18      21.237  45.253  -9.502  1.00  0.00           H  
ATOM    569  H5    U    18      23.990  47.766  -7.571  1.00  0.00           H  
ATOM    570  H6    U    18      25.527  45.884  -7.379  1.00  0.00           H  
ATOM    571  H1'   U    18      24.495  42.443  -7.967  1.00  0.00           H  
ATOM    572  H2'   U    18      25.413  43.580 -10.339  1.00  0.00           H  
ATOM    573  H3'   U    18      27.280  44.664  -9.397  1.00  0.00           H  
ATOM    574  H4'   U    18      27.699  42.294  -7.573  1.00  0.00           H  
ATOM    575  H5'   U    18      28.585  43.945  -6.039  1.00  0.00           H  
ATOM    576 H5''   U    18      29.378  44.132  -7.598  1.00  0.00           H  
ATOM    577  P     U    19      28.681  43.350 -11.431  1.00  0.00           P  
ATOM    578  C5'   U    19      27.064  43.437 -13.500  1.00  0.00           C  
ATOM    579  O5'   U    19      27.356  42.891 -12.230  1.00  0.00           O  
ATOM    580  C4'   U    19      25.761  42.881 -14.084  1.00  0.00           C  
ATOM    581  O4'   U    19      24.653  43.005 -13.193  1.00  0.00           O  
ATOM    582  C3'   U    19      25.408  43.642 -15.361  1.00  0.00           C  
ATOM    583  O3'   U    19      25.985  43.082 -16.538  1.00  0.00           O  
ATOM    584  C2'   U    19      23.874  43.596 -15.355  1.00  0.00           C  
ATOM    585  O2'   U    19      23.325  42.383 -15.886  1.00  0.00           O  
ATOM    586  C1'   U    19      23.567  43.661 -13.847  1.00  0.00           C  
ATOM    587  N1    U    19      23.378  45.061 -13.347  1.00  0.00           N  
ATOM    588  C2    U    19      22.235  45.756 -13.776  1.00  0.00           C  
ATOM    589  O2    U    19      21.435  45.324 -14.607  1.00  0.00           O  
ATOM    590  N3    U    19      21.992  46.984 -13.204  1.00  0.00           N  
ATOM    591  C4    U    19      22.684  47.529 -12.152  1.00  0.00           C  
ATOM    592  O4    U    19      22.295  48.576 -11.655  1.00  0.00           O  
ATOM    593  C5    U    19      23.841  46.766 -11.742  1.00  0.00           C  
ATOM    594  C6    U    19      24.164  45.588 -12.339  1.00  0.00           C  
ATOM    595  OP1   U    19      29.818  42.502 -11.883  1.00  0.00           O  
ATOM    596  OP2   U    19      28.814  44.831 -11.502  1.00  0.00           O1-
ATOM    597 HO2'   U    19      22.388  42.517 -16.134  1.00  0.00           H  
ATOM    598  H3    U    19      21.231  47.521 -13.571  1.00  0.00           H  
ATOM    599  H5    U    19      24.463  47.163 -10.951  1.00  0.00           H  
ATOM    600  H6    U    19      25.047  45.053 -12.011  1.00  0.00           H  
ATOM    601  H1'   U    19      22.643  43.112 -13.650  1.00  0.00           H  
ATOM    602  H2'   U    19      23.483  44.466 -15.889  1.00  0.00           H  
ATOM    603  H3'   U    19      25.705  44.687 -15.238  1.00  0.00           H  
ATOM    604  H4'   U    19      25.897  41.827 -14.329  1.00  0.00           H  
ATOM    605  H5'   U    19      27.881  43.205 -14.181  1.00  0.00           H  
ATOM    606 H5''   U    19      26.979  44.522 -13.420  1.00  0.00           H  
ATOM    607  P     G    20      27.072  43.916 -17.389  1.00  0.00           P  
ATOM    608  C5'   G    20      25.215  45.358 -18.623  1.00  0.00           C  
ATOM    609  O5'   G    20      26.286  45.303 -17.690  1.00  0.00           O  
ATOM    610  C4'   G    20      24.489  46.712 -18.607  1.00  0.00           C  
ATOM    611  O4'   G    20      23.816  46.906 -17.363  1.00  0.00           O  
ATOM    612  C3'   G    20      25.378  47.947 -18.851  1.00  0.00           C  
ATOM    613  O3'   G    20      25.583  48.243 -20.231  1.00  0.00           O  
ATOM    614  C2'   G    20      24.514  49.036 -18.187  1.00  0.00           C  
ATOM    615  O2'   G    20      23.487  49.544 -19.048  1.00  0.00           O  
ATOM    616  C1'   G    20      23.824  48.292 -17.045  1.00  0.00           C  
ATOM    617  N1    G    20      23.804  51.054 -12.732  1.00  0.00           N  
ATOM    618  C2    G    20      23.005  51.116 -13.827  1.00  0.00           C  
ATOM    619  N2    G    20      22.032  51.992 -13.833  1.00  0.00           N  
ATOM    620  N3    G    20      23.099  50.325 -14.897  1.00  0.00           N  
ATOM    621  C4    G    20      24.144  49.447 -14.810  1.00  0.00           C  
ATOM    622  C5    G    20      25.031  49.313 -13.762  1.00  0.00           C  
ATOM    623  C6    G    20      24.866  50.176 -12.616  1.00  0.00           C  
ATOM    624  O6    G    20      25.526  50.217 -11.572  1.00  0.00           O  
ATOM    625  N7    G    20      25.953  48.291 -14.038  1.00  0.00           N  
ATOM    626  C8    G    20      25.606  47.872 -15.228  1.00  0.00           C  
ATOM    627  N9    G    20      24.512  48.517 -15.754  1.00  0.00           N  
ATOM    628  OP1   G    20      27.314  43.174 -18.660  1.00  0.00           O  
ATOM    629  OP2   G    20      28.232  44.215 -16.506  1.00  0.00           O1-
ATOM    630 HO2'   G    20      23.838  49.537 -19.947  1.00  0.00           H  
ATOM    631  H1    G    20      23.675  51.720 -12.000  1.00  0.00           H  
ATOM    632  H8    G    20      26.121  47.079 -15.754  1.00  0.00           H  
ATOM    633  H1'   G    20      22.800  48.663 -16.952  1.00  0.00           H  
ATOM    634  H2'   G    20      25.142  49.849 -17.818  1.00  0.00           H  
ATOM    635  H21   G    20      21.863  52.597 -13.042  1.00  0.00           H  
ATOM    636  H3'   G    20      26.324  47.870 -18.306  1.00  0.00           H  
ATOM    637  H22   G    20      21.510  52.075 -14.684  1.00  0.00           H  
ATOM    638  H4'   G    20      23.731  46.695 -19.395  1.00  0.00           H  
ATOM    639  H5'   G    20      24.489  44.578 -18.389  1.00  0.00           H  
ATOM    640 H5''   G    20      25.594  45.173 -19.629  1.00  0.00           H  
ATOM    641  P     U    21      26.848  47.680 -21.082  1.00  0.00           P  
ATOM    642  C5'   U    21      28.677  49.453 -20.314  1.00  0.00           C  
ATOM    643  O5'   U    21      27.755  48.996 -21.293  1.00  0.00           O  
ATOM    644  C4'   U    21      28.974  50.953 -20.473  1.00  0.00           C  
ATOM    645  O4'   U    21      29.201  51.345 -21.833  1.00  0.00           O  
ATOM    646  C3'   U    21      27.798  51.820 -20.017  1.00  0.00           C  
ATOM    647  O3'   U    21      27.382  51.825 -18.647  1.00  0.00           O  
ATOM    648  C2'   U    21      28.129  53.162 -20.693  1.00  0.00           C  
ATOM    649  O2'   U    21      29.179  53.919 -20.084  1.00  0.00           O  
ATOM    650  C1'   U    21      28.633  52.644 -22.052  1.00  0.00           C  
ATOM    651  N1    U    21      27.525  52.621 -23.063  1.00  0.00           N  
ATOM    652  C2    U    21      27.295  53.785 -23.813  1.00  0.00           C  
ATOM    653  O2    U    21      27.958  54.816 -23.688  1.00  0.00           O  
ATOM    654  N3    U    21      26.261  53.752 -24.731  1.00  0.00           N  
ATOM    655  C4    U    21      25.432  52.680 -24.972  1.00  0.00           C  
ATOM    656  O4    U    21      24.548  52.760 -25.822  1.00  0.00           O  
ATOM    657  C5    U    21      25.712  51.520 -24.158  1.00  0.00           C  
ATOM    658  C6    U    21      26.721  51.516 -23.249  1.00  0.00           C  
ATOM    659  OP1   U    21      26.332  47.279 -22.421  1.00  0.00           O  
ATOM    660  OP2   U    21      27.644  46.696 -20.301  1.00  0.00           O1-
ATOM    661 HO2'   U    21      29.154  54.844 -20.400  1.00  0.00           H  
ATOM    662  H3    U    21      26.100  54.578 -25.277  1.00  0.00           H  
ATOM    663  H5    U    21      25.102  50.637 -24.289  1.00  0.00           H  
ATOM    664  H6    U    21      26.902  50.624 -22.671  1.00  0.00           H  
ATOM    665  H1'   U    21      29.416  53.313 -22.416  1.00  0.00           H  
ATOM    666  H2'   U    21      27.226  53.766 -20.803  1.00  0.00           H  
ATOM    667  H3'   U    21      26.922  51.440 -20.546  1.00  0.00           H  
ATOM    668  H4'   U    21      29.859  51.206 -19.896  1.00  0.00           H  
ATOM    669  H5'   U    21      29.607  48.890 -20.397  1.00  0.00           H  
ATOM    670 H5''   U    21      28.268  49.291 -19.314  1.00  0.00           H  
ATOM    671  P     U    22      28.353  51.771 -17.338  1.00  0.00           P  
ATOM    672  C5'   U    22      28.172  54.380 -16.755  1.00  0.00           C  
ATOM    673  O5'   U    22      27.845  53.030 -16.440  1.00  0.00           O  
ATOM    674  C4'   U    22      26.966  55.270 -17.116  1.00  0.00           C  
ATOM    675  O4'   U    22      26.415  55.020 -18.404  1.00  0.00           O  
ATOM    676  C3'   U    22      25.768  55.146 -16.173  1.00  0.00           C  
ATOM    677  O3'   U    22      25.996  55.647 -14.854  1.00  0.00           O  
ATOM    678  C2'   U    22      24.729  55.935 -16.991  1.00  0.00           C  
ATOM    679  O2'   U    22      24.832  57.355 -16.821  1.00  0.00           O  
ATOM    680  C1'   U    22      25.109  55.599 -18.449  1.00  0.00           C  
ATOM    681  N1    U    22      24.097  54.728 -19.131  1.00  0.00           N  
ATOM    682  C2    U    22      22.853  55.294 -19.458  1.00  0.00           C  
ATOM    683  O2    U    22      22.487  56.406 -19.076  1.00  0.00           O  
ATOM    684  N3    U    22      22.015  54.559 -20.273  1.00  0.00           N  
ATOM    685  C4    U    22      22.305  53.335 -20.829  1.00  0.00           C  
ATOM    686  O4    U    22      21.503  52.797 -21.588  1.00  0.00           O  
ATOM    687  C5    U    22      23.591  52.799 -20.441  1.00  0.00           C  
ATOM    688  C6    U    22      24.430  53.481 -19.618  1.00  0.00           C  
ATOM    689  OP1   U    22      29.792  51.974 -17.675  1.00  0.00           O  
ATOM    690  OP2   U    22      27.987  50.532 -16.593  1.00  0.00           O1-
ATOM    691 HO2'   U    22      23.988  57.778 -17.071  1.00  0.00           H  
ATOM    692  H3    U    22      21.129  54.966 -20.514  1.00  0.00           H  
ATOM    693  H5    U    22      23.879  51.831 -20.826  1.00  0.00           H  
ATOM    694  H6    U    22      25.381  53.048 -19.348  1.00  0.00           H  
ATOM    695  H1'   U    22      25.166  56.537 -19.007  1.00  0.00           H  
ATOM    696  H2'   U    22      23.726  55.589 -16.750  1.00  0.00           H  
ATOM    697  H3'   U    22      25.465  54.097 -16.142  1.00  0.00           H  
ATOM    698  H4'   U    22      27.308  56.307 -17.088  1.00  0.00           H  
ATOM    699  H5'   U    22      28.889  54.422 -17.575  1.00  0.00           H  
ATOM    700 H5''   U    22      28.658  54.823 -15.884  1.00  0.00           H  
ATOM    701  P     C    23      25.242  54.987 -13.579  1.00  0.00           P  
ATOM    702  C5'   C    23      23.064  56.504 -13.513  1.00  0.00           C  
ATOM    703  O5'   C    23      23.650  55.243 -13.810  1.00  0.00           O  
ATOM    704  C4'   C    23      21.645  56.694 -14.080  1.00  0.00           C  
ATOM    705  O4'   C    23      21.626  56.569 -15.503  1.00  0.00           O  
ATOM    706  C3'   C    23      20.582  55.715 -13.566  1.00  0.00           C  
ATOM    707  O3'   C    23      20.130  55.958 -12.234  1.00  0.00           O  
ATOM    708  C2'   C    23      19.505  55.937 -14.642  1.00  0.00           C  
ATOM    709  O2'   C    23      18.790  57.172 -14.499  1.00  0.00           O  
ATOM    710  C1'   C    23      20.368  56.027 -15.909  1.00  0.00           C  
ATOM    711  N1    C    23      20.512  54.682 -16.553  1.00  0.00           N  
ATOM    712  C2    C    23      19.494  54.237 -17.413  1.00  0.00           C  
ATOM    713  O2    C    23      18.468  54.896 -17.592  1.00  0.00           O  
ATOM    714  N3    C    23      19.623  53.066 -18.088  1.00  0.00           N  
ATOM    715  C4    C    23      20.718  52.352 -17.919  1.00  0.00           C  
ATOM    716  N4    C    23      20.809  51.248 -18.610  1.00  0.00           N  
ATOM    717  C5    C    23      21.778  52.746 -17.061  1.00  0.00           C  
ATOM    718  C6    C    23      21.640  53.914 -16.390  1.00  0.00           C  
ATOM    719  OP1   C    23      25.676  55.740 -12.367  1.00  0.00           O  
ATOM    720  OP2   C    23      25.475  53.519 -13.608  1.00  0.00           O1-
ATOM    721 HO2'   C    23      17.950  57.129 -14.993  1.00  0.00           H  
ATOM    722  H5    C    23      22.674  52.156 -16.944  1.00  0.00           H  
ATOM    723  H6    C    23      22.423  54.248 -15.722  1.00  0.00           H  
ATOM    724  H1'   C    23      19.891  56.708 -16.621  1.00  0.00           H  
ATOM    725  H2'   C    23      18.821  55.091 -14.682  1.00  0.00           H  
ATOM    726  H3'   C    23      20.976  54.701 -13.654  1.00  0.00           H  
ATOM    727  H4'   C    23      21.316  57.700 -13.819  1.00  0.00           H  
ATOM    728  H41   C    23      20.049  51.020 -19.227  1.00  0.00           H  
ATOM    729  H5'   C    23      23.696  57.294 -13.922  1.00  0.00           H  
ATOM    730  H42   C    23      21.667  50.714 -18.596  1.00  0.00           H  
ATOM    731 H5''   C    23      23.025  56.633 -12.430  1.00  0.00           H  
ATOM    732  P     C    24      19.387  54.793 -11.387  1.00  0.00           P  
ATOM    733  C5'   C    24      16.872  55.405 -12.069  1.00  0.00           C  
ATOM    734  O5'   C    24      17.963  54.489 -12.118  1.00  0.00           O  
ATOM    735  C4'   C    24      15.722  55.043 -13.037  1.00  0.00           C  
ATOM    736  O4'   C    24      16.196  54.925 -14.382  1.00  0.00           O  
ATOM    737  C3'   C    24      14.978  53.735 -12.724  1.00  0.00           C  
ATOM    738  O3'   C    24      13.985  53.845 -11.703  1.00  0.00           O  
ATOM    739  C2'   C    24      14.362  53.438 -14.105  1.00  0.00           C  
ATOM    740  O2'   C    24      13.186  54.207 -14.397  1.00  0.00           O  
ATOM    741  C1'   C    24      15.477  53.892 -15.056  1.00  0.00           C  
ATOM    742  N1    C    24      16.341  52.729 -15.432  1.00  0.00           N  
ATOM    743  C2    C    24      15.893  51.867 -16.448  1.00  0.00           C  
ATOM    744  O2    C    24      14.818  52.053 -17.025  1.00  0.00           O  
ATOM    745  N3    C    24      16.639  50.800 -16.831  1.00  0.00           N  
ATOM    746  C4    C    24      17.805  50.610 -16.248  1.00  0.00           C  
ATOM    747  N4    C    24      18.485  49.572 -16.655  1.00  0.00           N  
ATOM    748  C5    C    24      18.323  51.449 -15.224  1.00  0.00           C  
ATOM    749  C6    C    24      17.558  52.499 -14.840  1.00  0.00           C  
ATOM    750  OP1   C    24      19.113  55.336 -10.026  1.00  0.00           O  
ATOM    751  OP2   C    24      20.222  53.565 -11.502  1.00  0.00           O1-
ATOM    752 HO2'   C    24      12.726  53.838 -15.177  1.00  0.00           H  
ATOM    753  H5    C    24      19.271  51.272 -14.745  1.00  0.00           H  
ATOM    754  H6    C    24      17.904  53.159 -14.060  1.00  0.00           H  
ATOM    755  H1'   C    24      15.029  54.297 -15.967  1.00  0.00           H  
ATOM    756  H2'   C    24      14.164  52.369 -14.207  1.00  0.00           H  
ATOM    757  H3'   C    24      15.709  52.963 -12.473  1.00  0.00           H  
ATOM    758  H4'   C    24      14.987  55.850 -13.006  1.00  0.00           H  
ATOM    759  H41   C    24      18.077  48.995 -17.370  1.00  0.00           H  
ATOM    760  H5'   C    24      17.229  56.403 -12.329  1.00  0.00           H  
ATOM    761  H42   C    24      19.390  49.380 -16.263  1.00  0.00           H  
ATOM    762 H5''   C    24      16.474  55.446 -11.055  1.00  0.00           H  
ATOM    763  P     C    25      13.541  52.553 -10.832  1.00  0.00           P  
ATOM    764  C5'   C    25      12.046  51.179 -12.579  1.00  0.00           C  
ATOM    765  O5'   C    25      13.270  51.316 -11.862  1.00  0.00           O  
ATOM    766  C4'   C    25      12.024  49.966 -13.532  1.00  0.00           C  
ATOM    767  O4'   C    25      13.067  50.025 -14.505  1.00  0.00           O  
ATOM    768  C3'   C    25      12.166  48.605 -12.836  1.00  0.00           C  
ATOM    769  O3'   C    25      10.975  48.147 -12.196  1.00  0.00           O  
ATOM    770  C2'   C    25      12.584  47.733 -14.036  1.00  0.00           C  
ATOM    771  O2'   C    25      11.494  47.349 -14.883  1.00  0.00           O  
ATOM    772  C1'   C    25      13.487  48.698 -14.825  1.00  0.00           C  
ATOM    773  N1    C    25      14.920  48.451 -14.483  1.00  0.00           N  
ATOM    774  C2    C    25      15.571  47.368 -15.096  1.00  0.00           C  
ATOM    775  O2    C    25      15.002  46.661 -15.931  1.00  0.00           O  
ATOM    776  N3    C    25      16.857  47.065 -14.784  1.00  0.00           N  
ATOM    777  C4    C    25      17.484  47.832 -13.918  1.00  0.00           C  
ATOM    778  N4    C    25      18.709  47.480 -13.630  1.00  0.00           N  
ATOM    779  C5    C    25      16.901  48.969 -13.298  1.00  0.00           C  
ATOM    780  C6    C    25      15.611  49.249 -13.601  1.00  0.00           C  
ATOM    781  OP1   C    25      12.261  52.902 -10.150  1.00  0.00           O  
ATOM    782  OP2   C    25      14.704  52.180  -9.980  1.00  0.00           O1-
ATOM    783 HO2'   C    25      11.778  46.654 -15.507  1.00  0.00           H  
ATOM    784  H5    C    25      17.434  49.594 -12.600  1.00  0.00           H  
ATOM    785  H6    C    25      15.118  50.097 -13.141  1.00  0.00           H  
ATOM    786  H1'   C    25      13.352  48.522 -15.895  1.00  0.00           H  
ATOM    787  H2'   C    25      13.135  46.856 -13.690  1.00  0.00           H  
ATOM    788  H3'   C    25      12.996  48.658 -12.126  1.00  0.00           H  
ATOM    789  H4'   C    25      11.067  49.964 -14.059  1.00  0.00           H  
ATOM    790  H41   C    25      19.054  46.641 -14.070  1.00  0.00           H  
ATOM    791  H5'   C    25      11.862  52.081 -13.164  1.00  0.00           H  
ATOM    792  H42   C    25      19.177  47.958 -12.882  1.00  0.00           H  
ATOM    793 H5''   C    25      11.223  51.067 -11.871  1.00  0.00           H  
ATOM    794  P     A    26      11.048  47.241 -10.856  1.00  0.00           P  
ATOM    795  C5'   A    26      11.509  44.830 -11.932  1.00  0.00           C  
ATOM    796  O5'   A    26      11.986  45.951 -11.193  1.00  0.00           O  
ATOM    797  C4'   A    26      12.564  43.715 -12.094  1.00  0.00           C  
ATOM    798  O4'   A    26      13.724  44.139 -12.817  1.00  0.00           O  
ATOM    799  C3'   A    26      13.053  43.147 -10.756  1.00  0.00           C  
ATOM    800  O3'   A    26      12.115  42.247 -10.156  1.00  0.00           O  
ATOM    801  C2'   A    26      14.390  42.520 -11.201  1.00  0.00           C  
ATOM    802  O2'   A    26      14.259  41.256 -11.860  1.00  0.00           O  
ATOM    803  C1'   A    26      14.885  43.548 -12.228  1.00  0.00           C  
ATOM    804  N1    A    26      19.688  44.976 -10.860  1.00  0.00           N  
ATOM    805  C2    A    26      19.193  43.807 -11.256  1.00  0.00           C  
ATOM    806  N3    A    26      17.928  43.499 -11.544  1.00  0.00           N  
ATOM    807  C4    A    26      17.083  44.558 -11.375  1.00  0.00           C  
ATOM    808  C5    A    26      17.440  45.814 -10.959  1.00  0.00           C  
ATOM    809  C6    A    26      18.824  45.984 -10.720  1.00  0.00           C  
ATOM    810  N6    A    26      19.364  47.136 -10.372  1.00  0.00           N  
ATOM    811  N7    A    26      16.331  46.663 -10.887  1.00  0.00           N  
ATOM    812  C8    A    26      15.353  45.896 -11.284  1.00  0.00           C  
ATOM    813  N9    A    26      15.721  44.610 -11.609  1.00  0.00           N  
ATOM    814  OP1   A    26       9.663  46.771 -10.562  1.00  0.00           O  
ATOM    815  OP2   A    26      11.747  48.042  -9.812  1.00  0.00           O1-
ATOM    816 HO2'   A    26      15.039  40.703 -11.667  1.00  0.00           H  
ATOM    817  H2    A    26      19.910  43.004 -11.367  1.00  0.00           H  
ATOM    818  H8    A    26      14.337  46.249 -11.372  1.00  0.00           H  
ATOM    819  H1'   A    26      15.482  43.036 -12.988  1.00  0.00           H  
ATOM    820  H2'   A    26      15.082  42.449 -10.366  1.00  0.00           H  
ATOM    821  H3'   A    26      13.267  43.975 -10.078  1.00  0.00           H  
ATOM    822  H4'   A    26      12.108  42.892 -12.648  1.00  0.00           H  
ATOM    823  H5'   A    26      11.183  45.153 -12.923  1.00  0.00           H  
ATOM    824  H61   A    26      20.334  47.177 -10.087  1.00  0.00           H  
ATOM    825  H62   A    26      18.752  47.916 -10.194  1.00  0.00           H  
ATOM    826 H5''   A    26      10.647  44.401 -11.416  1.00  0.00           H  
ATOM    827  P     C    27      12.105  41.993  -8.552  1.00  0.00           P  
ATOM    828  C5'   C    27      13.824  39.956  -8.608  1.00  0.00           C  
ATOM    829  O5'   C    27      13.522  41.284  -8.200  1.00  0.00           O  
ATOM    830  C4'   C    27      15.297  39.588  -8.350  1.00  0.00           C  
ATOM    831  O4'   C    27      16.205  40.423  -9.075  1.00  0.00           O  
ATOM    832  C3'   C    27      15.678  39.674  -6.867  1.00  0.00           C  
ATOM    833  O3'   C    27      15.225  38.522  -6.144  1.00  0.00           O  
ATOM    834  C2'   C    27      17.204  39.851  -6.993  1.00  0.00           C  
ATOM    835  O2'   C    27      17.917  38.625  -7.180  1.00  0.00           O  
ATOM    836  C1'   C    27      17.344  40.706  -8.263  1.00  0.00           C  
ATOM    837  N1    C    27      17.451  42.165  -7.935  1.00  0.00           N  
ATOM    838  C2    C    27      18.694  42.685  -7.549  1.00  0.00           C  
ATOM    839  O2    C    27      19.665  41.960  -7.333  1.00  0.00           O  
ATOM    840  N3    C    27      18.868  44.019  -7.371  1.00  0.00           N  
ATOM    841  C4    C    27      17.837  44.820  -7.563  1.00  0.00           C  
ATOM    842  N4    C    27      18.041  46.093  -7.385  1.00  0.00           N  
ATOM    843  C5    C    27      16.546  44.357  -7.918  1.00  0.00           C  
ATOM    844  C6    C    27      16.389  43.023  -8.082  1.00  0.00           C  
ATOM    845  OP1   C    27      11.003  41.035  -8.241  1.00  0.00           O  
ATOM    846  OP2   C    27      12.090  43.319  -7.871  1.00  0.00           O1-
ATOM    847 HO2'   C    27      18.872  38.756  -7.036  1.00  0.00           H  
ATOM    848  H5    C    27      15.703  45.018  -8.046  1.00  0.00           H  
ATOM    849  H6    C    27      15.419  42.631  -8.334  1.00  0.00           H  
ATOM    850  H1'   C    27      18.252  40.404  -8.796  1.00  0.00           H  
ATOM    851  H2'   C    27      17.591  40.399  -6.141  1.00  0.00           H  
ATOM    852  H3'   C    27      15.260  40.592  -6.452  1.00  0.00           H  
ATOM    853  H4'   C    27      15.458  38.558  -8.673  1.00  0.00           H  
ATOM    854  H41   C    27      18.939  46.389  -7.019  1.00  0.00           H  
ATOM    855  H5'   C    27      13.618  39.840  -9.673  1.00  0.00           H  
ATOM    856  H42   C    27      17.280  46.740  -7.493  1.00  0.00           H  
ATOM    857 H5''   C    27      13.189  39.256  -8.063  1.00  0.00           H  
ATOM    858  P     U    28      14.664  38.603  -4.614  1.00  0.00           P  
ATOM    859  C5'   U    28      16.575  37.086  -3.524  1.00  0.00           C  
ATOM    860  O5'   U    28      15.948  38.360  -3.638  1.00  0.00           O  
ATOM    861  C4'   U    28      17.886  37.105  -2.710  1.00  0.00           C  
ATOM    862  O4'   U    28      18.932  37.823  -3.376  1.00  0.00           O  
ATOM    863  C3'   U    28      17.762  37.683  -1.287  1.00  0.00           C  
ATOM    864  O3'   U    28      17.295  36.746  -0.309  1.00  0.00           O  
ATOM    865  C2'   U    28      19.220  38.143  -1.072  1.00  0.00           C  
ATOM    866  O2'   U    28      20.128  37.073  -0.776  1.00  0.00           O  
ATOM    867  C1'   U    28      19.563  38.720  -2.458  1.00  0.00           C  
ATOM    868  N1    U    28      19.071  40.129  -2.624  1.00  0.00           N  
ATOM    869  C2    U    28      19.621  41.145  -1.829  1.00  0.00           C  
ATOM    870  O2    U    28      20.569  40.991  -1.065  1.00  0.00           O  
ATOM    871  N3    U    28      19.054  42.400  -1.928  1.00  0.00           N  
ATOM    872  C4    U    28      18.075  42.768  -2.820  1.00  0.00           C  
ATOM    873  O4    U    28      17.659  43.916  -2.827  1.00  0.00           O  
ATOM    874  C5    U    28      17.645  41.714  -3.701  1.00  0.00           C  
ATOM    875  C6    U    28      18.143  40.456  -3.587  1.00  0.00           C  
ATOM    876  OP1   U    28      13.709  37.470  -4.430  1.00  0.00           O  
ATOM    877  OP2   U    28      14.164  39.983  -4.349  1.00  0.00           O1-
ATOM    878 HO2'   U    28      20.991  37.428  -0.487  1.00  0.00           H  
ATOM    879  H3    U    28      19.272  43.061  -1.206  1.00  0.00           H  
ATOM    880  H5    U    28      16.888  41.939  -4.437  1.00  0.00           H  
ATOM    881  H6    U    28      17.785  39.680  -4.247  1.00  0.00           H  
ATOM    882  H1'   U    28      20.647  38.712  -2.607  1.00  0.00           H  
ATOM    883  H2'   U    28      19.267  38.906  -0.300  1.00  0.00           H  
ATOM    884  H3'   U    28      17.118  38.565  -1.317  1.00  0.00           H  
ATOM    885  H4'   U    28      18.221  36.072  -2.609  1.00  0.00           H  
ATOM    886  H5'   U    28      16.803  36.709  -4.522  1.00  0.00           H  
ATOM    887 H5''   U    28      15.885  36.386  -3.050  1.00  0.00           H  
ATOM    888  P     C    29      16.328  37.199   0.924  1.00  0.00           P  
ATOM    889  C5'   C    29      18.256  37.676   2.720  1.00  0.00           C  
ATOM    890  O5'   C    29      17.191  38.164   1.913  1.00  0.00           O  
ATOM    891  C4'   C    29      19.212  38.793   3.195  1.00  0.00           C  
ATOM    892  O4'   C    29      19.756  39.491   2.071  1.00  0.00           O  
ATOM    893  C3'   C    29      18.607  39.853   4.132  1.00  0.00           C  
ATOM    894  O3'   C    29      18.590  39.497   5.516  1.00  0.00           O  
ATOM    895  C2'   C    29      19.528  41.049   3.836  1.00  0.00           C  
ATOM    896  O2'   C    29      20.791  41.016   4.488  1.00  0.00           O  
ATOM    897  C1'   C    29      19.786  40.892   2.336  1.00  0.00           C  
ATOM    898  N1    C    29      18.754  41.666   1.587  1.00  0.00           N  
ATOM    899  C2    C    29      18.817  43.059   1.649  1.00  0.00           C  
ATOM    900  O2    C    29      19.760  43.667   2.159  1.00  0.00           O  
ATOM    901  N3    C    29      17.835  43.804   1.106  1.00  0.00           N  
ATOM    902  C4    C    29      16.853  43.220   0.457  1.00  0.00           C  
ATOM    903  N4    C    29      15.979  44.029  -0.063  1.00  0.00           N  
ATOM    904  C5    C    29      16.787  41.818   0.265  1.00  0.00           C  
ATOM    905  C6    C    29      17.759  41.072   0.843  1.00  0.00           C  
ATOM    906  OP1   C    29      15.960  35.972   1.686  1.00  0.00           O  
ATOM    907  OP2   C    29      15.225  38.029   0.362  1.00  0.00           O1-
ATOM    908 HO2'   C    29      20.669  41.414   5.364  1.00  0.00           H  
ATOM    909  H5    C    29      16.007  41.338  -0.311  1.00  0.00           H  
ATOM    910  H6    C    29      17.755  40.005   0.713  1.00  0.00           H  
ATOM    911  H1'   C    29      20.773  41.300   2.099  1.00  0.00           H  
ATOM    912  H2'   C    29      19.011  41.983   4.064  1.00  0.00           H  
ATOM    913  H3'   C    29      17.596  40.086   3.790  1.00  0.00           H  
ATOM    914  H4'   C    29      20.039  38.324   3.731  1.00  0.00           H  
ATOM    915  H41   C    29      16.251  45.006  -0.067  1.00  0.00           H  
ATOM    916  H5'   C    29      18.842  36.959   2.140  1.00  0.00           H  
ATOM    917  H42   C    29      15.257  43.674  -0.668  1.00  0.00           H  
ATOM    918 H5''   C    29      17.847  37.158   3.589  1.00  0.00           H  
ATOM    919  P     A    30      17.904  40.466   6.624  1.00  0.00           P  
ATOM    920  C5'   A    30      20.142  41.556   7.601  1.00  0.00           C  
ATOM    921  O5'   A    30      18.931  41.710   6.865  1.00  0.00           O  
ATOM    922  C4'   A    30      20.988  42.845   7.651  1.00  0.00           C  
ATOM    923  O4'   A    30      21.044  43.503   6.380  1.00  0.00           O  
ATOM    924  C3'   A    30      20.431  43.909   8.596  1.00  0.00           C  
ATOM    925  O3'   A    30      20.378  43.587   9.993  1.00  0.00           O  
ATOM    926  C2'   A    30      21.174  45.168   8.093  1.00  0.00           C  
ATOM    927  O2'   A    30      22.553  45.330   8.404  1.00  0.00           O  
ATOM    928  C1'   A    30      21.100  44.918   6.586  1.00  0.00           C  
ATOM    929  N1    A    30      19.070  49.547   5.643  1.00  0.00           N  
ATOM    930  C2    A    30      20.238  49.172   6.145  1.00  0.00           C  
ATOM    931  N3    A    30      20.685  47.935   6.345  1.00  0.00           N  
ATOM    932  C4    A    30      19.763  46.991   5.995  1.00  0.00           C  
ATOM    933  C5    A    30      18.517  47.217   5.478  1.00  0.00           C  
ATOM    934  C6    A    30      18.218  48.589   5.282  1.00  0.00           C  
ATOM    935  N6    A    30      17.121  49.040   4.714  1.00  0.00           N  
ATOM    936  N7    A    30      17.848  46.009   5.246  1.00  0.00           N  
ATOM    937  C8    A    30      18.714  45.103   5.618  1.00  0.00           C  
ATOM    938  N9    A    30      19.900  45.621   6.076  1.00  0.00           N  
ATOM    939  OP1   A    30      17.797  39.689   7.891  1.00  0.00           O  
ATOM    940  OP2   A    30      16.656  41.025   6.034  1.00  0.00           O1-
ATOM    941 HO2'   A    30      22.617  45.582   9.337  1.00  0.00           H  
ATOM    942  H2    A    30      20.915  49.971   6.415  1.00  0.00           H  
ATOM    943  H8    A    30      18.519  44.037   5.581  1.00  0.00           H  
ATOM    944  H1'   A    30      21.984  45.346   6.109  1.00  0.00           H  
ATOM    945  H2'   A    30      20.625  46.066   8.360  1.00  0.00           H  
ATOM    946  H3'   A    30      19.385  44.045   8.307  1.00  0.00           H  
ATOM    947  H4'   A    30      22.000  42.598   7.971  1.00  0.00           H  
ATOM    948  H5'   A    30      20.743  40.761   7.159  1.00  0.00           H  
ATOM    949  H61   A    30      17.056  50.027   4.495  1.00  0.00           H  
ATOM    950  H62   A    30      16.440  48.387   4.346  1.00  0.00           H  
ATOM    951 H5''   A    30      19.910  41.258   8.625  1.00  0.00           H  
ATOM    952  P     A    31      21.632  43.638  11.022  1.00  0.00           P  
ATOM    953  C5'   A    31      22.911  45.897  11.714  1.00  0.00           C  
ATOM    954  O5'   A    31      21.735  45.243  11.258  1.00  0.00           O  
ATOM    955  C4'   A    31      22.668  47.413  11.868  1.00  0.00           C  
ATOM    956  O4'   A    31      22.154  47.995  10.668  1.00  0.00           O  
ATOM    957  C3'   A    31      21.662  47.759  12.975  1.00  0.00           C  
ATOM    958  O3'   A    31      22.232  47.745  14.282  1.00  0.00           O  
ATOM    959  C2'   A    31      21.206  49.161  12.525  1.00  0.00           C  
ATOM    960  O2'   A    31      22.132  50.207  12.856  1.00  0.00           O  
ATOM    961  C1'   A    31      21.192  48.994  11.001  1.00  0.00           C  
ATOM    962  N1    A    31      16.746  50.841   9.197  1.00  0.00           N  
ATOM    963  C2    A    31      17.734  51.417   9.870  1.00  0.00           C  
ATOM    964  N3    A    31      18.830  50.846  10.366  1.00  0.00           N  
ATOM    965  C4    A    31      18.851  49.499  10.149  1.00  0.00           C  
ATOM    966  C5    A    31      17.901  48.760   9.494  1.00  0.00           C  
ATOM    967  C6    A    31      16.826  49.527   8.984  1.00  0.00           C  
ATOM    968  N6    A    31      15.837  49.048   8.255  1.00  0.00           N  
ATOM    969  N7    A    31      18.232  47.398   9.492  1.00  0.00           N  
ATOM    970  C8    A    31      19.367  47.377  10.142  1.00  0.00           C  
ATOM    971  N9    A    31      19.845  48.615  10.503  1.00  0.00           N  
ATOM    972  OP1   A    31      22.861  43.118  10.361  1.00  0.00           O  
ATOM    973  OP2   A    31      21.188  42.997  12.292  1.00  0.00           O1-
ATOM    974 HO2'   A    31      21.739  51.081  12.666  1.00  0.00           H  
ATOM    975  H2    A    31      17.643  52.484  10.024  1.00  0.00           H  
ATOM    976  H8    A    31      19.913  46.467  10.336  1.00  0.00           H  
ATOM    977  H1'   A    31      21.466  49.942  10.531  1.00  0.00           H  
ATOM    978  H2'   A    31      20.208  49.382  12.912  1.00  0.00           H  
ATOM    979  H3'   A    31      20.813  47.075  12.909  1.00  0.00           H  
ATOM    980  H4'   A    31      23.615  47.898  12.111  1.00  0.00           H  
ATOM    981  H5'   A    31      23.724  45.741  11.005  1.00  0.00           H  
ATOM    982  H61   A    31      15.132  49.699   7.952  1.00  0.00           H  
ATOM    983  H62   A    31      15.873  48.086   7.953  1.00  0.00           H  
ATOM    984 H5''   A    31      23.212  45.487  12.680  1.00  0.00           H  
ATOM    985  P     G    32      21.399  47.163  15.538  1.00  0.00           P  
ATOM    986  C5'   G    32      19.856  49.287  15.965  1.00  0.00           C  
ATOM    987  O5'   G    32      19.972  47.941  15.523  1.00  0.00           O  
ATOM    988  C4'   G    32      18.431  49.850  15.817  1.00  0.00           C  
ATOM    989  O4'   G    32      18.009  49.886  14.453  1.00  0.00           O  
ATOM    990  C3'   G    32      17.365  49.061  16.590  1.00  0.00           C  
ATOM    991  O3'   G    32      17.351  49.329  17.992  1.00  0.00           O  
ATOM    992  C2'   G    32      16.102  49.526  15.843  1.00  0.00           C  
ATOM    993  O2'   G    32      15.647  50.832  16.218  1.00  0.00           O  
ATOM    994  C1'   G    32      16.614  49.598  14.399  1.00  0.00           C  
ATOM    995  N1    G    32      13.109  46.694  12.043  1.00  0.00           N  
ATOM    996  C2    G    32      12.976  47.883  12.679  1.00  0.00           C  
ATOM    997  N2    G    32      11.772  48.387  12.726  1.00  0.00           N  
ATOM    998  N3    G    32      13.968  48.544  13.276  1.00  0.00           N  
ATOM    999  C4    G    32      15.167  47.891  13.192  1.00  0.00           C  
ATOM   1000  C5    G    32      15.409  46.681  12.576  1.00  0.00           C  
ATOM   1001  C6    G    32      14.304  46.014  11.936  1.00  0.00           C  
ATOM   1002  O6    G    32      14.289  44.955  11.310  1.00  0.00           O  
ATOM   1003  N7    G    32      16.761  46.335  12.694  1.00  0.00           N  
ATOM   1004  C8    G    32      17.278  47.331  13.362  1.00  0.00           C  
ATOM   1005  N9    G    32      16.377  48.313  13.698  1.00  0.00           N  
ATOM   1006  OP1   G    32      22.140  47.534  16.778  1.00  0.00           O  
ATOM   1007  OP2   G    32      21.135  45.720  15.285  1.00  0.00           O1-
ATOM   1008 HO2'   G    32      14.684  50.894  16.073  1.00  0.00           H  
ATOM   1009  H1    G    32      12.300  46.286  11.603  1.00  0.00           H  
ATOM   1010  H8    G    32      18.326  47.387  13.627  1.00  0.00           H  
ATOM   1011  H1'   G    32      16.078  50.384  13.860  1.00  0.00           H  
ATOM   1012  H2'   G    32      15.307  48.788  15.945  1.00  0.00           H  
ATOM   1013  H21   G    32      10.993  47.895  12.293  1.00  0.00           H  
ATOM   1014  H3'   G    32      17.511  47.995  16.406  1.00  0.00           H  
ATOM   1015  H22   G    32      11.652  49.288  13.158  1.00  0.00           H  
ATOM   1016  H4'   G    32      18.426  50.872  16.200  1.00  0.00           H  
ATOM   1017  H5'   G    32      20.541  49.918  15.397  1.00  0.00           H  
ATOM   1018 H5''   G    32      20.137  49.345  17.018  1.00  0.00           H  
ATOM   1019  P     G    33      16.698  48.281  19.040  1.00  0.00           P  
ATOM   1020  C5'   G    33      14.204  49.199  19.017  1.00  0.00           C  
ATOM   1021  O5'   G    33      15.120  48.166  18.676  1.00  0.00           O  
ATOM   1022  C4'   G    33      12.823  49.012  18.368  1.00  0.00           C  
ATOM   1023  O4'   G    33      12.933  48.920  16.947  1.00  0.00           O  
ATOM   1024  C3'   G    33      12.059  47.758  18.816  1.00  0.00           C  
ATOM   1025  O3'   G    33      11.453  47.840  20.106  1.00  0.00           O  
ATOM   1026  C2'   G    33      11.049  47.656  17.661  1.00  0.00           C  
ATOM   1027  O2'   G    33       9.977  48.602  17.721  1.00  0.00           O  
ATOM   1028  C1'   G    33      11.941  48.017  16.471  1.00  0.00           C  
ATOM   1029  N1    G    33      10.890  43.954  13.605  1.00  0.00           N  
ATOM   1030  C2    G    33      10.111  44.970  14.022  1.00  0.00           C  
ATOM   1031  N2    G    33       8.857  44.902  13.667  1.00  0.00           N  
ATOM   1032  N3    G    33      10.511  45.986  14.777  1.00  0.00           N  
ATOM   1033  C4    G    33      11.827  45.886  15.127  1.00  0.00           C  
ATOM   1034  C5    G    33      12.712  44.889  14.769  1.00  0.00           C  
ATOM   1035  C6    G    33      12.220  43.827  13.916  1.00  0.00           C  
ATOM   1036  O6    G    33      12.794  42.856  13.425  1.00  0.00           O  
ATOM   1037  N7    G    33      13.972  45.148  15.330  1.00  0.00           N  
ATOM   1038  C8    G    33      13.797  46.265  15.994  1.00  0.00           C  
ATOM   1039  N9    G    33      12.525  46.778  15.903  1.00  0.00           N  
ATOM   1040  OP1   G    33      16.830  48.873  20.402  1.00  0.00           O  
ATOM   1041  OP2   G    33      17.311  46.947  18.796  1.00  0.00           O1-
ATOM   1042 HO2'   G    33       9.184  48.223  17.295  1.00  0.00           H  
ATOM   1043  H1    G    33      10.449  43.228  13.077  1.00  0.00           H  
ATOM   1044  H8    G    33      14.580  46.751  16.562  1.00  0.00           H  
ATOM   1045  H1'   G    33      11.333  48.489  15.697  1.00  0.00           H  
ATOM   1046  H2'   G    33      10.671  46.639  17.576  1.00  0.00           H  
ATOM   1047  H21   G    33       8.541  44.118  13.109  1.00  0.00           H  
ATOM   1048  H3'   G    33      12.740  46.906  18.771  1.00  0.00           H  
ATOM   1049  H22   G    33       8.247  45.657  13.934  1.00  0.00           H  
ATOM   1050  H4'   G    33      12.206  49.879  18.613  1.00  0.00           H  
ATOM   1051  H5'   G    33      14.605  50.161  18.692  1.00  0.00           H  
ATOM   1052 H5''   G    33      14.080  49.236  20.101  1.00  0.00           H  
ATOM   1053  P     G    34      10.894  46.510  20.849  1.00  0.00           P  
ATOM   1054  C5'   G    34       8.347  46.666  20.060  1.00  0.00           C  
ATOM   1055  O5'   G    34       9.598  45.985  20.016  1.00  0.00           O  
ATOM   1056  C4'   G    34       7.269  46.045  19.148  1.00  0.00           C  
ATOM   1057  O4'   G    34       7.656  46.010  17.772  1.00  0.00           O  
ATOM   1058  C3'   G    34       6.883  44.607  19.519  1.00  0.00           C  
ATOM   1059  O3'   G    34       6.021  44.502  20.648  1.00  0.00           O  
ATOM   1060  C2'   G    34       6.237  44.143  18.201  1.00  0.00           C  
ATOM   1061  O2'   G    34       4.918  44.658  17.975  1.00  0.00           O  
ATOM   1062  C1'   G    34       7.194  44.789  17.195  1.00  0.00           C  
ATOM   1063  N1    G    34       8.778  40.638  14.653  1.00  0.00           N  
ATOM   1064  C2    G    34       7.536  41.160  14.760  1.00  0.00           C  
ATOM   1065  N2    G    34       6.580  40.554  14.100  1.00  0.00           N  
ATOM   1066  N3    G    34       7.226  42.234  15.483  1.00  0.00           N  
ATOM   1067  C4    G    34       8.307  42.763  16.136  1.00  0.00           C  
ATOM   1068  C5    G    34       9.605  42.305  16.089  1.00  0.00           C  
ATOM   1069  C6    G    34       9.893  41.177  15.255  1.00  0.00           C  
ATOM   1070  O6    G    34      10.982  40.665  15.018  1.00  0.00           O  
ATOM   1071  N7    G    34      10.443  43.086  16.885  1.00  0.00           N  
ATOM   1072  C8    G    34       9.634  43.987  17.368  1.00  0.00           C  
ATOM   1073  N9    G    34       8.334  43.881  16.937  1.00  0.00           N  
ATOM   1074  OP1   G    34      10.447  46.918  22.211  1.00  0.00           O  
ATOM   1075  OP2   G    34      11.943  45.458  20.744  1.00  0.00           O1-
ATOM   1076 HO2'   G    34       4.475  44.147  17.271  1.00  0.00           H  
ATOM   1077  H1    G    34       8.952  39.929  13.960  1.00  0.00           H  
ATOM   1078  H8    G    34       9.960  44.764  18.037  1.00  0.00           H  
ATOM   1079  H1'   G    34       6.676  44.970  16.251  1.00  0.00           H  
ATOM   1080  H2'   G    34       6.253  43.052  18.124  1.00  0.00           H  
ATOM   1081  H21   G    34       6.761  39.730  13.545  1.00  0.00           H  
ATOM   1082  H3'   G    34       7.798  44.035  19.687  1.00  0.00           H  
ATOM   1083  H22   G    34       5.648  40.932  14.178  1.00  0.00           H  
ATOM   1084  H4'   G    34       6.367  46.655  19.227  1.00  0.00           H  
ATOM   1085  H5'   G    34       8.489  47.706  19.768  1.00  0.00           H  
ATOM   1086 H5''   G    34       7.970  46.654  21.084  1.00  0.00           H  
ATOM   1087  P     C    35       5.922  43.113  21.460  1.00  0.00           P  
ATOM   1088  C5'   C    35       5.524  40.626  20.690  1.00  0.00           C  
ATOM   1089  O5'   C    35       5.402  42.008  20.394  1.00  0.00           O  
ATOM   1090  C4'   C    35       4.999  39.700  19.580  1.00  0.00           C  
ATOM   1091  O4'   C    35       5.531  39.973  18.281  1.00  0.00           O  
ATOM   1092  C3'   C    35       5.373  38.257  19.925  1.00  0.00           C  
ATOM   1093  O3'   C    35       4.448  37.658  20.830  1.00  0.00           O  
ATOM   1094  C2'   C    35       5.446  37.615  18.532  1.00  0.00           C  
ATOM   1095  O2'   C    35       4.168  37.271  17.983  1.00  0.00           O  
ATOM   1096  C1'   C    35       6.051  38.771  17.708  1.00  0.00           C  
ATOM   1097  N1    C    35       7.552  38.770  17.723  1.00  0.00           N  
ATOM   1098  C2    C    35       8.235  37.797  16.973  1.00  0.00           C  
ATOM   1099  O2    C    35       7.634  36.922  16.349  1.00  0.00           O  
ATOM   1100  N3    C    35       9.590  37.800  16.898  1.00  0.00           N  
ATOM   1101  C4    C    35      10.253  38.758  17.512  1.00  0.00           C  
ATOM   1102  N4    C    35      11.550  38.739  17.381  1.00  0.00           N  
ATOM   1103  C5    C    35       9.625  39.791  18.257  1.00  0.00           C  
ATOM   1104  C6    C    35       8.271  39.773  18.336  1.00  0.00           C  
ATOM   1105  OP1   C    35       4.869  43.276  22.502  1.00  0.00           O  
ATOM   1106  OP2   C    35       7.296  42.741  21.895  1.00  0.00           O1-
ATOM   1107 HO2'   C    35       4.272  36.604  17.276  1.00  0.00           H  
ATOM   1108  H5    C    35      10.177  40.586  18.737  1.00  0.00           H  
ATOM   1109  H6    C    35       7.760  40.561  18.876  1.00  0.00           H  
ATOM   1110  H1'   C    35       5.717  38.683  16.670  1.00  0.00           H  
ATOM   1111  H2'   C    35       6.104  36.742  18.553  1.00  0.00           H  
ATOM   1112  H3'   C    35       6.383  38.246  20.341  1.00  0.00           H  
ATOM   1113  H4'   C    35       3.913  39.775  19.533  1.00  0.00           H  
ATOM   1114  H41   C    35      11.943  38.064  16.752  1.00  0.00           H  
ATOM   1115  H5'   C    35       4.971  40.409  21.606  1.00  0.00           H  
ATOM   1116  H42   C    35      12.095  39.503  17.742  1.00  0.00           H  
ATOM   1117 H5''   C    35       6.573  40.391  20.871  1.00  0.00           H  
ATOM   1118  P     C    36       4.935  37.098  22.267  1.00  0.00           P  
ATOM   1119  C5'   C    36       5.007  34.625  21.339  1.00  0.00           C  
ATOM   1120  O5'   C    36       5.711  35.737  21.877  1.00  0.00           O  
ATOM   1121  C4'   C    36       5.938  33.621  20.648  1.00  0.00           C  
ATOM   1122  O4'   C    36       6.672  34.233  19.583  1.00  0.00           O  
ATOM   1123  C3'   C    36       6.972  32.987  21.581  1.00  0.00           C  
ATOM   1124  O3'   C    36       6.458  31.937  22.400  1.00  0.00           O  
ATOM   1125  C2'   C    36       8.001  32.537  20.532  1.00  0.00           C  
ATOM   1126  O2'   C    36       7.617  31.382  19.780  1.00  0.00           O  
ATOM   1127  C1'   C    36       8.006  33.726  19.564  1.00  0.00           C  
ATOM   1128  N1    C    36       9.018  34.762  19.956  1.00  0.00           N  
ATOM   1129  C2    C    36      10.378  34.487  19.760  1.00  0.00           C  
ATOM   1130  O2    C    36      10.772  33.396  19.361  1.00  0.00           O  
ATOM   1131  N3    C    36      11.331  35.442  19.899  1.00  0.00           N  
ATOM   1132  C4    C    36      10.945  36.653  20.258  1.00  0.00           C  
ATOM   1133  N4    C    36      11.871  37.563  20.383  1.00  0.00           N  
ATOM   1134  C5    C    36       9.587  37.002  20.469  1.00  0.00           C  
ATOM   1135  C6    C    36       8.649  36.037  20.306  1.00  0.00           C  
ATOM   1136  OP1   C    36       3.726  36.757  23.068  1.00  0.00           O  
ATOM   1137  OP2   C    36       5.927  38.049  22.839  1.00  0.00           O1-
ATOM   1138 HO2'   C    36       8.386  31.052  19.283  1.00  0.00           H  
ATOM   1139  H5    C    36       9.282  38.001  20.744  1.00  0.00           H  
ATOM   1140  H6    C    36       7.604  36.274  20.445  1.00  0.00           H  
ATOM   1141  H1'   C    36       8.244  33.360  18.560  1.00  0.00           H  
ATOM   1142  H2'   C    36       8.972  32.399  20.998  1.00  0.00           H  
ATOM   1143  H3'   C    36       7.414  33.770  22.201  1.00  0.00           H  
ATOM   1144  H4'   C    36       5.330  32.816  20.231  1.00  0.00           H  
ATOM   1145  H41   C    36      12.832  37.370  20.128  1.00  0.00           H  
ATOM   1146  H5'   C    36       4.281  34.972  20.601  1.00  0.00           H  
ATOM   1147  H42   C    36      11.597  38.499  20.631  1.00  0.00           H  
ATOM   1148 H5''   C    36       4.462  34.119  22.138  1.00  0.00           H  
ATOM   1149  P     C    37       7.258  31.440  23.721  1.00  0.00           P  
ATOM   1150  C5'   C    37       8.772  29.672  22.416  1.00  0.00           C  
ATOM   1151  O5'   C    37       8.690  30.848  23.215  1.00  0.00           O  
ATOM   1152  C4'   C    37      10.154  29.449  21.755  1.00  0.00           C  
ATOM   1153  O4'   C    37      10.644  30.597  21.054  1.00  0.00           O  
ATOM   1154  C3'   C    37      11.243  29.043  22.753  1.00  0.00           C  
ATOM   1155  O3'   C    37      11.265  27.637  23.013  1.00  0.00           O  
ATOM   1156  C2'   C    37      12.511  29.516  22.033  1.00  0.00           C  
ATOM   1157  O2'   C    37      12.999  28.594  21.061  1.00  0.00           O  
ATOM   1158  C1'   C    37      12.043  30.768  21.296  1.00  0.00           C  
ATOM   1159  N1    C    37      12.368  32.023  22.045  1.00  0.00           N  
ATOM   1160  C2    C    37      13.682  32.519  21.966  1.00  0.00           C  
ATOM   1161  O2    C    37      14.622  31.828  21.561  1.00  0.00           O  
ATOM   1162  N3    C    37      13.963  33.809  22.292  1.00  0.00           N  
ATOM   1163  C4    C    37      12.991  34.559  22.760  1.00  0.00           C  
ATOM   1164  N4    C    37      13.292  35.804  23.021  1.00  0.00           N  
ATOM   1165  C5    C    37      11.661  34.098  22.944  1.00  0.00           C  
ATOM   1166  C6    C    37      11.386  32.823  22.578  1.00  0.00           C  
ATOM   1167  OP1   C    37       6.467  30.333  24.330  1.00  0.00           O  
ATOM   1168  OP2   C    37       7.538  32.643  24.556  1.00  0.00           O1-
ATOM   1169 HO2'   C    37      13.181  27.750  21.512  1.00  0.00           H  
ATOM   1170  H5    C    37      10.875  34.722  23.342  1.00  0.00           H  
ATOM   1171  H6    C    37      10.382  32.443  22.680  1.00  0.00           H  
ATOM   1172  H1'   C    37      12.576  30.809  20.346  1.00  0.00           H  
ATOM   1173  H2'   C    37      13.286  29.754  22.753  1.00  0.00           H  
ATOM   1174  H3'   C    37      11.119  29.630  23.667  1.00  0.00           H  
ATOM   1175  H4'   C    37      10.053  28.636  21.036  1.00  0.00           H  
ATOM   1176  H41   C    37      14.242  36.124  22.853  1.00  0.00           H  
ATOM   1177  H5'   C    37       8.020  29.718  21.629  1.00  0.00           H  
ATOM   1178  H42   C    37      12.582  36.432  23.357  1.00  0.00           H  
ATOM   1179 H5''   C    37       8.537  28.804  23.035  1.00  0.00           H  
ATOM   1180  P     A    38      11.516  27.091  24.517  1.00  0.00           P  
ATOM   1181  C5'   A    38      14.127  26.418  24.674  1.00  0.00           C  
ATOM   1182  O5'   A    38      13.109  27.420  24.829  1.00  0.00           O  
ATOM   1183  C4'   A    38      15.557  26.921  24.342  1.00  0.00           C  
ATOM   1184  O4'   A    38      15.414  27.903  23.304  1.00  0.00           O  
ATOM   1185  C3'   A    38      16.534  27.531  25.400  1.00  0.00           C  
ATOM   1186  O3'   A    38      17.454  26.709  26.147  1.00  0.00           O  
ATOM   1187  C2'   A    38      17.437  28.268  24.388  1.00  0.00           C  
ATOM   1188  O2'   A    38      18.328  27.411  23.665  1.00  0.00           O  
ATOM   1189  C1'   A    38      16.436  28.879  23.429  1.00  0.00           C  
ATOM   1190  N1    A    38      17.762  33.790  24.142  1.00  0.00           N  
ATOM   1191  C2    A    38      18.443  32.720  23.758  1.00  0.00           C  
ATOM   1192  N3    A    38      18.015  31.467  23.628  1.00  0.00           N  
ATOM   1193  C4    A    38      16.711  31.329  24.009  1.00  0.00           C  
ATOM   1194  C5    A    38      15.882  32.312  24.482  1.00  0.00           C  
ATOM   1195  C6    A    38      16.484  33.605  24.492  1.00  0.00           C  
ATOM   1196  N6    A    38      15.879  34.729  24.857  1.00  0.00           N  
ATOM   1197  N7    A    38      14.643  31.774  24.876  1.00  0.00           N  
ATOM   1198  C8    A    38      14.776  30.501  24.592  1.00  0.00           C  
ATOM   1199  N9    A    38      15.970  30.170  23.998  1.00  0.00           N  
ATOM   1200  OP1   A    38      11.305  25.610  24.469  1.00  0.00           O  
ATOM   1201  OP2   A    38      10.623  27.898  25.399  1.00  0.00           O1-
ATOM   1202 HO2'   A    38      18.744  26.802  24.304  1.00  0.00           H  
ATOM   1203  H2    A    38      19.477  32.891  23.483  1.00  0.00           H  
ATOM   1204  H8    A    38      14.000  29.770  24.780  1.00  0.00           H  
ATOM   1205  H1'   A    38      16.920  29.071  22.469  1.00  0.00           H  
ATOM   1206  H2'   A    38      18.007  29.056  24.857  1.00  0.00           H  
ATOM   1207  H3'   A    38      16.015  28.247  26.041  1.00  0.00           H  
ATOM   1208  H4'   A    38      16.079  26.062  23.911  1.00  0.00           H  
ATOM   1209  H5'   A    38      13.837  25.782  23.834  1.00  0.00           H  
ATOM   1210  H61   A    38      16.422  35.577  24.889  1.00  0.00           H  
ATOM   1211  H62   A    38      14.937  34.683  25.203  1.00  0.00           H  
ATOM   1212 H5''   A    38      14.161  25.781  25.558  1.00  0.00           H  
ATOM   1213  P     C    39      17.427  26.586  27.785  1.00  0.00           P  
ATOM   1214  C5'   C    39      18.816  28.255  29.543  1.00  0.00           C  
ATOM   1215  O5'   C    39      17.824  28.046  28.498  1.00  0.00           O  
ATOM   1216  C4'   C    39      20.239  28.829  29.185  1.00  0.00           C  
ATOM   1217  O4'   C    39      20.567  28.712  27.795  1.00  0.00           O  
ATOM   1218  C3'   C    39      20.880  30.188  29.708  1.00  0.00           C  
ATOM   1219  O3'   C    39      20.161  31.415  30.023  1.00  0.00           O  
ATOM   1220  C2'   C    39      21.833  30.466  28.526  1.00  0.00           C  
ATOM   1221  O2'   C    39      23.078  29.756  28.642  1.00  0.00           O  
ATOM   1222  C1'   C    39      21.036  29.965  27.314  1.00  0.00           C  
ATOM   1223  N1    C    39      19.862  30.830  26.968  1.00  0.00           N  
ATOM   1224  C2    C    39      19.984  32.226  26.902  1.00  0.00           C  
ATOM   1225  O2    C    39      21.070  32.759  26.644  1.00  0.00           O  
ATOM   1226  N3    C    39      18.885  33.013  27.049  1.00  0.00           N  
ATOM   1227  C4    C    39      17.716  32.405  27.181  1.00  0.00           C  
ATOM   1228  N4    C    39      16.665  33.124  27.403  1.00  0.00           N  
ATOM   1229  C5    C    39      17.509  31.014  27.023  1.00  0.00           C  
ATOM   1230  C6    C    39      18.619  30.273  26.870  1.00  0.00           C  
ATOM   1231  OP1   C    39      18.488  25.588  28.131  1.00  0.00           O  
ATOM   1232  OP2   C    39      16.016  26.244  28.108  1.00  0.00           O1-
ATOM   1233 HO2'   C    39      22.931  28.793  28.568  1.00  0.00           H  
ATOM   1234  H5    C    39      16.541  30.549  27.039  1.00  0.00           H  
ATOM   1235  H6    C    39      18.540  29.210  26.746  1.00  0.00           H  
ATOM   1236  H1'   C    39      21.680  29.849  26.440  1.00  0.00           H  
ATOM   1237  H2'   C    39      22.010  31.538  28.436  1.00  0.00           H  
ATOM   1238  H3'   C    39      21.460  29.928  30.596  1.00  0.00           H  
ATOM   1239  H4'   C    39      20.882  28.081  29.657  1.00  0.00           H  
ATOM   1240  H41   C    39      16.833  34.046  27.755  1.00  0.00           H  
ATOM   1241  H5'   C    39      18.962  27.298  30.053  1.00  0.00           H  
ATOM   1242  H42   C    39      15.918  32.648  27.861  1.00  0.00           H  
ATOM   1243 H5''   C    39      18.379  28.921  30.288  1.00  0.00           H  
ATOM   1244  P     G    40      20.937  32.736  30.743  1.00  0.00           P  
ATOM   1245  C5'   G    40      21.102  35.463  30.391  1.00  0.00           C  
ATOM   1246  O5'   G    40      20.775  34.150  29.860  1.00  0.00           O  
ATOM   1247  C4'   G    40      21.023  36.658  29.370  1.00  0.00           C  
ATOM   1248  O4'   G    40      19.667  36.906  28.966  1.00  0.00           O  
ATOM   1249  C3'   G    40      21.567  38.036  29.868  1.00  0.00           C  
ATOM   1250  O3'   G    40      22.206  38.710  28.765  1.00  0.00           O  
ATOM   1251  C2'   G    40      20.257  38.726  30.316  1.00  0.00           C  
ATOM   1252  O2'   G    40      20.296  40.136  30.445  1.00  0.00           O  
ATOM   1253  C1'   G    40      19.345  38.281  29.179  1.00  0.00           C  
ATOM   1254  N1    G    40      14.958  39.603  26.960  1.00  0.00           N  
ATOM   1255  C2    G    40      16.214  40.050  26.699  1.00  0.00           C  
ATOM   1256  N2    G    40      16.375  40.822  25.649  1.00  0.00           N  
ATOM   1257  N3    G    40      17.281  39.804  27.456  1.00  0.00           N  
ATOM   1258  C4    G    40      16.995  39.061  28.565  1.00  0.00           C  
ATOM   1259  C5    G    40      15.743  38.666  28.988  1.00  0.00           C  
ATOM   1260  C6    G    40      14.616  38.927  28.119  1.00  0.00           C  
ATOM   1261  O6    G    40      13.426  38.632  28.262  1.00  0.00           O  
ATOM   1262  N7    G    40      15.837  38.073  30.254  1.00  0.00           N  
ATOM   1263  C8    G    40      17.125  37.982  30.460  1.00  0.00           C  
ATOM   1264  N9    G    40      17.895  38.478  29.436  1.00  0.00           N  
ATOM   1265  OP1   G    40      22.403  32.448  30.754  1.00  0.00           O  
ATOM   1266  OP2   G    40      20.312  32.948  32.082  1.00  0.00           O1-
ATOM   1267 HO2'   G    40      21.217  40.416  30.207  1.00  0.00           H  
ATOM   1268  H1    G    40      14.227  39.781  26.300  1.00  0.00           H  
ATOM   1269  H8    G    40      17.555  37.521  31.340  1.00  0.00           H  
ATOM   1270  H1'   G    40      19.617  38.859  28.293  1.00  0.00           H  
ATOM   1271  H2'   G    40      19.916  38.284  31.254  1.00  0.00           H  
ATOM   1272  H21   G    40      15.610  41.039  25.033  1.00  0.00           H  
ATOM   1273  H3'   G    40      22.254  37.910  30.709  1.00  0.00           H  
ATOM   1274  H22   G    40      17.291  41.207  25.485  1.00  0.00           H  
ATOM   1275  H4'   G    40      21.607  36.375  28.491  1.00  0.00           H  
ATOM   1276  H5'   G    40      22.123  35.426  30.776  1.00  0.00           H  
ATOM   1277 H5''   G    40      20.436  35.682  31.232  1.00  0.00           H  
ATOM   1278  P     U    41      23.212  39.981  28.928  1.00  0.00           P  
ATOM   1279  C5'   U    41      24.261  40.823  26.565  1.00  0.00           C  
ATOM   1280  O5'   U    41      23.163  40.783  27.492  1.00  0.00           O  
ATOM   1281  C4'   U    41      24.387  39.633  25.582  1.00  0.00           C  
ATOM   1282  O4'   U    41      23.871  38.436  26.176  1.00  0.00           O  
ATOM   1283  C3'   U    41      23.680  39.781  24.213  1.00  0.00           C  
ATOM   1284  O3'   U    41      24.376  40.469  23.171  1.00  0.00           O  
ATOM   1285  C2'   U    41      23.506  38.297  23.861  1.00  0.00           C  
ATOM   1286  O2'   U    41      24.697  37.664  23.379  1.00  0.00           O  
ATOM   1287  C1'   U    41      23.178  37.666  25.203  1.00  0.00           C  
ATOM   1288  N1    U    41      21.695  37.622  25.368  1.00  0.00           N  
ATOM   1289  C2    U    41      21.035  36.462  24.933  1.00  0.00           C  
ATOM   1290  O2    U    41      21.621  35.461  24.520  1.00  0.00           O  
ATOM   1291  N3    U    41      19.655  36.475  24.931  1.00  0.00           N  
ATOM   1292  C4    U    41      18.873  37.565  25.218  1.00  0.00           C  
ATOM   1293  O4    U    41      17.649  37.461  25.144  1.00  0.00           O  
ATOM   1294  C5    U    41      19.621  38.754  25.584  1.00  0.00           C  
ATOM   1295  C6    U    41      20.975  38.751  25.686  1.00  0.00           C  
ATOM   1296  OP1   U    41      24.587  39.469  29.185  1.00  0.00           O  
ATOM   1297  OP2   U    41      22.622  40.902  29.934  1.00  0.00           O1-
ATOM   1298 HO2'   U    41      24.450  37.013  22.698  1.00  0.00           H  
ATOM   1299  H3    U    41      19.180  35.627  24.682  1.00  0.00           H  
ATOM   1300  H5    U    41      19.091  39.665  25.790  1.00  0.00           H  
ATOM   1301  H6    U    41      21.492  39.647  26.003  1.00  0.00           H  
ATOM   1302  H1'   U    41      23.563  36.645  25.219  1.00  0.00           H  
ATOM   1303  H2'   U    41      22.672  38.181  23.169  1.00  0.00           H  
ATOM   1304  H3'   U    41      22.707  40.249  24.364  1.00  0.00           H  
ATOM   1305  H4'   U    41      25.448  39.486  25.371  1.00  0.00           H  
ATOM   1306  H5'   U    41      25.197  40.920  27.117  1.00  0.00           H  
ATOM   1307 H5''   U    41      24.169  41.732  25.968  1.00  0.00           H  
ATOM   1308  P     G    42      23.630  40.837  21.766  1.00  0.00           P  
ATOM   1309  C5'   G    42      23.957  38.567  20.369  1.00  0.00           C  
ATOM   1310  O5'   G    42      23.083  39.467  21.053  1.00  0.00           O  
ATOM   1311  C4'   G    42      23.400  37.132  20.171  1.00  0.00           C  
ATOM   1312  O4'   G    42      22.653  36.661  21.295  1.00  0.00           O  
ATOM   1313  C3'   G    42      22.495  36.934  18.949  1.00  0.00           C  
ATOM   1314  O3'   G    42      23.237  36.792  17.738  1.00  0.00           O  
ATOM   1315  C2'   G    42      21.739  35.650  19.348  1.00  0.00           C  
ATOM   1316  O2'   G    42      22.484  34.441  19.169  1.00  0.00           O  
ATOM   1317  C1'   G    42      21.567  35.847  20.853  1.00  0.00           C  
ATOM   1318  N1    G    42      16.550  34.981  21.568  1.00  0.00           N  
ATOM   1319  C2    G    42      17.519  34.159  21.112  1.00  0.00           C  
ATOM   1320  N2    G    42      17.155  32.920  20.911  1.00  0.00           N  
ATOM   1321  N3    G    42      18.795  34.502  20.911  1.00  0.00           N  
ATOM   1322  C4    G    42      19.043  35.815  21.214  1.00  0.00           C  
ATOM   1323  C5    G    42      18.127  36.736  21.681  1.00  0.00           C  
ATOM   1324  C6    G    42      16.770  36.294  21.909  1.00  0.00           C  
ATOM   1325  O6    G    42      15.804  36.914  22.349  1.00  0.00           O  
ATOM   1326  N7    G    42      18.739  37.984  21.857  1.00  0.00           N  
ATOM   1327  C8    G    42      19.984  37.768  21.524  1.00  0.00           C  
ATOM   1328  N9    G    42      20.256  36.472  21.157  1.00  0.00           N  
ATOM   1329  OP1   G    42      24.652  41.451  20.874  1.00  0.00           O  
ATOM   1330  OP2   G    42      22.436  41.654  22.116  1.00  0.00           O1-
ATOM   1331 HO2'   G    42      21.920  33.780  18.725  1.00  0.00           H  
ATOM   1332  H1    G    42      15.672  34.570  21.829  1.00  0.00           H  
ATOM   1333  H8    G    42      20.748  38.535  21.550  1.00  0.00           H  
ATOM   1334  H1'   G    42      21.598  34.875  21.349  1.00  0.00           H  
ATOM   1335  H2'   G    42      20.772  35.596  18.845  1.00  0.00           H  
ATOM   1336  H21   G    42      16.206  32.625  21.132  1.00  0.00           H  
ATOM   1337  H3'   G    42      21.795  37.771  18.887  1.00  0.00           H  
ATOM   1338  H22   G    42      17.854  32.256  20.635  1.00  0.00           H  
ATOM   1339  H4'   G    42      24.253  36.464  20.034  1.00  0.00           H  
ATOM   1340  H5'   G    42      24.891  38.489  20.926  1.00  0.00           H  
ATOM   1341 H5''   G    42      24.205  38.983  19.391  1.00  0.00           H  
ATOM   1342  P     G    43      22.531  36.969  16.295  1.00  0.00           P  
ATOM   1343  C5'   G    43      21.631  34.496  15.771  1.00  0.00           C  
ATOM   1344  O5'   G    43      21.362  35.837  16.178  1.00  0.00           O  
ATOM   1345  C4'   G    43      20.384  33.587  15.796  1.00  0.00           C  
ATOM   1346  O4'   G    43      19.830  33.522  17.117  1.00  0.00           O  
ATOM   1347  C3'   G    43      19.222  33.982  14.859  1.00  0.00           C  
ATOM   1348  O3'   G    43      19.299  33.590  13.486  1.00  0.00           O  
ATOM   1349  C2'   G    43      18.064  33.232  15.552  1.00  0.00           C  
ATOM   1350  O2'   G    43      18.037  31.819  15.317  1.00  0.00           O  
ATOM   1351  C1'   G    43      18.407  33.434  17.028  1.00  0.00           C  
ATOM   1352  N1    G    43      14.198  35.348  19.281  1.00  0.00           N  
ATOM   1353  C2    G    43      14.497  34.090  18.912  1.00  0.00           C  
ATOM   1354  N2    G    43      13.550  33.238  19.133  1.00  0.00           N  
ATOM   1355  N3    G    43      15.602  33.704  18.278  1.00  0.00           N  
ATOM   1356  C4    G    43      16.485  34.733  18.097  1.00  0.00           C  
ATOM   1357  C5    G    43      16.285  36.055  18.446  1.00  0.00           C  
ATOM   1358  C6    G    43      15.031  36.417  19.066  1.00  0.00           C  
ATOM   1359  O6    G    43      14.609  37.513  19.427  1.00  0.00           O  
ATOM   1360  N7    G    43      17.404  36.820  18.104  1.00  0.00           N  
ATOM   1361  C8    G    43      18.225  35.949  17.578  1.00  0.00           C  
ATOM   1362  N9    G    43      17.749  34.662  17.547  1.00  0.00           N  
ATOM   1363  OP1   G    43      23.583  36.709  15.269  1.00  0.00           O  
ATOM   1364  OP2   G    43      21.869  38.305  16.297  1.00  0.00           O1-
ATOM   1365 HO2'   G    43      17.157  31.559  14.986  1.00  0.00           H  
ATOM   1366  H1    G    43      13.301  35.508  19.705  1.00  0.00           H  
ATOM   1367  H8    G    43      19.200  36.214  17.197  1.00  0.00           H  
ATOM   1368  H1'   G    43      18.039  32.580  17.600  1.00  0.00           H  
ATOM   1369  H2'   G    43      17.105  33.690  15.299  1.00  0.00           H  
ATOM   1370  H21   G    43      12.661  33.543  19.506  1.00  0.00           H  
ATOM   1371  H3'   G    43      19.032  35.054  14.940  1.00  0.00           H  
ATOM   1372  H22   G    43      13.657  32.322  18.716  1.00  0.00           H  
ATOM   1373  H4'   G    43      20.698  32.582  15.511  1.00  0.00           H  
ATOM   1374  H5'   G    43      22.388  34.063  16.429  1.00  0.00           H  
ATOM   1375 H5''   G    43      22.040  34.493  14.760  1.00  0.00           H  
ATOM   1376  P     C    44      19.880  34.560  12.320  1.00  0.00           P  
ATOM   1377  C5'   C    44      20.791  32.785  10.570  1.00  0.00           C  
ATOM   1378  O5'   C    44      21.060  33.658  11.660  1.00  0.00           O  
ATOM   1379  C4'   C    44      21.938  31.788  10.359  1.00  0.00           C  
ATOM   1380  O4'   C    44      21.684  30.561  11.022  1.00  0.00           O  
ATOM   1381  C3'   C    44      22.149  31.431   8.887  1.00  0.00           C  
ATOM   1382  O3'   C    44      22.824  32.524   8.250  1.00  0.00           O  
ATOM   1383  C2'   C    44      22.908  30.092   9.019  1.00  0.00           C  
ATOM   1384  O2'   C    44      24.308  30.287   9.002  1.00  0.00           O  
ATOM   1385  C1'   C    44      22.456  29.549  10.396  1.00  0.00           C  
ATOM   1386  N1    C    44      21.668  28.276  10.478  1.00  0.00           N  
ATOM   1387  C2    C    44      20.794  27.832   9.460  1.00  0.00           C  
ATOM   1388  O2    C    44      20.552  28.488   8.447  1.00  0.00           O  
ATOM   1389  N3    C    44      20.166  26.632   9.570  1.00  0.00           N  
ATOM   1390  C4    C    44      20.270  25.975  10.699  1.00  0.00           C  
ATOM   1391  N4    C    44      19.653  24.835  10.766  1.00  0.00           N  
ATOM   1392  C5    C    44      21.032  26.417  11.809  1.00  0.00           C  
ATOM   1393  C6    C    44      21.732  27.567  11.657  1.00  0.00           C  
ATOM   1394  OP1   C    44      20.516  35.768  12.913  1.00  0.00           O  
ATOM   1395  OP2   C    44      18.798  34.763  11.311  1.00  0.00           O1-
ATOM   1396 HO2'   C    44      24.433  30.746   8.141  1.00  0.00           H  
ATOM   1397  H5    C    44      21.060  25.889  12.749  1.00  0.00           H  
ATOM   1398  H6    C    44      22.324  27.953  12.479  1.00  0.00           H  
ATOM   1399  H1'   C    44      23.370  29.410  10.979  1.00  0.00           H  
ATOM   1400  H2'   C    44      22.646  29.430   8.196  1.00  0.00           H  
ATOM   1401  H3'   C    44      21.180  31.244   8.415  1.00  0.00           H  
ATOM   1402  H4'   C    44      22.868  32.217  10.737  1.00  0.00           H  
ATOM   1403  H41   C    44      19.147  24.500   9.956  1.00  0.00           H  
ATOM   1404  H5'   C    44      20.654  33.377   9.664  1.00  0.00           H  
ATOM   1405  H42   C    44      19.728  24.310  11.622  1.00  0.00           H  
ATOM   1406 H5''   C    44      19.871  32.226  10.752  1.00  0.00           H  
ATOM   1407  P     G    45      23.347  32.455   6.731  1.00  0.00           P  
ATOM   1408  C5'   G    45      22.062  31.611   4.527  1.00  0.00           C  
ATOM   1409  O5'   G    45      22.022  32.008   5.897  1.00  0.00           O  
ATOM   1410  C4'   G    45      22.884  30.332   4.322  1.00  0.00           C  
ATOM   1411  O4'   G    45      22.551  29.345   5.309  1.00  0.00           O  
ATOM   1412  C3'   G    45      22.622  29.589   3.015  1.00  0.00           C  
ATOM   1413  O3'   G    45      22.866  30.177   1.721  1.00  0.00           O  
ATOM   1414  C2'   G    45      23.254  28.244   3.384  1.00  0.00           C  
ATOM   1415  O2'   G    45      24.618  28.070   3.045  1.00  0.00           O  
ATOM   1416  C1'   G    45      23.215  28.165   4.907  1.00  0.00           C  
ATOM   1417  N1    G    45      23.807  23.082   4.842  1.00  0.00           N  
ATOM   1418  C2    G    45      24.675  24.070   4.521  1.00  0.00           C  
ATOM   1419  N2    G    45      25.822  23.713   4.000  1.00  0.00           N  
ATOM   1420  N3    G    45      24.430  25.369   4.663  1.00  0.00           N  
ATOM   1421  C4    G    45      23.182  25.639   5.155  1.00  0.00           C  
ATOM   1422  C5    G    45      22.230  24.718   5.529  1.00  0.00           C  
ATOM   1423  C6    G    45      22.561  23.321   5.382  1.00  0.00           C  
ATOM   1424  O6    G    45      21.905  22.333   5.677  1.00  0.00           O  
ATOM   1425  N7    G    45      21.078  25.366   5.999  1.00  0.00           N  
ATOM   1426  C8    G    45      21.356  26.637   5.847  1.00  0.00           C  
ATOM   1427  N9    G    45      22.604  26.881   5.328  1.00  0.00           N  
ATOM   1428  OP1   G    45      24.408  31.411   6.697  1.00  0.00           O  
ATOM   1429  OP2   G    45      23.702  33.839   6.312  1.00  0.00           O1-
ATOM   1430 HO2'   G    45      24.685  28.333   2.108  1.00  0.00           H  
ATOM   1431  H1    G    45      24.048  22.127   4.661  1.00  0.00           H  
ATOM   1432  H8    G    45      20.665  27.434   6.093  1.00  0.00           H  
ATOM   1433  H1'   G    45      24.242  28.192   5.278  1.00  0.00           H  
ATOM   1434  H2'   G    45      22.587  27.499   2.977  1.00  0.00           H  
ATOM   1435  H21   G    45      26.081  22.746   3.887  1.00  0.00           H  
ATOM   1436  H3'   G    45      21.545  29.411   3.014  1.00  0.00           H  
ATOM   1437  H22   G    45      26.453  24.453   3.730  1.00  0.00           H  
ATOM   1438  H4'   G    45      23.946  30.576   4.364  1.00  0.00           H  
ATOM   1439  H5'   G    45      22.480  32.410   3.913  1.00  0.00           H  
ATOM   1440 H5''   G    45      21.041  31.420   4.189  1.00  0.00           H  
ATOM   1441  P     G    46      24.212  30.021   0.815  1.00  0.00           P  
ATOM   1442  C5'   G    46      25.588  27.864  -0.004  1.00  0.00           C  
ATOM   1443  O5'   G    46      24.349  28.418   0.464  1.00  0.00           O  
ATOM   1444  C4'   G    46      25.655  26.335  -0.286  1.00  0.00           C  
ATOM   1445  O4'   G    46      25.452  25.502   0.864  1.00  0.00           O  
ATOM   1446  C3'   G    46      24.719  25.815  -1.384  1.00  0.00           C  
ATOM   1447  O3'   G    46      25.217  26.073  -2.699  1.00  0.00           O  
ATOM   1448  C2'   G    46      24.706  24.313  -1.024  1.00  0.00           C  
ATOM   1449  O2'   G    46      25.862  23.587  -1.462  1.00  0.00           O  
ATOM   1450  C1'   G    46      24.743  24.303   0.503  1.00  0.00           C  
ATOM   1451  N1    G    46      20.066  22.051   1.258  1.00  0.00           N  
ATOM   1452  C2    G    46      21.196  21.491   0.758  1.00  0.00           C  
ATOM   1453  N2    G    46      21.091  20.253   0.337  1.00  0.00           N  
ATOM   1454  N3    G    46      22.373  22.115   0.603  1.00  0.00           N  
ATOM   1455  C4    G    46      22.358  23.395   1.088  1.00  0.00           C  
ATOM   1456  C5    G    46      21.281  24.019   1.692  1.00  0.00           C  
ATOM   1457  C6    G    46      20.027  23.321   1.789  1.00  0.00           C  
ATOM   1458  O6    G    46      18.963  23.721   2.261  1.00  0.00           O  
ATOM   1459  N7    G    46      21.632  25.289   2.144  1.00  0.00           N  
ATOM   1460  C8    G    46      22.875  25.387   1.772  1.00  0.00           C  
ATOM   1461  N9    G    46      23.374  24.340   1.076  1.00  0.00           N  
ATOM   1462  OP1   G    46      23.981  30.754  -0.456  1.00  0.00           O  
ATOM   1463  OP2   G    46      25.370  30.421   1.654  1.00  0.00           O1-
ATOM   1464 HO2'   G    46      25.683  22.627  -1.429  1.00  0.00           H  
ATOM   1465  H1    G    46      19.245  21.490   1.370  1.00  0.00           H  
ATOM   1466  H8    G    46      23.511  26.225   1.963  1.00  0.00           H  
ATOM   1467  H1'   G    46      25.258  23.413   0.870  1.00  0.00           H  
ATOM   1468  H2'   G    46      23.786  23.863  -1.380  1.00  0.00           H  
ATOM   1469  H21   G    46      20.227  19.746   0.452  1.00  0.00           H  
ATOM   1470  H3'   G    46      23.723  26.244  -1.244  1.00  0.00           H  
ATOM   1471  H22   G    46      21.927  19.788   0.025  1.00  0.00           H  
ATOM   1472  H4'   G    46      26.670  26.134  -0.633  1.00  0.00           H  
ATOM   1473  H5'   G    46      26.368  28.095   0.722  1.00  0.00           H  
ATOM   1474 H5''   G    46      25.865  28.378  -0.926  1.00  0.00           H  
ATOM   1475  P     C    47      24.248  26.064  -3.998  1.00  0.00           P  
ATOM   1476  C5'   C    47      24.170  23.425  -4.384  1.00  0.00           C  
ATOM   1477  O5'   C    47      23.487  24.630  -4.050  1.00  0.00           O  
ATOM   1478  C4'   C    47      23.345  22.167  -4.046  1.00  0.00           C  
ATOM   1479  O4'   C    47      22.839  22.210  -2.711  1.00  0.00           O  
ATOM   1480  C3'   C    47      22.142  21.965  -4.969  1.00  0.00           C  
ATOM   1481  O3'   C    47      22.482  21.299  -6.187  1.00  0.00           O  
ATOM   1482  C2'   C    47      21.219  21.145  -4.055  1.00  0.00           C  
ATOM   1483  O2'   C    47      21.529  19.751  -3.970  1.00  0.00           O  
ATOM   1484  C1'   C    47      21.506  21.718  -2.673  1.00  0.00           C  
ATOM   1485  N1    C    47      20.480  22.717  -2.248  1.00  0.00           N  
ATOM   1486  C2    C    47      19.217  22.227  -1.877  1.00  0.00           C  
ATOM   1487  O2    C    47      18.905  21.041  -2.011  1.00  0.00           O  
ATOM   1488  N3    C    47      18.297  23.039  -1.314  1.00  0.00           N  
ATOM   1489  C4    C    47      18.619  24.292  -1.078  1.00  0.00           C  
ATOM   1490  N4    C    47      17.695  24.993  -0.479  1.00  0.00           N  
ATOM   1491  C5    C    47      19.888  24.851  -1.404  1.00  0.00           C  
ATOM   1492  C6    C    47      20.794  24.033  -1.996  1.00  0.00           C  
ATOM   1493  OP1   C    47      25.120  26.180  -5.203  1.00  0.00           O  
ATOM   1494  OP2   C    47      23.211  27.110  -3.784  1.00  0.00           O1-
ATOM   1495 HO2'   C    47      20.718  19.255  -3.756  1.00  0.00           H  
ATOM   1496  H5    C    47      20.143  25.878  -1.198  1.00  0.00           H  
ATOM   1497  H6    C    47      21.774  24.409  -2.256  1.00  0.00           H  
ATOM   1498  H1'   C    47      21.455  20.896  -1.964  1.00  0.00           H  
ATOM   1499  H2'   C    47      20.184  21.314  -4.338  1.00  0.00           H  
ATOM   1500  H3'   C    47      21.681  22.935  -5.170  1.00  0.00           H  
ATOM   1501  H4'   C    47      23.988  21.290  -4.141  1.00  0.00           H  
ATOM   1502  H41   C    47      16.848  24.495  -0.245  1.00  0.00           H  
ATOM   1503  H5'   C    47      25.112  23.374  -3.840  1.00  0.00           H  
ATOM   1504  H42   C    47      17.851  25.955  -0.243  1.00  0.00           H  
ATOM   1505 H5''   C    47      24.404  23.418  -5.449  1.00  0.00           H  
ATOM   1506  P     U    48      21.518  21.383  -7.482  1.00  0.00           P  
ATOM   1507  C5'   U    48      19.816  19.445  -6.776  1.00  0.00           C  
ATOM   1508  O5'   U    48      20.058  20.823  -7.039  1.00  0.00           O  
ATOM   1509  C4'   U    48      18.461  19.203  -6.074  1.00  0.00           C  
ATOM   1510  O4'   U    48      18.309  19.947  -4.867  1.00  0.00           O  
ATOM   1511  C3'   U    48      17.276  19.569  -6.968  1.00  0.00           C  
ATOM   1512  O3'   U    48      16.920  18.473  -7.797  1.00  0.00           O  
ATOM   1513  C2'   U    48      16.177  19.940  -5.954  1.00  0.00           C  
ATOM   1514  O2'   U    48      15.415  18.830  -5.473  1.00  0.00           O  
ATOM   1515  C1'   U    48      16.984  20.471  -4.767  1.00  0.00           C  
ATOM   1516  N1    U    48      16.952  21.960  -4.658  1.00  0.00           N  
ATOM   1517  C2    U    48      15.896  22.545  -3.944  1.00  0.00           C  
ATOM   1518  O2    U    48      14.887  21.933  -3.591  1.00  0.00           O  
ATOM   1519  N3    U    48      15.999  23.888  -3.648  1.00  0.00           N  
ATOM   1520  C4    U    48      17.016  24.720  -4.058  1.00  0.00           C  
ATOM   1521  O4    U    48      17.008  25.904  -3.739  1.00  0.00           O  
ATOM   1522  C5    U    48      18.020  24.076  -4.875  1.00  0.00           C  
ATOM   1523  C6    U    48      17.965  22.749  -5.156  1.00  0.00           C  
ATOM   1524  OP1   U    48      22.085  20.477  -8.521  1.00  0.00           O  
ATOM   1525  OP2   U    48      21.356  22.823  -7.825  1.00  0.00           O1-
ATOM   1526 HO2'   U    48      14.908  18.449  -6.211  1.00  0.00           H  
ATOM   1527  H3    U    48      15.294  24.292  -3.060  1.00  0.00           H  
ATOM   1528  H5    U    48      18.831  24.678  -5.261  1.00  0.00           H  
ATOM   1529  H6    U    48      18.736  22.300  -5.764  1.00  0.00           H  
ATOM   1530  H1'   U    48      16.530  20.074  -3.861  1.00  0.00           H  
ATOM   1531  H2'   U    48      15.522  20.711  -6.366  1.00  0.00           H  
ATOM   1532  H3'   U    48      17.533  20.453  -7.557  1.00  0.00           H  
ATOM   1533  H4'   U    48      18.381  18.142  -5.829  1.00  0.00           H  
ATOM   1534  H5'   U    48      20.611  19.037  -6.155  1.00  0.00           H  
ATOM   1535 H5''   U    48      19.826  18.892  -7.717  1.00  0.00           H  
ATOM   1536  P     A    49      16.613  18.685  -9.359  1.00  0.00           P  
ATOM   1537  C5'   A    49      14.277  17.491  -9.610  1.00  0.00           C  
ATOM   1538  O5'   A    49      15.688  17.392  -9.666  1.00  0.00           O  
ATOM   1539  C4'   A    49      13.569  16.135  -9.723  1.00  0.00           C  
ATOM   1540  O4'   A    49      13.777  15.333  -8.558  1.00  0.00           O  
ATOM   1541  C3'   A    49      12.051  16.280  -9.876  1.00  0.00           C  
ATOM   1542  O3'   A    49      11.577  16.565 -11.194  1.00  0.00           O  
ATOM   1543  C2'   A    49      11.614  14.884  -9.398  1.00  0.00           C  
ATOM   1544  O2'   A    49      11.823  13.854 -10.377  1.00  0.00           O  
ATOM   1545  C1'   A    49      12.581  14.622  -8.226  1.00  0.00           C  
ATOM   1546  N1    A    49       8.723  15.522  -4.761  1.00  0.00           N  
ATOM   1547  C2    A    49       8.677  15.255  -6.057  1.00  0.00           C  
ATOM   1548  N3    A    49       9.696  15.072  -6.892  1.00  0.00           N  
ATOM   1549  C4    A    49      10.913  15.183  -6.284  1.00  0.00           C  
ATOM   1550  C5    A    49      11.114  15.446  -4.950  1.00  0.00           C  
ATOM   1551  C6    A    49       9.922  15.624  -4.198  1.00  0.00           C  
ATOM   1552  N6    A    49       9.862  15.883  -2.904  1.00  0.00           N  
ATOM   1553  N7    A    49      12.478  15.442  -4.632  1.00  0.00           N  
ATOM   1554  C8    A    49      13.043  15.188  -5.783  1.00  0.00           C  
ATOM   1555  N9    A    49      12.178  15.043  -6.845  1.00  0.00           N  
ATOM   1556  OP1   A    49      17.886  18.533 -10.116  1.00  0.00           O  
ATOM   1557  OP2   A    49      15.815  19.932  -9.530  1.00  0.00           O1-
ATOM   1558 HO2'   A    49      11.326  13.049 -10.130  1.00  0.00           H  
ATOM   1559  H2    A    49       7.688  15.187  -6.493  1.00  0.00           H  
ATOM   1560  H8    A    49      14.117  15.088  -5.899  1.00  0.00           H  
ATOM   1561  H1'   A    49      12.796  13.550  -8.190  1.00  0.00           H  
ATOM   1562  H2'   A    49      10.569  14.906  -9.100  1.00  0.00           H  
ATOM   1563  H3'   A    49      11.681  17.012  -9.159  1.00  0.00           H  
ATOM   1564  H4'   A    49      13.950  15.604 -10.595  1.00  0.00           H  
ATOM   1565  H5'   A    49      13.973  18.114 -10.445  1.00  0.00           H  
ATOM   1566  H61   A    49       8.952  15.967  -2.479  1.00  0.00           H  
ATOM   1567  H62   A    49      10.714  15.953  -2.370  1.00  0.00           H  
ATOM   1568 H5''   A    49      13.965  17.974  -8.683  1.00  0.00           H  
ATOM   1569  P     G    50      11.570  18.062 -11.836  1.00  0.00           P  
ATOM   1570  C5'   G    50       9.014  17.408 -12.317  1.00  0.00           C  
ATOM   1571  O5'   G    50      10.089  18.333 -12.443  1.00  0.00           O  
ATOM   1572  C4'   G    50       8.188  17.474 -11.014  1.00  0.00           C  
ATOM   1573  O4'   G    50       8.855  17.087  -9.811  1.00  0.00           O  
ATOM   1574  C3'   G    50       7.675  18.863 -10.656  1.00  0.00           C  
ATOM   1575  O3'   G    50       7.037  19.616 -11.694  1.00  0.00           O  
ATOM   1576  C2'   G    50       7.017  18.537  -9.292  1.00  0.00           C  
ATOM   1577  O2'   G    50       5.853  17.710  -9.284  1.00  0.00           O  
ATOM   1578  C1'   G    50       8.104  17.623  -8.711  1.00  0.00           C  
ATOM   1579  N1    G    50       8.400  19.219  -3.849  1.00  0.00           N  
ATOM   1580  C2    G    50       7.347  18.704  -4.541  1.00  0.00           C  
ATOM   1581  N2    G    50       6.230  18.501  -3.886  1.00  0.00           N  
ATOM   1582  N3    G    50       7.364  18.389  -5.835  1.00  0.00           N  
ATOM   1583  C4    G    50       8.570  18.642  -6.427  1.00  0.00           C  
ATOM   1584  C5    G    50       9.692  19.169  -5.825  1.00  0.00           C  
ATOM   1585  C6    G    50       9.638  19.465  -4.416  1.00  0.00           C  
ATOM   1586  O6    G    50      10.533  19.885  -3.683  1.00  0.00           O  
ATOM   1587  N7    G    50      10.723  19.318  -6.759  1.00  0.00           N  
ATOM   1588  C8    G    50      10.199  18.852  -7.861  1.00  0.00           C  
ATOM   1589  N9    G    50       8.925  18.370  -7.730  1.00  0.00           N  
ATOM   1590  OP1   G    50      12.509  18.038 -12.994  1.00  0.00           O  
ATOM   1591  OP2   G    50      11.782  19.091 -10.783  1.00  0.00           O1-
ATOM   1592 HO2'   G    50       5.398  17.785  -8.425  1.00  0.00           H  
ATOM   1593  H1    G    50       8.288  19.451  -2.881  1.00  0.00           H  
ATOM   1594  H8    G    50      10.725  18.820  -8.798  1.00  0.00           H  
ATOM   1595  H1'   G    50       7.621  16.806  -8.173  1.00  0.00           H  
ATOM   1596  H2'   G    50       6.879  19.436  -8.692  1.00  0.00           H  
ATOM   1597  H21   G    50       6.147  18.702  -2.903  1.00  0.00           H  
ATOM   1598  H3'   G    50       8.563  19.454 -10.418  1.00  0.00           H  
ATOM   1599  H22   G    50       5.460  18.103  -4.402  1.00  0.00           H  
ATOM   1600  H4'   G    50       7.322  16.825 -11.159  1.00  0.00           H  
ATOM   1601  H5'   G    50       9.370  16.389 -12.468  1.00  0.00           H  
ATOM   1602 H5''   G    50       8.319  17.621 -13.130  1.00  0.00           H  
ATOM   1603  P     U    51       5.468  19.564 -12.075  1.00  0.00           P  
ATOM   1604  C5'   U    51       3.775  20.002 -10.036  1.00  0.00           C  
ATOM   1605  O5'   U    51       4.880  20.416 -10.826  1.00  0.00           O  
ATOM   1606  C4'   U    51       3.685  20.838  -8.745  1.00  0.00           C  
ATOM   1607  O4'   U    51       4.808  20.719  -7.870  1.00  0.00           O  
ATOM   1608  C3'   U    51       3.594  22.325  -9.060  1.00  0.00           C  
ATOM   1609  O3'   U    51       2.359  22.657  -9.688  1.00  0.00           O  
ATOM   1610  C2'   U    51       3.869  22.912  -7.665  1.00  0.00           C  
ATOM   1611  O2'   U    51       2.764  22.838  -6.759  1.00  0.00           O  
ATOM   1612  C1'   U    51       4.955  21.951  -7.154  1.00  0.00           C  
ATOM   1613  N1    U    51       6.319  22.546  -7.302  1.00  0.00           N  
ATOM   1614  C2    U    51       6.778  23.401  -6.286  1.00  0.00           C  
ATOM   1615  O2    U    51       6.089  23.744  -5.324  1.00  0.00           O  
ATOM   1616  N3    U    51       8.071  23.874  -6.389  1.00  0.00           N  
ATOM   1617  C4    U    51       8.934  23.601  -7.423  1.00  0.00           C  
ATOM   1618  O4    U    51      10.065  24.075  -7.416  1.00  0.00           O  
ATOM   1619  C5    U    51       8.388  22.750  -8.458  1.00  0.00           C  
ATOM   1620  C6    U    51       7.122  22.260  -8.386  1.00  0.00           C  
ATOM   1621  OP1   U    51       4.976  18.157 -12.099  1.00  0.00           O  
ATOM   1622  OP2   U    51       5.296  20.385 -13.309  1.00  0.00           O1-
ATOM   1623 HO2'   U    51       2.591  23.725  -6.389  1.00  0.00           H  
ATOM   1624  H3    U    51       8.405  24.491  -5.663  1.00  0.00           H  
ATOM   1625  H5    U    51       9.013  22.514  -9.308  1.00  0.00           H  
ATOM   1626  H6    U    51       6.737  21.634  -9.183  1.00  0.00           H  
ATOM   1627  H1'   U    51       4.778  21.770  -6.092  1.00  0.00           H  
ATOM   1628  H2'   U    51       4.251  23.929  -7.745  1.00  0.00           H  
ATOM   1629  H3'   U    51       4.430  22.599  -9.707  1.00  0.00           H  
ATOM   1630  H4'   U    51       2.784  20.546  -8.202  1.00  0.00           H  
ATOM   1631  H5'   U    51       3.845  18.952  -9.771  1.00  0.00           H  
ATOM   1632 H5''   U    51       2.855  20.134 -10.610  1.00  0.00           H  
ATOM   1633  P     A    52       2.258  23.936 -10.663  1.00  0.00           P  
ATOM   1634  C5'   A    52       1.491  25.439  -8.645  1.00  0.00           C  
ATOM   1635  O5'   A    52       2.469  25.155  -9.631  1.00  0.00           O  
ATOM   1636  C4'   A    52       1.966  26.517  -7.663  1.00  0.00           C  
ATOM   1637  O4'   A    52       3.118  26.143  -6.906  1.00  0.00           O  
ATOM   1638  C3'   A    52       2.335  27.804  -8.394  1.00  0.00           C  
ATOM   1639  O3'   A    52       1.185  28.477  -8.901  1.00  0.00           O  
ATOM   1640  C2'   A    52       3.139  28.498  -7.280  1.00  0.00           C  
ATOM   1641  O2'   A    52       2.334  29.059  -6.237  1.00  0.00           O  
ATOM   1642  C1'   A    52       3.912  27.310  -6.690  1.00  0.00           C  
ATOM   1643  N1    A    52       8.919  28.586  -6.425  1.00  0.00           N  
ATOM   1644  C2    A    52       7.847  29.055  -5.798  1.00  0.00           C  
ATOM   1645  N3    A    52       6.573  28.699  -5.958  1.00  0.00           N  
ATOM   1646  C4    A    52       6.418  27.745  -6.921  1.00  0.00           C  
ATOM   1647  C5    A    52       7.415  27.172  -7.665  1.00  0.00           C  
ATOM   1648  C6    A    52       8.717  27.641  -7.349  1.00  0.00           C  
ATOM   1649  N6    A    52       9.816  27.190  -7.920  1.00  0.00           N  
ATOM   1650  N7    A    52       6.894  26.245  -8.580  1.00  0.00           N  
ATOM   1651  C8    A    52       5.608  26.293  -8.346  1.00  0.00           C  
ATOM   1652  N9    A    52       5.245  27.142  -7.326  1.00  0.00           N  
ATOM   1653  OP1   A    52       0.872  23.990 -11.217  1.00  0.00           O  
ATOM   1654  OP2   A    52       3.405  23.931 -11.615  1.00  0.00           O1-
ATOM   1655 HO2'   A    52       2.782  29.846  -5.871  1.00  0.00           H  
ATOM   1656  H2    A    52       8.033  29.816  -5.050  1.00  0.00           H  
ATOM   1657  H8    A    52       4.888  25.694  -8.887  1.00  0.00           H  
ATOM   1658  H1'   A    52       4.062  27.476  -5.620  1.00  0.00           H  
ATOM   1659  H2'   A    52       3.820  29.234  -7.703  1.00  0.00           H  
ATOM   1660  H3'   A    52       3.022  27.564  -9.208  1.00  0.00           H  
ATOM   1661  H4'   A    52       1.152  26.740  -6.972  1.00  0.00           H  
ATOM   1662  H5'   A    52       1.243  24.537  -8.086  1.00  0.00           H  
ATOM   1663  H61   A    52      10.707  27.581  -7.643  1.00  0.00           H  
ATOM   1664  H62   A    52       9.756  26.436  -8.582  1.00  0.00           H  
ATOM   1665 H5''   A    52       0.579  25.790  -9.134  1.00  0.00           H  
ATOM   1666  P     C    53       1.305  29.485 -10.159  1.00  0.00           P  
ATOM   1667  C5'   C    53       1.664  31.528  -8.529  1.00  0.00           C  
ATOM   1668  O5'   C    53       2.176  30.710  -9.571  1.00  0.00           O  
ATOM   1669  C4'   C    53       2.740  32.432  -7.910  1.00  0.00           C  
ATOM   1670  O4'   C    53       3.829  31.707  -7.336  1.00  0.00           O  
ATOM   1671  C3'   C    53       3.348  33.378  -8.939  1.00  0.00           C  
ATOM   1672  O3'   C    53       2.457  34.440  -9.279  1.00  0.00           O  
ATOM   1673  C2'   C    53       4.640  33.771  -8.199  1.00  0.00           C  
ATOM   1674  O2'   C    53       4.453  34.732  -7.155  1.00  0.00           O  
ATOM   1675  C1'   C    53       5.033  32.447  -7.530  1.00  0.00           C  
ATOM   1676  N1    C    53       6.035  31.694  -8.347  1.00  0.00           N  
ATOM   1677  C2    C    53       7.396  31.997  -8.178  1.00  0.00           C  
ATOM   1678  O2    C    53       7.773  32.940  -7.478  1.00  0.00           O  
ATOM   1679  N3    C    53       8.350  31.249  -8.782  1.00  0.00           N  
ATOM   1680  C4    C    53       7.970  30.235  -9.534  1.00  0.00           C  
ATOM   1681  N4    C    53       8.926  29.527 -10.066  1.00  0.00           N  
ATOM   1682  C5    C    53       6.612  29.898  -9.778  1.00  0.00           C  
ATOM   1683  C6    C    53       5.668  30.658  -9.172  1.00  0.00           C  
ATOM   1684  OP1   C    53      -0.065  29.976 -10.487  1.00  0.00           O  
ATOM   1685  OP2   C    53       2.100  28.828 -11.236  1.00  0.00           O1-
ATOM   1686 HO2'   C    53       5.272  35.250  -7.042  1.00  0.00           H  
ATOM   1687  H5    C    53       6.319  29.077 -10.413  1.00  0.00           H  
ATOM   1688  H6    C    53       4.621  30.443  -9.330  1.00  0.00           H  
ATOM   1689  H1'   C    53       5.480  32.668  -6.557  1.00  0.00           H  
ATOM   1690  H2'   C    53       5.398  34.094  -8.912  1.00  0.00           H  
ATOM   1691  H3'   C    53       3.619  32.807  -9.830  1.00  0.00           H  
ATOM   1692  H4'   C    53       2.277  33.036  -7.129  1.00  0.00           H  
ATOM   1693  H41   C    53       9.870  29.844  -9.883  1.00  0.00           H  
ATOM   1694  H5'   C    53       1.241  30.907  -7.740  1.00  0.00           H  
ATOM   1695  H42   C    53       8.717  28.769 -10.687  1.00  0.00           H  
ATOM   1696 H5''   C    53       0.863  32.154  -8.925  1.00  0.00           H  
ATOM   1697  P     U    54       2.599  35.217 -10.688  1.00  0.00           P  
ATOM   1698  C5'   U    54       4.298  36.986  -9.688  1.00  0.00           C  
ATOM   1699  O5'   U    54       4.049  35.926 -10.601  1.00  0.00           O  
ATOM   1700  C4'   U    54       5.790  37.352  -9.607  1.00  0.00           C  
ATOM   1701  O4'   U    54       6.622  36.284  -9.151  1.00  0.00           O  
ATOM   1702  C3'   U    54       6.337  37.786 -10.966  1.00  0.00           C  
ATOM   1703  O3'   U    54       5.891  39.098 -11.311  1.00  0.00           O  
ATOM   1704  C2'   U    54       7.847  37.610 -10.718  1.00  0.00           C  
ATOM   1705  O2'   U    54       8.428  38.679  -9.965  1.00  0.00           O  
ATOM   1706  C1'   U    54       7.869  36.345  -9.843  1.00  0.00           C  
ATOM   1707  N1    U    54       8.116  35.096 -10.630  1.00  0.00           N  
ATOM   1708  C2    U    54       9.438  34.648 -10.762  1.00  0.00           C  
ATOM   1709  O2    U    54      10.413  35.263 -10.332  1.00  0.00           O  
ATOM   1710  N3    U    54       9.637  33.444 -11.411  1.00  0.00           N  
ATOM   1711  C4    U    54       8.648  32.645 -11.937  1.00  0.00           C  
ATOM   1712  O4    U    54       8.934  31.592 -12.496  1.00  0.00           O  
ATOM   1713  C5    U    54       7.311  33.170 -11.780  1.00  0.00           C  
ATOM   1714  C6    U    54       7.080  34.354 -11.157  1.00  0.00           C  
ATOM   1715  OP1   U    54       1.543  36.269 -10.737  1.00  0.00           O  
ATOM   1716  OP2   U    54       2.647  34.208 -11.785  1.00  0.00           O1-
ATOM   1717 HO2'   U    54       9.378  38.761 -10.173  1.00  0.00           H  
ATOM   1718  H3    U    54      10.577  33.106 -11.486  1.00  0.00           H  
ATOM   1719  H5    U    54       6.484  32.593 -12.171  1.00  0.00           H  
ATOM   1720  H6    U    54       6.066  34.712 -11.055  1.00  0.00           H  
ATOM   1721  H1'   U    54       8.673  36.449  -9.111  1.00  0.00           H  
ATOM   1722  H2'   U    54       8.377  37.454 -11.659  1.00  0.00           H  
ATOM   1723  H3'   U    54       6.027  37.063 -11.724  1.00  0.00           H  
ATOM   1724  H4'   U    54       5.902  38.190  -8.917  1.00  0.00           H  
ATOM   1725  H5'   U    54       3.951  36.713  -8.692  1.00  0.00           H  
ATOM   1726 H5''   U    54       3.739  37.869 -10.003  1.00  0.00           H  
ATOM   1727  P     C    55       5.722  39.536 -12.856  1.00  0.00           P  
ATOM   1728  C5'   C    55       8.202  40.450 -13.052  1.00  0.00           C  
ATOM   1729  O5'   C    55       7.228  39.494 -13.449  1.00  0.00           O  
ATOM   1730  C4'   C    55       9.594  40.147 -13.628  1.00  0.00           C  
ATOM   1731  O4'   C    55      10.149  38.921 -13.146  1.00  0.00           O  
ATOM   1732  C3'   C    55       9.583  40.044 -15.154  1.00  0.00           C  
ATOM   1733  O3'   C    55       9.428  41.310 -15.800  1.00  0.00           O  
ATOM   1734  C2'   C    55      10.922  39.317 -15.370  1.00  0.00           C  
ATOM   1735  O2'   C    55      12.068  40.167 -15.248  1.00  0.00           O  
ATOM   1736  C1'   C    55      10.925  38.328 -14.189  1.00  0.00           C  
ATOM   1737  N1    C    55      10.383  36.984 -14.578  1.00  0.00           N  
ATOM   1738  C2    C    55      11.263  36.032 -15.118  1.00  0.00           C  
ATOM   1739  O2    C    55      12.429  36.320 -15.395  1.00  0.00           O  
ATOM   1740  N3    C    55      10.855  34.755 -15.342  1.00  0.00           N  
ATOM   1741  C4    C    55       9.608  34.434 -15.060  1.00  0.00           C  
ATOM   1742  N4    C    55       9.265  33.193 -15.268  1.00  0.00           N  
ATOM   1743  C5    C    55       8.664  35.354 -14.529  1.00  0.00           C  
ATOM   1744  C6    C    55       9.084  36.623 -14.308  1.00  0.00           C  
ATOM   1745  OP1   C    55       5.226  40.943 -12.880  1.00  0.00           O  
ATOM   1746  OP2   C    55       4.921  38.495 -13.563  1.00  0.00           O1-
ATOM   1747 HO2'   C    55      12.844  39.742 -15.659  1.00  0.00           H  
ATOM   1748  H5    C    55       7.644  35.081 -14.307  1.00  0.00           H  
ATOM   1749  H6    C    55       8.395  37.356 -13.911  1.00  0.00           H  
ATOM   1750  H1'   C    55      11.955  38.201 -13.844  1.00  0.00           H  
ATOM   1751  H2'   C    55      10.924  38.793 -16.325  1.00  0.00           H  
ATOM   1752  H3'   C    55       8.778  39.369 -15.453  1.00  0.00           H  
ATOM   1753  H4'   C    55      10.268  40.960 -13.352  1.00  0.00           H  
ATOM   1754  H41   C    55       9.942  32.559 -15.655  1.00  0.00           H  
ATOM   1755  H5'   C    55       8.274  40.480 -11.965  1.00  0.00           H  
ATOM   1756  H42   C    55       8.331  32.892 -15.055  1.00  0.00           H  
ATOM   1757 H5''   C    55       7.896  41.439 -13.397  1.00  0.00           H  
ATOM   1758  P     U    56       8.803  41.405 -17.291  1.00  0.00           P  
ATOM   1759  C5'   U    56      11.159  41.238 -18.496  1.00  0.00           C  
ATOM   1760  O5'   U    56       9.882  40.667 -18.247  1.00  0.00           O  
ATOM   1761  C4'   U    56      12.088  40.286 -19.268  1.00  0.00           C  
ATOM   1762  O4'   U    56      12.374  39.087 -18.548  1.00  0.00           O  
ATOM   1763  C3'   U    56      11.510  39.853 -20.618  1.00  0.00           C  
ATOM   1764  O3'   U    56      11.578  40.878 -21.607  1.00  0.00           O  
ATOM   1765  C2'   U    56      12.381  38.612 -20.886  1.00  0.00           C  
ATOM   1766  O2'   U    56      13.707  38.919 -21.334  1.00  0.00           O  
ATOM   1767  C1'   U    56      12.470  38.006 -19.475  1.00  0.00           C  
ATOM   1768  N1    U    56      11.412  36.973 -19.244  1.00  0.00           N  
ATOM   1769  C2    U    56      11.669  35.669 -19.687  1.00  0.00           C  
ATOM   1770  O2    U    56      12.671  35.352 -20.328  1.00  0.00           O  
ATOM   1771  N3    U    56      10.735  34.701 -19.379  1.00  0.00           N  
ATOM   1772  C4    U    56       9.556  34.911 -18.699  1.00  0.00           C  
ATOM   1773  O4    U    56       8.794  33.973 -18.489  1.00  0.00           O  
ATOM   1774  C5    U    56       9.339  36.280 -18.289  1.00  0.00           C  
ATOM   1775  C6    U    56      10.243  37.256 -18.570  1.00  0.00           C  
ATOM   1776  OP1   U    56       8.732  42.847 -17.670  1.00  0.00           O  
ATOM   1777  OP2   U    56       7.545  40.606 -17.334  1.00  0.00           O1-
ATOM   1778 HO2'   U    56      14.105  38.139 -21.765  1.00  0.00           H  
ATOM   1779  H3    U    56      10.924  33.765 -19.679  1.00  0.00           H  
ATOM   1780  H5    U    56       8.432  36.518 -17.753  1.00  0.00           H  
ATOM   1781  H6    U    56      10.044  38.269 -18.255  1.00  0.00           H  
ATOM   1782  H1'   U    56      13.444  37.524 -19.361  1.00  0.00           H  
ATOM   1783  H2'   U    56      11.882  37.936 -21.579  1.00  0.00           H  
ATOM   1784  H3'   U    56      10.478  39.530 -20.473  1.00  0.00           H  
ATOM   1785  H4'   U    56      13.030  40.805 -19.457  1.00  0.00           H  
ATOM   1786  H5'   U    56      11.639  41.498 -17.551  1.00  0.00           H  
ATOM   1787 H5''   U    56      11.038  42.154 -19.076  1.00  0.00           H  
ATOM   1788  P     G    57      10.552  40.889 -22.856  1.00  0.00           P  
ATOM   1789  C5'   G    57      12.072  39.433 -24.467  1.00  0.00           C  
ATOM   1790  O5'   G    57      10.887  39.541 -23.690  1.00  0.00           O  
ATOM   1791  C4'   G    57      12.247  38.038 -25.086  1.00  0.00           C  
ATOM   1792  O4'   G    57      12.377  37.015 -24.100  1.00  0.00           O  
ATOM   1793  C3'   G    57      11.081  37.624 -25.990  1.00  0.00           C  
ATOM   1794  O3'   G    57      11.078  38.282 -27.255  1.00  0.00           O  
ATOM   1795  C2'   G    57      11.317  36.104 -26.035  1.00  0.00           C  
ATOM   1796  O2'   G    57      12.399  35.700 -26.881  1.00  0.00           O  
ATOM   1797  C1'   G    57      11.724  35.840 -24.579  1.00  0.00           C  
ATOM   1798  N1    G    57       8.392  32.188 -23.261  1.00  0.00           N  
ATOM   1799  C2    G    57       9.379  32.184 -24.188  1.00  0.00           C  
ATOM   1800  N2    G    57       9.556  31.084 -24.866  1.00  0.00           N  
ATOM   1801  N3    G    57      10.180  33.213 -24.452  1.00  0.00           N  
ATOM   1802  C4    G    57       9.889  34.320 -23.704  1.00  0.00           C  
ATOM   1803  C5    G    57       8.898  34.439 -22.753  1.00  0.00           C  
ATOM   1804  C6    G    57       8.068  33.289 -22.494  1.00  0.00           C  
ATOM   1805  O6    G    57       7.141  33.159 -21.697  1.00  0.00           O  
ATOM   1806  N7    G    57       8.902  35.728 -22.205  1.00  0.00           N  
ATOM   1807  C8    G    57       9.870  36.329 -22.846  1.00  0.00           C  
ATOM   1808  N9    G    57      10.532  35.535 -23.750  1.00  0.00           N  
ATOM   1809  OP1   G    57      10.878  42.074 -23.700  1.00  0.00           O  
ATOM   1810  OP2   G    57       9.165  40.761 -22.327  1.00  0.00           O1-
ATOM   1811 HO2'   G    57      12.321  34.748 -27.084  1.00  0.00           H  
ATOM   1812  H1    G    57       7.846  31.351 -23.132  1.00  0.00           H  
ATOM   1813  H8    G    57      10.137  37.363 -22.675  1.00  0.00           H  
ATOM   1814  H1'   G    57      12.398  34.982 -24.536  1.00  0.00           H  
ATOM   1815  H2'   G    57      10.396  35.579 -26.293  1.00  0.00           H  
ATOM   1816  H21   G    57       8.974  30.264 -24.708  1.00  0.00           H  
ATOM   1817  H3'   G    57      10.144  37.817 -25.461  1.00  0.00           H  
ATOM   1818  H22   G    57      10.294  31.071 -25.551  1.00  0.00           H  
ATOM   1819  H4'   G    57      13.153  38.044 -25.695  1.00  0.00           H  
ATOM   1820  H5'   G    57      12.942  39.649 -23.845  1.00  0.00           H  
ATOM   1821 H5''   G    57      12.044  40.167 -25.275  1.00  0.00           H  
ATOM   1822  P     G    58       9.718  38.397 -28.121  1.00  0.00           P  
ATOM   1823  C5'   G    58      10.076  36.123 -29.436  1.00  0.00           C  
ATOM   1824  O5'   G    58       9.313  36.874 -28.500  1.00  0.00           O  
ATOM   1825  C4'   G    58       9.586  34.673 -29.576  1.00  0.00           C  
ATOM   1826  O4'   G    58       9.642  33.952 -28.346  1.00  0.00           O  
ATOM   1827  C3'   G    58       8.143  34.585 -30.080  1.00  0.00           C  
ATOM   1828  O3'   G    58       8.053  34.843 -31.482  1.00  0.00           O  
ATOM   1829  C2'   G    58       7.793  33.153 -29.635  1.00  0.00           C  
ATOM   1830  O2'   G    58       8.317  32.131 -30.489  1.00  0.00           O  
ATOM   1831  C1'   G    58       8.522  33.071 -28.285  1.00  0.00           C  
ATOM   1832  N1    G    58       4.913  31.359 -25.095  1.00  0.00           N  
ATOM   1833  C2    G    58       5.497  30.770 -26.163  1.00  0.00           C  
ATOM   1834  N2    G    58       5.098  29.569 -26.477  1.00  0.00           N  
ATOM   1835  N3    G    58       6.411  31.338 -26.943  1.00  0.00           N  
ATOM   1836  C4    G    58       6.717  32.611 -26.560  1.00  0.00           C  
ATOM   1837  C5    G    58       6.184  33.306 -25.494  1.00  0.00           C  
ATOM   1838  C6    G    58       5.205  32.636 -24.669  1.00  0.00           C  
ATOM   1839  O6    G    58       4.613  33.036 -23.668  1.00  0.00           O  
ATOM   1840  N7    G    58       6.746  34.588 -25.428  1.00  0.00           N  
ATOM   1841  C8    G    58       7.580  34.614 -26.436  1.00  0.00           C  
ATOM   1842  N9    G    58       7.631  33.448 -27.159  1.00  0.00           N  
ATOM   1843  OP1   G    58      10.042  39.136 -29.375  1.00  0.00           O  
ATOM   1844  OP2   G    58       8.647  38.944 -27.242  1.00  0.00           O1-
ATOM   1845 HO2'   G    58       7.754  31.336 -30.438  1.00  0.00           H  
ATOM   1846  H1    G    58       4.237  30.833 -24.564  1.00  0.00           H  
ATOM   1847  H8    G    58       8.193  35.473 -26.676  1.00  0.00           H  
ATOM   1848  H1'   G    58       8.855  32.045 -28.121  1.00  0.00           H  
ATOM   1849  H2'   G    58       6.718  33.042 -29.506  1.00  0.00           H  
ATOM   1850  H21   G    58       4.364  29.104 -25.945  1.00  0.00           H  
ATOM   1851  H3'   G    58       7.529  35.288 -29.514  1.00  0.00           H  
ATOM   1852  H22   G    58       5.523  29.125 -27.275  1.00  0.00           H  
ATOM   1853  H4'   G    58      10.222  34.162 -30.301  1.00  0.00           H  
ATOM   1854  H5'   G    58      11.123  36.108 -29.134  1.00  0.00           H  
ATOM   1855 H5''   G    58      10.017  36.601 -30.416  1.00  0.00           H  
ATOM   1856  P     U    59       6.681  35.370 -32.156  1.00  0.00           P  
ATOM   1857  C5'   U    59       5.804  32.960 -32.881  1.00  0.00           C  
ATOM   1858  O5'   U    59       5.653  34.124 -32.078  1.00  0.00           O  
ATOM   1859  C4'   U    59       4.793  31.856 -32.516  1.00  0.00           C  
ATOM   1860  O4'   U    59       4.973  31.356 -31.190  1.00  0.00           O  
ATOM   1861  C3'   U    59       3.335  32.316 -32.619  1.00  0.00           C  
ATOM   1862  O3'   U    59       2.866  32.357 -33.966  1.00  0.00           O  
ATOM   1863  C2'   U    59       2.647  31.269 -31.723  1.00  0.00           C  
ATOM   1864  O2'   U    59       2.439  30.006 -32.368  1.00  0.00           O  
ATOM   1865  C1'   U    59       3.695  31.083 -30.613  1.00  0.00           C  
ATOM   1866  N1    U    59       3.431  31.967 -29.436  1.00  0.00           N  
ATOM   1867  C2    U    59       2.564  31.504 -28.436  1.00  0.00           C  
ATOM   1868  O2    U    59       1.945  30.443 -28.512  1.00  0.00           O  
ATOM   1869  N3    U    59       2.412  32.299 -27.319  1.00  0.00           N  
ATOM   1870  C4    U    59       3.021  33.515 -27.116  1.00  0.00           C  
ATOM   1871  O4    U    59       2.817  34.146 -26.089  1.00  0.00           O  
ATOM   1872  C5    U    59       3.888  33.942 -28.185  1.00  0.00           C  
ATOM   1873  C6    U    59       4.056  33.186 -29.295  1.00  0.00           C  
ATOM   1874  OP1   U    59       6.968  35.669 -33.589  1.00  0.00           O  
ATOM   1875  OP2   U    59       6.131  36.463 -31.306  1.00  0.00           O1-
ATOM   1876 HO2'   U    59       1.787  29.474 -31.871  1.00  0.00           H  
ATOM   1877  H3    U    59       1.750  31.998 -26.619  1.00  0.00           H  
ATOM   1878  H5    U    59       4.394  34.893 -28.091  1.00  0.00           H  
ATOM   1879  H6    U    59       4.699  33.541 -30.080  1.00  0.00           H  
ATOM   1880  H1'   U    59       3.670  30.045 -30.272  1.00  0.00           H  
ATOM   1881  H2'   U    59       1.710  31.663 -31.325  1.00  0.00           H  
ATOM   1882  H3'   U    59       3.236  33.295 -32.146  1.00  0.00           H  
ATOM   1883  H4'   U    59       4.928  31.026 -33.210  1.00  0.00           H  
ATOM   1884  H5'   U    59       6.813  32.561 -32.764  1.00  0.00           H  
ATOM   1885 H5''   U    59       5.662  33.227 -33.930  1.00  0.00           H  
ATOM   1886  P     A    60       1.757  33.438 -34.425  1.00  0.00           P  
ATOM   1887  C5'   A    60      -0.380  31.997 -33.809  1.00  0.00           C  
ATOM   1888  O5'   A    60       0.453  33.113 -33.522  1.00  0.00           O  
ATOM   1889  C4'   A    60      -1.467  31.789 -32.747  1.00  0.00           C  
ATOM   1890  O4'   A    60      -0.904  31.529 -31.463  1.00  0.00           O  
ATOM   1891  C3'   A    60      -2.410  32.987 -32.584  1.00  0.00           C  
ATOM   1892  O3'   A    60      -3.370  33.085 -33.640  1.00  0.00           O  
ATOM   1893  C2'   A    60      -2.983  32.663 -31.193  1.00  0.00           C  
ATOM   1894  O2'   A    60      -3.996  31.653 -31.196  1.00  0.00           O  
ATOM   1895  C1'   A    60      -1.752  32.096 -30.473  1.00  0.00           C  
ATOM   1896  N1    A    60      -1.640  34.611 -26.010  1.00  0.00           N  
ATOM   1897  C2    A    60      -2.514  33.774 -26.546  1.00  0.00           C  
ATOM   1898  N3    A    60      -2.478  33.211 -27.746  1.00  0.00           N  
ATOM   1899  C4    A    60      -1.376  33.581 -28.457  1.00  0.00           C  
ATOM   1900  C5    A    60      -0.385  34.435 -28.054  1.00  0.00           C  
ATOM   1901  C6    A    60      -0.574  34.951 -26.743  1.00  0.00           C  
ATOM   1902  N6    A    60       0.245  35.780 -26.124  1.00  0.00           N  
ATOM   1903  N7    A    60       0.582  34.580 -29.062  1.00  0.00           N  
ATOM   1904  C8    A    60       0.138  33.804 -30.019  1.00  0.00           C  
ATOM   1905  N9    A    60      -1.032  33.147 -29.714  1.00  0.00           N  
ATOM   1906  OP1   A    60       1.434  33.174 -35.857  1.00  0.00           O  
ATOM   1907  OP2   A    60       2.242  34.796 -34.053  1.00  0.00           O1-
ATOM   1908 HO2'   A    60      -4.625  31.822 -30.469  1.00  0.00           H  
ATOM   1909  H2    A    60      -3.366  33.522 -25.929  1.00  0.00           H  
ATOM   1910  H8    A    60       0.651  33.674 -30.963  1.00  0.00           H  
ATOM   1911  H1'   A    60      -2.075  31.328 -29.765  1.00  0.00           H  
ATOM   1912  H2'   A    60      -3.334  33.568 -30.702  1.00  0.00           H  
ATOM   1913  H3'   A    60      -1.814  33.900 -32.518  1.00  0.00           H  
ATOM   1914  H4'   A    60      -2.073  30.927 -33.037  1.00  0.00           H  
ATOM   1915  H5'   A    60       0.227  31.092 -33.867  1.00  0.00           H  
ATOM   1916  H61   A    60       0.039  36.022 -25.163  1.00  0.00           H  
ATOM   1917  H62   A    60       1.100  36.062 -26.574  1.00  0.00           H  
ATOM   1918 H5''   A    60      -0.865  32.145 -34.776  1.00  0.00           H  
ATOM   1919  P     U    61      -4.085  34.489 -34.017  1.00  0.00           P  
ATOM   1920  C5'   U    61      -6.202  34.084 -32.453  1.00  0.00           C  
ATOM   1921  O5'   U    61      -5.057  34.861 -32.778  1.00  0.00           O  
ATOM   1922  C4'   U    61      -6.717  34.379 -31.032  1.00  0.00           C  
ATOM   1923  O4'   U    61      -5.704  34.148 -30.049  1.00  0.00           O  
ATOM   1924  C3'   U    61      -7.223  35.813 -30.828  1.00  0.00           C  
ATOM   1925  O3'   U    61      -8.556  35.992 -31.312  1.00  0.00           O  
ATOM   1926  C2'   U    61      -7.076  35.924 -29.297  1.00  0.00           C  
ATOM   1927  O2'   U    61      -8.132  35.297 -28.558  1.00  0.00           O  
ATOM   1928  C1'   U    61      -5.790  35.136 -29.026  1.00  0.00           C  
ATOM   1929  N1    U    61      -4.574  36.012 -28.968  1.00  0.00           N  
ATOM   1930  C2    U    61      -4.270  36.634 -27.750  1.00  0.00           C  
ATOM   1931  O2    U    61      -5.012  36.615 -26.768  1.00  0.00           O  
ATOM   1932  N3    U    61      -3.058  37.282 -27.657  1.00  0.00           N  
ATOM   1933  C4    U    61      -2.108  37.366 -28.644  1.00  0.00           C  
ATOM   1934  O4    U    61      -1.038  37.925 -28.426  1.00  0.00           O  
ATOM   1935  C5    U    61      -2.493  36.739 -29.886  1.00  0.00           C  
ATOM   1936  C6    U    61      -3.686  36.104 -30.018  1.00  0.00           C  
ATOM   1937  OP1   U    61      -4.927  34.258 -35.225  1.00  0.00           O  
ATOM   1938  OP2   U    61      -3.034  35.542 -34.086  1.00  0.00           O1-
ATOM   1939 HO2'   U    61      -8.548  35.950 -27.964  1.00  0.00           H  
ATOM   1940  H3    U    61      -2.774  37.600 -26.744  1.00  0.00           H  
ATOM   1941  H5    U    61      -1.802  36.774 -30.716  1.00  0.00           H  
ATOM   1942  H6    U    61      -3.928  35.640 -30.958  1.00  0.00           H  
ATOM   1943  H1'   U    61      -5.891  34.639 -28.059  1.00  0.00           H  
ATOM   1944  H2'   U    61      -6.953  36.955 -28.988  1.00  0.00           H  
ATOM   1945  H3'   U    61      -6.531  36.508 -31.309  1.00  0.00           H  
ATOM   1946  H4'   U    61      -7.550  33.706 -30.824  1.00  0.00           H  
ATOM   1947  H5'   U    61      -5.950  33.024 -32.511  1.00  0.00           H  
ATOM   1948 H5''   U    61      -6.997  34.285 -33.173  1.00  0.00           H  
ATOM   1949  P     C    62      -9.076  37.410 -31.896  1.00  0.00           P  
ATOM   1950  C5'   C    62      -9.950  38.369 -29.572  1.00  0.00           C  
ATOM   1951  O5'   C    62      -9.036  38.446 -30.656  1.00  0.00           O  
ATOM   1952  C4'   C    62      -9.459  39.171 -28.355  1.00  0.00           C  
ATOM   1953  O4'   C    62      -8.195  38.685 -27.895  1.00  0.00           O  
ATOM   1954  C3'   C    62      -9.238  40.668 -28.608  1.00  0.00           C  
ATOM   1955  O3'   C    62     -10.417  41.442 -28.841  1.00  0.00           O  
ATOM   1956  C2'   C    62      -8.309  40.996 -27.423  1.00  0.00           C  
ATOM   1957  O2'   C    62      -8.928  41.006 -26.138  1.00  0.00           O  
ATOM   1958  C1'   C    62      -7.376  39.782 -27.489  1.00  0.00           C  
ATOM   1959  N1    C    62      -6.213  40.025 -28.409  1.00  0.00           N  
ATOM   1960  C2    C    62      -5.181  40.857 -27.955  1.00  0.00           C  
ATOM   1961  O2    C    62      -5.324  41.540 -26.943  1.00  0.00           O  
ATOM   1962  N3    C    62      -3.991  40.902 -28.605  1.00  0.00           N  
ATOM   1963  C4    C    62      -3.838  40.202 -29.707  1.00  0.00           C  
ATOM   1964  N4    C    62      -2.665  40.264 -30.274  1.00  0.00           N  
ATOM   1965  C5    C    62      -4.870  39.403 -30.265  1.00  0.00           C  
ATOM   1966  C6    C    62      -6.045  39.347 -29.593  1.00  0.00           C  
ATOM   1967  OP1   C    62     -10.494  37.237 -32.322  1.00  0.00           O  
ATOM   1968  OP2   C    62      -8.092  37.885 -32.905  1.00  0.00           O1-
ATOM   1969 HO2'   C    62      -9.779  41.484 -26.249  1.00  0.00           H  
ATOM   1970  H5    C    62      -4.748  38.855 -31.188  1.00  0.00           H  
ATOM   1971  H6    C    62      -6.853  38.758 -29.992  1.00  0.00           H  
ATOM   1972  H1'   C    62      -6.986  39.602 -26.486  1.00  0.00           H  
ATOM   1973  H2'   C    62      -7.769  41.925 -27.602  1.00  0.00           H  
ATOM   1974  H3'   C    62      -8.640  40.763 -29.516  1.00  0.00           H  
ATOM   1975  H4'   C    62     -10.188  39.065 -27.549  1.00  0.00           H  
ATOM   1976  H41   C    62      -1.953  40.808 -29.814  1.00  0.00           H  
ATOM   1977  H5'   C    62     -10.072  37.327 -29.269  1.00  0.00           H  
ATOM   1978  H42   C    62      -2.477  39.735 -31.109  1.00  0.00           H  
ATOM   1979 H5''   C    62     -10.924  38.750 -29.884  1.00  0.00           H  
ATOM   1980  P     U    63     -10.952  42.620 -27.880  1.00  0.00           P  
ATOM   1981  C5'   U    63      -9.019  44.331 -28.599  1.00  0.00           C  
ATOM   1982  O5'   U    63      -9.709  43.611 -27.587  1.00  0.00           O  
ATOM   1983  C4'   U    63      -8.536  45.698 -28.081  1.00  0.00           C  
ATOM   1984  O4'   U    63      -9.672  46.476 -27.676  1.00  0.00           O  
ATOM   1985  C3'   U    63      -7.608  45.702 -26.850  1.00  0.00           C  
ATOM   1986  O3'   U    63      -6.283  45.140 -26.916  1.00  0.00           O  
ATOM   1987  C2'   U    63      -7.797  47.165 -26.400  1.00  0.00           C  
ATOM   1988  O2'   U    63      -7.186  48.129 -27.264  1.00  0.00           O  
ATOM   1989  C1'   U    63      -9.322  47.313 -26.568  1.00  0.00           C  
ATOM   1990  N1    U    63     -10.070  46.982 -25.308  1.00  0.00           N  
ATOM   1991  C2    U    63     -10.256  48.002 -24.360  1.00  0.00           C  
ATOM   1992  O2    U    63      -9.828  49.150 -24.495  1.00  0.00           O  
ATOM   1993  N3    U    63     -10.956  47.684 -23.213  1.00  0.00           N  
ATOM   1994  C4    U    63     -11.499  46.456 -22.916  1.00  0.00           C  
ATOM   1995  O4    U    63     -12.112  46.289 -21.864  1.00  0.00           O  
ATOM   1996  C5    U    63     -11.280  45.451 -23.931  1.00  0.00           C  
ATOM   1997  C6    U    63     -10.593  45.726 -25.072  1.00  0.00           C  
ATOM   1998  OP1   U    63     -11.304  42.001 -26.575  1.00  0.00           O  
ATOM   1999  OP2   U    63     -12.003  43.363 -28.627  1.00  0.00           O1-
ATOM   2000 HO2'   U    63      -7.504  49.031 -27.087  1.00  0.00           H  
ATOM   2001  H3    U    63     -11.097  48.415 -22.539  1.00  0.00           H  
ATOM   2002  H5    U    63     -11.686  44.462 -23.770  1.00  0.00           H  
ATOM   2003  H6    U    63     -10.466  44.951 -25.811  1.00  0.00           H  
ATOM   2004  H1'   U    63      -9.561  48.347 -26.828  1.00  0.00           H  
ATOM   2005  H2'   U    63      -7.486  47.292 -25.361  1.00  0.00           H  
ATOM   2006  H3'   U    63      -8.110  45.090 -26.099  1.00  0.00           H  
ATOM   2007  H4'   U    63      -8.027  46.215 -28.894  1.00  0.00           H  
ATOM   2008  H5'   U    63      -9.678  44.505 -29.451  1.00  0.00           H  
ATOM   2009 H5''   U    63      -8.163  43.749 -28.944  1.00  0.00           H  
ATOM   2010  P     C    64      -4.978  45.737 -27.710  1.00  0.00           P  
ATOM   2011  C5'   C    64      -2.771  46.960 -26.836  1.00  0.00           C  
ATOM   2012  O5'   C    64      -4.180  46.746 -26.675  1.00  0.00           O  
ATOM   2013  C4'   C    64      -2.112  48.132 -26.064  1.00  0.00           C  
ATOM   2014  O4'   C    64      -2.864  49.335 -26.218  1.00  0.00           O  
ATOM   2015  C3'   C    64      -1.786  47.933 -24.565  1.00  0.00           C  
ATOM   2016  O3'   C    64      -0.479  47.337 -24.408  1.00  0.00           O  
ATOM   2017  C2'   C    64      -1.891  49.386 -24.064  1.00  0.00           C  
ATOM   2018  O2'   C    64      -0.657  50.071 -24.115  1.00  0.00           O  
ATOM   2019  C1'   C    64      -2.875  50.089 -25.007  1.00  0.00           C  
ATOM   2020  N1    C    64      -4.248  50.211 -24.416  1.00  0.00           N  
ATOM   2021  C2    C    64      -4.436  50.980 -23.249  1.00  0.00           C  
ATOM   2022  O2    C    64      -3.499  51.535 -22.672  1.00  0.00           O  
ATOM   2023  N3    C    64      -5.675  51.153 -22.717  1.00  0.00           N  
ATOM   2024  C4    C    64      -6.707  50.649 -23.361  1.00  0.00           C  
ATOM   2025  N4    C    64      -7.888  50.819 -22.833  1.00  0.00           N  
ATOM   2026  C5    C    64      -6.594  49.961 -24.591  1.00  0.00           C  
ATOM   2027  C6    C    64      -5.352  49.749 -25.090  1.00  0.00           C  
ATOM   2028  OP1   C    64      -5.408  46.490 -28.924  1.00  0.00           O  
ATOM   2029  OP2   C    64      -4.077  44.574 -27.941  1.00  0.00           O1-
ATOM   2030 HO2'   C    64      -0.127  49.527 -23.484  1.00  0.00           H  
ATOM   2031  H5    C    64      -7.458  49.614 -25.121  1.00  0.00           H  
ATOM   2032  H6    C    64      -5.226  49.220 -26.029  1.00  0.00           H  
ATOM   2033  H1'   C    64      -2.507  51.099 -25.204  1.00  0.00           H  
ATOM   2034  H2'   C    64      -2.255  49.375 -23.036  1.00  0.00           H  
ATOM   2035  H3'   C    64      -2.563  47.327 -24.092  1.00  0.00           H  
ATOM   2036  H4'   C    64      -1.152  48.310 -26.550  1.00  0.00           H  
ATOM   2037  H41   C    64      -7.959  51.308 -21.955  1.00  0.00           H  
ATOM   2038  H5'   C    64      -2.582  47.140 -27.897  1.00  0.00           H  
ATOM   2039  H42   C    64      -8.690  50.427 -23.311  1.00  0.00           H  
ATOM   2040 H5''   C    64      -2.240  46.043 -26.572  1.00  0.00           H  
ATOM   2041  P     G    65       0.398  47.253 -23.026  1.00  0.00           P  
ATOM   2042  C5'   G    65      -0.974  46.567 -20.816  1.00  0.00           C  
ATOM   2043  O5'   G    65      -0.334  46.197 -22.033  1.00  0.00           O  
ATOM   2044  C4'   G    65      -2.027  45.532 -20.371  1.00  0.00           C  
ATOM   2045  O4'   G    65      -3.119  45.516 -21.298  1.00  0.00           O  
ATOM   2046  C3'   G    65      -1.515  44.087 -20.202  1.00  0.00           C  
ATOM   2047  O3'   G    65      -0.991  43.819 -18.895  1.00  0.00           O  
ATOM   2048  C2'   G    65      -2.795  43.298 -20.533  1.00  0.00           C  
ATOM   2049  O2'   G    65      -3.699  43.180 -19.440  1.00  0.00           O  
ATOM   2050  C1'   G    65      -3.476  44.168 -21.594  1.00  0.00           C  
ATOM   2051  N1    G    65      -3.457  40.413 -25.058  1.00  0.00           N  
ATOM   2052  C2    G    65      -4.396  40.704 -24.122  1.00  0.00           C  
ATOM   2053  N2    G    65      -5.417  39.886 -24.010  1.00  0.00           N  
ATOM   2054  N3    G    65      -4.360  41.748 -23.295  1.00  0.00           N  
ATOM   2055  C4    G    65      -3.353  42.614 -23.611  1.00  0.00           C  
ATOM   2056  C5    G    65      -2.435  42.484 -24.636  1.00  0.00           C  
ATOM   2057  C6    G    65      -2.439  41.270 -25.408  1.00  0.00           C  
ATOM   2058  O6    G    65      -1.664  40.903 -26.294  1.00  0.00           O  
ATOM   2059  N7    G    65      -1.644  43.631 -24.733  1.00  0.00           N  
ATOM   2060  C8    G    65      -2.085  44.369 -23.754  1.00  0.00           C  
ATOM   2061  N9    G    65      -3.016  43.770 -22.948  1.00  0.00           N  
ATOM   2062  OP1   G    65       0.430  48.597 -22.391  1.00  0.00           O  
ATOM   2063  OP2   G    65       1.702  46.646 -23.404  1.00  0.00           O1-
ATOM   2064 HO2'   G    65      -3.477  42.361 -18.965  1.00  0.00           H  
ATOM   2065  H1    G    65      -3.477  39.537 -25.531  1.00  0.00           H  
ATOM   2066  H8    G    65      -1.726  45.359 -23.559  1.00  0.00           H  
ATOM   2067  H1'   G    65      -4.557  44.026 -21.538  1.00  0.00           H  
ATOM   2068  H2'   G    65      -2.544  42.315 -20.935  1.00  0.00           H  
ATOM   2069  H21   G    65      -6.122  40.134 -23.331  1.00  0.00           H  
ATOM   2070  H3'   G    65      -0.762  43.882 -20.965  1.00  0.00           H  
ATOM   2071  H22   G    65      -5.566  39.130 -24.650  1.00  0.00           H  
ATOM   2072  H4'   G    65      -2.420  45.846 -19.403  1.00  0.00           H  
ATOM   2073  H5'   G    65      -1.484  47.526 -20.938  1.00  0.00           H  
ATOM   2074 H5''   G    65      -0.223  46.676 -20.031  1.00  0.00           H  
ATOM   2075  P     G    66      -0.230  42.428 -18.539  1.00  0.00           P  
ATOM   2076  C5'   G    66      -2.218  41.134 -17.297  1.00  0.00           C  
ATOM   2077  O5'   G    66      -1.370  41.275 -18.432  1.00  0.00           O  
ATOM   2078  C4'   G    66      -3.375  40.153 -17.564  1.00  0.00           C  
ATOM   2079  O4'   G    66      -3.998  40.434 -18.821  1.00  0.00           O  
ATOM   2080  C3'   G    66      -2.963  38.676 -17.614  1.00  0.00           C  
ATOM   2081  O3'   G    66      -2.823  38.063 -16.333  1.00  0.00           O  
ATOM   2082  C2'   G    66      -4.128  38.108 -18.442  1.00  0.00           C  
ATOM   2083  O2'   G    66      -5.355  37.932 -17.724  1.00  0.00           O  
ATOM   2084  C1'   G    66      -4.363  39.214 -19.460  1.00  0.00           C  
ATOM   2085  N1    G    66      -4.336  36.844 -23.999  1.00  0.00           N  
ATOM   2086  C2    G    66      -5.222  36.763 -22.974  1.00  0.00           C  
ATOM   2087  N2    G    66      -6.301  36.052 -23.167  1.00  0.00           N  
ATOM   2088  N3    G    66      -5.091  37.389 -21.808  1.00  0.00           N  
ATOM   2089  C4    G    66      -3.943  38.128 -21.718  1.00  0.00           C  
ATOM   2090  C5    G    66      -2.967  38.250 -22.680  1.00  0.00           C  
ATOM   2091  C6    G    66      -3.169  37.579 -23.937  1.00  0.00           C  
ATOM   2092  O6    G    66      -2.486  37.627 -24.955  1.00  0.00           O  
ATOM   2093  N7    G    66      -1.951  39.107 -22.247  1.00  0.00           N  
ATOM   2094  C8    G    66      -2.354  39.480 -21.062  1.00  0.00           C  
ATOM   2095  N9    G    66      -3.563  38.951 -20.681  1.00  0.00           N  
ATOM   2096  OP1   G    66       0.401  42.592 -17.200  1.00  0.00           O  
ATOM   2097  OP2   G    66       0.647  42.079 -19.691  1.00  0.00           O1-
ATOM   2098 HO2'   G    66      -5.902  37.263 -18.177  1.00  0.00           H  
ATOM   2099  H1    G    66      -4.561  36.415 -24.884  1.00  0.00           H  
ATOM   2100  H8    G    66      -1.794  40.163 -20.442  1.00  0.00           H  
ATOM   2101  H1'   G    66      -5.418  39.231 -19.744  1.00  0.00           H  
ATOM   2102  H2'   G    66      -3.812  37.196 -18.938  1.00  0.00           H  
ATOM   2103  H21   G    66      -6.467  35.559 -24.031  1.00  0.00           H  
ATOM   2104  H3'   G    66      -2.036  38.587 -18.186  1.00  0.00           H  
ATOM   2105  H22   G    66      -6.983  36.027 -22.423  1.00  0.00           H  
ATOM   2106  H4'   G    66      -4.118  40.259 -16.773  1.00  0.00           H  
ATOM   2107  H5'   G    66      -2.642  42.105 -17.033  1.00  0.00           H  
ATOM   2108 H5''   G    66      -1.638  40.774 -16.445  1.00  0.00           H  
ATOM   2109  P     U    67      -2.022  36.664 -16.162  1.00  0.00           P  
ATOM   2110  C5'   U    67      -4.046  35.048 -16.827  1.00  0.00           C  
ATOM   2111  O5'   U    67      -2.753  35.569 -17.114  1.00  0.00           O  
ATOM   2112  C4'   U    67      -4.675  34.304 -18.027  1.00  0.00           C  
ATOM   2113  O4'   U    67      -4.728  35.065 -19.237  1.00  0.00           O  
ATOM   2114  C3'   U    67      -3.914  33.028 -18.369  1.00  0.00           C  
ATOM   2115  O3'   U    67      -4.229  31.995 -17.441  1.00  0.00           O  
ATOM   2116  C2'   U    67      -4.369  32.794 -19.822  1.00  0.00           C  
ATOM   2117  O2'   U    67      -5.681  32.244 -19.965  1.00  0.00           O  
ATOM   2118  C1'   U    67      -4.424  34.227 -20.354  1.00  0.00           C  
ATOM   2119  N1    U    67      -3.157  34.621 -21.050  1.00  0.00           N  
ATOM   2120  C2    U    67      -3.022  34.298 -22.410  1.00  0.00           C  
ATOM   2121  O2    U    67      -3.841  33.627 -23.037  1.00  0.00           O  
ATOM   2122  N3    U    67      -1.918  34.800 -23.072  1.00  0.00           N  
ATOM   2123  C4    U    67      -0.930  35.572 -22.515  1.00  0.00           C  
ATOM   2124  O4    U    67      -0.005  35.979 -23.209  1.00  0.00           O  
ATOM   2125  C5    U    67      -1.108  35.839 -21.108  1.00  0.00           C  
ATOM   2126  C6    U    67      -2.182  35.367 -20.425  1.00  0.00           C  
ATOM   2127  OP1   U    67      -2.166  36.234 -14.741  1.00  0.00           O  
ATOM   2128  OP2   U    67      -0.649  36.869 -16.699  1.00  0.00           O1-
ATOM   2129 HO2'   U    67      -5.626  31.273 -19.933  1.00  0.00           H  
ATOM   2130  H3    U    67      -1.841  34.628 -24.063  1.00  0.00           H  
ATOM   2131  H5    U    67      -0.364  36.436 -20.601  1.00  0.00           H  
ATOM   2132  H6    U    67      -2.284  35.599 -19.379  1.00  0.00           H  
ATOM   2133  H1'   U    67      -5.237  34.290 -21.080  1.00  0.00           H  
ATOM   2134  H2'   U    67      -3.642  32.205 -20.374  1.00  0.00           H  
ATOM   2135  H3'   U    67      -2.845  33.246 -18.367  1.00  0.00           H  
ATOM   2136  H4'   U    67      -5.694  34.019 -17.759  1.00  0.00           H  
ATOM   2137  H5'   U    67      -4.713  35.853 -16.524  1.00  0.00           H  
ATOM   2138 H5''   U    67      -3.974  34.355 -15.987  1.00  0.00           H  
ATOM   2139  P     A    68      -3.164  30.833 -17.111  1.00  0.00           P  
ATOM   2140  C5'   A    68      -4.176  29.150 -18.879  1.00  0.00           C  
ATOM   2141  O5'   A    68      -3.119  30.017 -18.501  1.00  0.00           O  
ATOM   2142  C4'   A    68      -3.972  28.591 -20.294  1.00  0.00           C  
ATOM   2143  O4'   A    68      -3.969  29.602 -21.301  1.00  0.00           O  
ATOM   2144  C3'   A    68      -2.645  27.845 -20.426  1.00  0.00           C  
ATOM   2145  O3'   A    68      -2.677  26.574 -19.778  1.00  0.00           O  
ATOM   2146  C2'   A    68      -2.500  27.831 -21.959  1.00  0.00           C  
ATOM   2147  O2'   A    68      -3.322  26.853 -22.607  1.00  0.00           O  
ATOM   2148  C1'   A    68      -3.033  29.231 -22.311  1.00  0.00           C  
ATOM   2149  N1    A    68       0.233  31.697 -25.442  1.00  0.00           N  
ATOM   2150  C2    A    68      -0.544  30.637 -25.626  1.00  0.00           C  
ATOM   2151  N3    A    68      -1.329  30.031 -24.737  1.00  0.00           N  
ATOM   2152  C4    A    68      -1.266  30.618 -23.508  1.00  0.00           C  
ATOM   2153  C5    A    68      -0.517  31.710 -23.161  1.00  0.00           C  
ATOM   2154  C6    A    68       0.245  32.247 -24.228  1.00  0.00           C  
ATOM   2155  N6    A    68       1.016  33.309 -24.130  1.00  0.00           N  
ATOM   2156  N7    A    68      -0.671  32.018 -21.802  1.00  0.00           N  
ATOM   2157  C8    A    68      -1.505  31.100 -21.390  1.00  0.00           C  
ATOM   2158  N9    A    68      -1.954  30.250 -22.374  1.00  0.00           N  
ATOM   2159  OP1   A    68      -3.744  29.968 -16.042  1.00  0.00           O  
ATOM   2160  OP2   A    68      -1.829  31.453 -16.883  1.00  0.00           O1-
ATOM   2161 HO2'   A    68      -3.006  26.701 -23.519  1.00  0.00           H  
ATOM   2162  H2    A    68      -0.540  30.214 -26.621  1.00  0.00           H  
ATOM   2163  H8    A    68      -1.844  31.031 -20.365  1.00  0.00           H  
ATOM   2164  H1'   A    68      -3.525  29.195 -23.286  1.00  0.00           H  
ATOM   2165  H2'   A    68      -1.456  27.722 -22.247  1.00  0.00           H  
ATOM   2166  H3'   A    68      -1.846  28.466 -20.016  1.00  0.00           H  
ATOM   2167  H4'   A    68      -4.779  27.889 -20.512  1.00  0.00           H  
ATOM   2168  H5'   A    68      -5.129  29.675 -18.837  1.00  0.00           H  
ATOM   2169  H61   A    68       1.524  33.627 -24.945  1.00  0.00           H  
ATOM   2170  H62   A    68       1.039  33.835 -23.274  1.00  0.00           H  
ATOM   2171 H5''   A    68      -4.223  28.313 -18.180  1.00  0.00           H  
ATOM   2172  P     C    69      -1.352  25.970 -19.079  1.00  0.00           P  
ATOM   2173  C5'   C    69      -0.570  24.688 -21.257  1.00  0.00           C  
ATOM   2174  O5'   C    69      -0.344  25.728 -20.319  1.00  0.00           O  
ATOM   2175  C4'   C    69       0.371  24.771 -22.469  1.00  0.00           C  
ATOM   2176  O4'   C    69       0.143  25.931 -23.271  1.00  0.00           O  
ATOM   2177  C3'   C    69       1.853  24.804 -22.089  1.00  0.00           C  
ATOM   2178  O3'   C    69       2.347  23.550 -21.623  1.00  0.00           O  
ATOM   2179  C2'   C    69       2.439  25.316 -23.418  1.00  0.00           C  
ATOM   2180  O2'   C    69       2.486  24.327 -24.454  1.00  0.00           O  
ATOM   2181  C1'   C    69       1.390  26.371 -23.811  1.00  0.00           C  
ATOM   2182  N1    C    69       1.762  27.726 -23.294  1.00  0.00           N  
ATOM   2183  C2    C    69       2.596  28.538 -24.075  1.00  0.00           C  
ATOM   2184  O2    C    69       3.080  28.141 -25.133  1.00  0.00           O  
ATOM   2185  N3    C    69       2.908  29.799 -23.684  1.00  0.00           N  
ATOM   2186  C4    C    69       2.414  30.242 -22.546  1.00  0.00           C  
ATOM   2187  N4    C    69       2.729  31.459 -22.206  1.00  0.00           N  
ATOM   2188  C5    C    69       1.579  29.467 -21.701  1.00  0.00           C  
ATOM   2189  C6    C    69       1.273  28.212 -22.106  1.00  0.00           C  
ATOM   2190  OP1   C    69      -1.710  24.653 -18.477  1.00  0.00           O  
ATOM   2191  OP2   C    69      -0.753  27.011 -18.198  1.00  0.00           O1-
ATOM   2192 HO2'   C    69       3.113  24.602 -25.149  1.00  0.00           H  
ATOM   2193  H5    C    69       1.188  29.841 -20.768  1.00  0.00           H  
ATOM   2194  H6    C    69       0.641  27.589 -21.492  1.00  0.00           H  
ATOM   2195  H1'   C    69       1.321  26.416 -24.902  1.00  0.00           H  
ATOM   2196  H2'   C    69       3.419  25.766 -23.260  1.00  0.00           H  
ATOM   2197  H3'   C    69       2.002  25.572 -21.327  1.00  0.00           H  
ATOM   2198  H4'   C    69       0.206  23.888 -23.089  1.00  0.00           H  
ATOM   2199  H41   C    69       3.349  31.986 -22.811  1.00  0.00           H  
ATOM   2200  H5'   C    69      -1.599  24.733 -21.617  1.00  0.00           H  
ATOM   2201  H42   C    69       2.314  31.866 -21.387  1.00  0.00           H  
ATOM   2202 H5''   C    69      -0.422  23.724 -20.767  1.00  0.00           H  
ATOM   2203  P     C    70       3.658  23.481 -20.677  1.00  0.00           P  
ATOM   2204  C5'   C    70       5.334  23.244 -22.715  1.00  0.00           C  
ATOM   2205  O5'   C    70       4.870  24.007 -21.610  1.00  0.00           O  
ATOM   2206  C4'   C    70       6.387  23.986 -23.553  1.00  0.00           C  
ATOM   2207  O4'   C    70       5.899  25.201 -24.124  1.00  0.00           O  
ATOM   2208  C3'   C    70       7.628  24.358 -22.740  1.00  0.00           C  
ATOM   2209  O3'   C    70       8.455  23.225 -22.477  1.00  0.00           O  
ATOM   2210  C2'   C    70       8.225  25.445 -23.654  1.00  0.00           C  
ATOM   2211  O2'   C    70       8.907  24.930 -24.803  1.00  0.00           O  
ATOM   2212  C1'   C    70       6.956  26.162 -24.149  1.00  0.00           C  
ATOM   2213  N1    C    70       6.626  27.356 -23.310  1.00  0.00           N  
ATOM   2214  C2    C    70       7.250  28.577 -23.607  1.00  0.00           C  
ATOM   2215  O2    C    70       8.126  28.671 -24.465  1.00  0.00           O  
ATOM   2216  N3    C    70       6.909  29.713 -22.952  1.00  0.00           N  
ATOM   2217  C4    C    70       5.975  29.645 -22.024  1.00  0.00           C  
ATOM   2218  N4    C    70       5.674  30.760 -21.425  1.00  0.00           N  
ATOM   2219  C5    C    70       5.310  28.443 -21.667  1.00  0.00           C  
ATOM   2220  C6    C    70       5.666  27.315 -22.328  1.00  0.00           C  
ATOM   2221  OP1   C    70       3.897  22.049 -20.335  1.00  0.00           O  
ATOM   2222  OP2   C    70       3.490  24.454 -19.560  1.00  0.00           O1-
ATOM   2223 HO2'   C    70       9.571  25.576 -25.108  1.00  0.00           H  
ATOM   2224  H5    C    70       4.551  28.400 -20.900  1.00  0.00           H  
ATOM   2225  H6    C    70       5.190  26.377 -22.083  1.00  0.00           H  
ATOM   2226  H1'   C    70       7.120  26.494 -25.178  1.00  0.00           H  
ATOM   2227  H2'   C    70       8.868  26.116 -23.083  1.00  0.00           H  
ATOM   2228  H3'   C    70       7.309  24.825 -21.806  1.00  0.00           H  
ATOM   2229  H4'   C    70       6.706  23.331 -24.364  1.00  0.00           H  
ATOM   2230  H41   C    70       6.202  31.595 -21.650  1.00  0.00           H  
ATOM   2231  H5'   C    70       4.496  22.984 -23.363  1.00  0.00           H  
ATOM   2232  H42   C    70       4.968  30.768 -20.713  1.00  0.00           H  
ATOM   2233 H5''   C    70       5.775  22.316 -22.349  1.00  0.00           H  
ATOM   2234  P     U    71       9.478  23.212 -21.229  1.00  0.00           P  
ATOM   2235  C5'   U    71      11.513  24.154 -22.644  1.00  0.00           C  
ATOM   2236  O5'   U    71      10.577  24.341 -21.592  1.00  0.00           O  
ATOM   2237  C4'   U    71      12.362  25.410 -22.895  1.00  0.00           C  
ATOM   2238  O4'   U    71      11.587  26.538 -23.303  1.00  0.00           O  
ATOM   2239  C3'   U    71      13.137  25.844 -21.649  1.00  0.00           C  
ATOM   2240  O3'   U    71      14.250  24.992 -21.389  1.00  0.00           O  
ATOM   2241  C2'   U    71      13.462  27.301 -22.029  1.00  0.00           C  
ATOM   2242  O2'   U    71      14.547  27.427 -22.956  1.00  0.00           O  
ATOM   2243  C1'   U    71      12.166  27.719 -22.747  1.00  0.00           C  
ATOM   2244  N1    U    71      11.203  28.416 -21.839  1.00  0.00           N  
ATOM   2245  C2    U    71      11.308  29.808 -21.711  1.00  0.00           C  
ATOM   2246  O2    U    71      12.214  30.471 -22.213  1.00  0.00           O  
ATOM   2247  N3    U    71      10.331  30.450 -20.975  1.00  0.00           N  
ATOM   2248  C4    U    71       9.267  29.843 -20.348  1.00  0.00           C  
ATOM   2249  O4    U    71       8.444  30.520 -19.742  1.00  0.00           O  
ATOM   2250  C5    U    71       9.238  28.405 -20.486  1.00  0.00           C  
ATOM   2251  C6    U    71      10.184  27.740 -21.199  1.00  0.00           C  
ATOM   2252  OP1   U    71      10.146  21.878 -21.197  1.00  0.00           O  
ATOM   2253  OP2   U    71       8.748  23.664 -20.010  1.00  0.00           O1-
ATOM   2254 HO2'   U    71      14.931  28.325 -22.904  1.00  0.00           H  
ATOM   2255  H3    U    71      10.400  31.446 -20.886  1.00  0.00           H  
ATOM   2256  H5    U    71       8.438  27.859 -20.005  1.00  0.00           H  
ATOM   2257  H6    U    71      10.129  26.665 -21.280  1.00  0.00           H  
ATOM   2258  H1'   U    71      12.424  28.402 -23.560  1.00  0.00           H  
ATOM   2259  H2'   U    71      13.636  27.902 -21.136  1.00  0.00           H  
ATOM   2260  H3'   U    71      12.456  25.855 -20.796  1.00  0.00           H  
ATOM   2261  H4'   U    71      13.087  25.188 -23.680  1.00  0.00           H  
ATOM   2262  H5'   U    71      10.992  23.894 -23.566  1.00  0.00           H  
ATOM   2263 H5''   U    71      12.182  23.329 -22.389  1.00  0.00           H  
ATOM   2264  P     U    72      14.832  24.818 -19.892  1.00  0.00           P  
ATOM   2265  C5'   U    72      16.614  26.752 -20.164  1.00  0.00           C  
ATOM   2266  O5'   U    72      15.437  26.271 -19.532  1.00  0.00           O  
ATOM   2267  C4'   U    72      16.928  28.204 -19.777  1.00  0.00           C  
ATOM   2268  O4'   U    72      15.897  29.111 -20.168  1.00  0.00           O  
ATOM   2269  C3'   U    72      17.108  28.388 -18.270  1.00  0.00           C  
ATOM   2270  O3'   U    72      18.344  27.862 -17.791  1.00  0.00           O  
ATOM   2271  C2'   U    72      16.942  29.916 -18.178  1.00  0.00           C  
ATOM   2272  O2'   U    72      18.095  30.651 -18.609  1.00  0.00           O  
ATOM   2273  C1'   U    72      15.816  30.155 -19.198  1.00  0.00           C  
ATOM   2274  N1    U    72      14.469  30.210 -18.548  1.00  0.00           N  
ATOM   2275  C2    U    72      14.055  31.438 -18.013  1.00  0.00           C  
ATOM   2276  O2    U    72      14.779  32.431 -17.948  1.00  0.00           O  
ATOM   2277  N3    U    72      12.759  31.520 -17.543  1.00  0.00           N  
ATOM   2278  C4    U    72      11.839  30.496 -17.544  1.00  0.00           C  
ATOM   2279  O4    U    72      10.703  30.698 -17.130  1.00  0.00           O  
ATOM   2280  C5    U    72      12.342  29.244 -18.069  1.00  0.00           C  
ATOM   2281  C6    U    72      13.615  29.126 -18.536  1.00  0.00           C  
ATOM   2282  OP1   U    72      15.945  23.827 -19.946  1.00  0.00           O  
ATOM   2283  OP2   U    72      13.696  24.554 -18.964  1.00  0.00           O1-
ATOM   2284 HO2'   U    72      18.079  31.549 -18.226  1.00  0.00           H  
ATOM   2285  H3    U    72      12.460  32.399 -17.164  1.00  0.00           H  
ATOM   2286  H5    U    72      11.682  28.387 -18.080  1.00  0.00           H  
ATOM   2287  H6    U    72      13.961  28.173 -18.915  1.00  0.00           H  
ATOM   2288  H1'   U    72      15.995  31.113 -19.694  1.00  0.00           H  
ATOM   2289  H2'   U    72      16.640  30.209 -17.172  1.00  0.00           H  
ATOM   2290  H3'   U    72      16.269  27.915 -17.755  1.00  0.00           H  
ATOM   2291  H4'   U    72      17.857  28.501 -20.267  1.00  0.00           H  
ATOM   2292  H5'   U    72      16.503  26.696 -21.248  1.00  0.00           H  
ATOM   2293 H5''   U    72      17.461  26.125 -19.877  1.00  0.00           H  
ATOM   2294  P     U    73      18.526  27.455 -16.238  1.00  0.00           P  
ATOM   2295  C5'   U    73      19.422  29.841 -15.510  1.00  0.00           C  
ATOM   2296  O5'   U    73      18.408  28.850 -15.428  1.00  0.00           O  
ATOM   2297  C4'   U    73      19.030  31.142 -14.791  1.00  0.00           C  
ATOM   2298  O4'   U    73      17.869  31.757 -15.349  1.00  0.00           O  
ATOM   2299  C3'   U    73      18.729  30.930 -13.305  1.00  0.00           C  
ATOM   2300  O3'   U    73      19.901  30.713 -12.523  1.00  0.00           O  
ATOM   2301  C2'   U    73      17.955  32.226 -13.009  1.00  0.00           C  
ATOM   2302  O2'   U    73      18.786  33.385 -12.875  1.00  0.00           O  
ATOM   2303  C1'   U    73      17.129  32.377 -14.295  1.00  0.00           C  
ATOM   2304  N1    U    73      15.764  31.786 -14.152  1.00  0.00           N  
ATOM   2305  C2    U    73      14.759  32.590 -13.596  1.00  0.00           C  
ATOM   2306  O2    U    73      14.968  33.706 -13.119  1.00  0.00           O  
ATOM   2307  N3    U    73      13.474  32.085 -13.595  1.00  0.00           N  
ATOM   2308  C4    U    73      13.100  30.843 -14.054  1.00  0.00           C  
ATOM   2309  O4    U    73      11.925  30.498 -14.008  1.00  0.00           O  
ATOM   2310  C5    U    73      14.189  30.046 -14.575  1.00  0.00           C  
ATOM   2311  C6    U    73      15.463  30.517 -14.603  1.00  0.00           C  
ATOM   2312  OP1   U    73      19.904  26.911 -16.067  1.00  0.00           O  
ATOM   2313  OP2   U    73      17.376  26.599 -15.835  1.00  0.00           O1-
ATOM   2314 HO2'   U    73      18.425  33.972 -12.184  1.00  0.00           H  
ATOM   2315  H3    U    73      12.747  32.675 -13.237  1.00  0.00           H  
ATOM   2316  H5    U    73      13.969  29.053 -14.942  1.00  0.00           H  
ATOM   2317  H6    U    73      16.254  29.891 -14.993  1.00  0.00           H  
ATOM   2318  H1'   U    73      17.018  33.442 -14.515  1.00  0.00           H  
ATOM   2319  H2'   U    73      17.313  32.100 -12.139  1.00  0.00           H  
ATOM   2320  H3'   U    73      18.044  30.086 -13.205  1.00  0.00           H  
ATOM   2321  H4'   U    73      19.862  31.845 -14.867  1.00  0.00           H  
ATOM   2322  H5'   U    73      19.633  30.072 -16.555  1.00  0.00           H  
ATOM   2323 H5''   U    73      20.339  29.458 -15.059  1.00  0.00           H  
ATOM   2324  P     G    74      19.811  30.002 -11.073  1.00  0.00           P  
ATOM   2325  C5'   G    74      19.722  32.254  -9.680  1.00  0.00           C  
ATOM   2326  O5'   G    74      19.059  31.073 -10.115  1.00  0.00           O  
ATOM   2327  C4'   G    74      18.808  33.207  -8.894  1.00  0.00           C  
ATOM   2328  O4'   G    74      17.696  33.660  -9.669  1.00  0.00           O  
ATOM   2329  C3'   G    74      18.222  32.595  -7.614  1.00  0.00           C  
ATOM   2330  O3'   G    74      19.154  32.489  -6.538  1.00  0.00           O  
ATOM   2331  C2'   G    74      17.067  33.581  -7.367  1.00  0.00           C  
ATOM   2332  O2'   G    74      17.487  34.839  -6.827  1.00  0.00           O  
ATOM   2333  C1'   G    74      16.570  33.799  -8.801  1.00  0.00           C  
ATOM   2334  N1    G    74      11.621  32.531  -8.262  1.00  0.00           N  
ATOM   2335  C2    G    74      12.332  33.559  -7.723  1.00  0.00           C  
ATOM   2336  N2    G    74      11.710  34.369  -6.904  1.00  0.00           N  
ATOM   2337  N3    G    74      13.630  33.780  -7.928  1.00  0.00           N  
ATOM   2338  C4    G    74      14.209  32.850  -8.746  1.00  0.00           C  
ATOM   2339  C5    G    74      13.588  31.772  -9.338  1.00  0.00           C  
ATOM   2340  C6    G    74      12.182  31.581  -9.098  1.00  0.00           C  
ATOM   2341  O6    G    74      11.446  30.698  -9.533  1.00  0.00           O  
ATOM   2342  N7    G    74      14.508  31.026 -10.085  1.00  0.00           N  
ATOM   2343  C8    G    74      15.633  31.667  -9.909  1.00  0.00           C  
ATOM   2344  N9    G    74      15.528  32.799  -9.138  1.00  0.00           N  
ATOM   2345  OP1   G    74      21.206  29.808 -10.582  1.00  0.00           O  
ATOM   2346  OP2   G    74      18.934  28.801 -11.190  1.00  0.00           O1-
ATOM   2347 HO2'   G    74      16.716  35.411  -6.673  1.00  0.00           H  
ATOM   2348  H1    G    74      10.639  32.447  -8.067  1.00  0.00           H  
ATOM   2349  H8    G    74      16.571  31.341 -10.337  1.00  0.00           H  
ATOM   2350  H1'   G    74      16.133  34.795  -8.895  1.00  0.00           H  
ATOM   2351  H2'   G    74      16.296  33.125  -6.745  1.00  0.00           H  
ATOM   2352  H21   G    74      10.728  34.274  -6.706  1.00  0.00           H  
ATOM   2353  H3'   G    74      17.806  31.615  -7.856  1.00  0.00           H  
ATOM   2354  H22   G    74      12.252  35.123  -6.506  1.00  0.00           H  
ATOM   2355  H4'   G    74      19.397  34.079  -8.603  1.00  0.00           H  
ATOM   2356  H5'   G    74      20.119  32.789 -10.543  1.00  0.00           H  
ATOM   2357 H5''   G    74      20.562  31.980  -9.040  1.00  0.00           H  
ATOM   2358  P     U    75      18.947  31.373  -5.381  1.00  0.00           P  
ATOM   2359  C5'   U    75      17.293  32.776  -3.821  1.00  0.00           C  
ATOM   2360  O5'   U    75      17.501  31.661  -4.683  1.00  0.00           O  
ATOM   2361  C4'   U    75      15.844  32.879  -3.304  1.00  0.00           C  
ATOM   2362  O4'   U    75      14.897  33.043  -4.364  1.00  0.00           O  
ATOM   2363  C3'   U    75      15.403  31.659  -2.484  1.00  0.00           C  
ATOM   2364  O3'   U    75      15.897  31.666  -1.141  1.00  0.00           O  
ATOM   2365  C2'   U    75      13.875  31.789  -2.616  1.00  0.00           C  
ATOM   2366  O2'   U    75      13.276  32.730  -1.726  1.00  0.00           O  
ATOM   2367  C1'   U    75      13.701  32.336  -4.036  1.00  0.00           C  
ATOM   2368  N1    U    75      13.389  31.229  -4.990  1.00  0.00           N  
ATOM   2369  C2    U    75      12.077  30.726  -5.011  1.00  0.00           C  
ATOM   2370  O2    U    75      11.168  31.163  -4.305  1.00  0.00           O  
ATOM   2371  N3    U    75      11.810  29.688  -5.881  1.00  0.00           N  
ATOM   2372  C4    U    75      12.732  29.088  -6.706  1.00  0.00           C  
ATOM   2373  O4    U    75      12.410  28.127  -7.392  1.00  0.00           O  
ATOM   2374  C5    U    75      14.048  29.682  -6.671  1.00  0.00           C  
ATOM   2375  C6    U    75      14.344  30.711  -5.838  1.00  0.00           C  
ATOM   2376  OP1   U    75      20.022  31.581  -4.366  1.00  0.00           O  
ATOM   2377  OP2   U    75      18.863  30.041  -6.047  1.00  0.00           O1-
ATOM   2378 HO2'   U    75      12.841  32.233  -1.014  1.00  0.00           H  
ATOM   2379  H3    U    75      10.864  29.338  -5.922  1.00  0.00           H  
ATOM   2380  H5    U    75      14.809  29.282  -7.325  1.00  0.00           H  
ATOM   2381  H6    U    75      15.343  31.126  -5.833  1.00  0.00           H  
ATOM   2382  H1'   U    75      12.858  33.029  -4.033  1.00  0.00           H  
ATOM   2383  H2'   U    75      13.405  30.812  -2.521  1.00  0.00           H  
ATOM   2384  H3'   U    75      15.721  30.751  -3.000  1.00  0.00           H  
ATOM   2385  H4'   U    75      15.776  33.752  -2.652  1.00  0.00           H  
ATOM   2386  H5'   U    75      17.541  33.699  -4.347  1.00  0.00           H  
ATOM   2387 H5''   U    75      17.956  32.695  -2.958  1.00  0.00           H  
ATOM   2388  P     A    76      15.900  30.318  -0.232  1.00  0.00           P  
ATOM   2389  C5'   A    76      13.553  30.711   0.968  1.00  0.00           C  
ATOM   2390  O5'   A    76      14.341  29.955   0.058  1.00  0.00           O  
ATOM   2391  C4'   A    76      12.046  30.427   0.814  1.00  0.00           C  
ATOM   2392  O4'   A    76      11.608  30.560  -0.543  1.00  0.00           O  
ATOM   2393  C3'   A    76      11.641  29.018   1.256  1.00  0.00           C  
ATOM   2394  O3'   A    76      11.551  28.869   2.673  1.00  0.00           O  
ATOM   2395  C2'   A    76      10.301  28.885   0.508  1.00  0.00           C  
ATOM   2396  O2'   A    76       9.216  29.610   1.102  1.00  0.00           O  
ATOM   2397  C1'   A    76      10.632  29.556  -0.827  1.00  0.00           C  
ATOM   2398  N1    A    76       9.285  26.004  -4.348  1.00  0.00           N  
ATOM   2399  C2    A    76       8.576  26.693  -3.460  1.00  0.00           C  
ATOM   2400  N3    A    76       9.008  27.577  -2.562  1.00  0.00           N  
ATOM   2401  C4    A    76      10.363  27.733  -2.597  1.00  0.00           C  
ATOM   2402  C5    A    76      11.229  27.097  -3.446  1.00  0.00           C  
ATOM   2403  C6    A    76      10.605  26.213  -4.362  1.00  0.00           C  
ATOM   2404  N6    A    76      11.256  25.550  -5.298  1.00  0.00           N  
ATOM   2405  N7    A    76      12.553  27.484  -3.203  1.00  0.00           N  
ATOM   2406  C8    A    76      12.432  28.330  -2.214  1.00  0.00           C  
ATOM   2407  N9    A    76      11.138  28.564  -1.813  1.00  0.00           N  
ATOM   2408  OP1   A    76      16.560  30.645   1.067  1.00  0.00           O  
ATOM   2409  OP2   A    76      16.473  29.209  -1.046  1.00  0.00           O1-
ATOM   2410 HO2'   A    76       8.366  29.267   0.768  1.00  0.00           H  
ATOM   2411  H2    A    76       7.508  26.518  -3.471  1.00  0.00           H  
ATOM   2412  H8    A    76      13.279  28.822  -1.761  1.00  0.00           H  
ATOM   2413  H1'   A    76       9.727  30.012  -1.238  1.00  0.00           H  
ATOM   2414  H2'   A    76      10.052  27.836   0.364  1.00  0.00           H  
ATOM   2415  H3'   A    76      12.354  28.300   0.844  1.00  0.00           H  
ATOM   2416  H4'   A    76      11.494  31.138   1.430  1.00  0.00           H  
ATOM   2417  H5'   A    76      13.724  31.776   0.809  1.00  0.00           H  
ATOM   2418  H61   A    76      10.730  25.023  -5.983  1.00  0.00           H  
ATOM   2419  H62   A    76      12.247  25.699  -5.401  1.00  0.00           H  
ATOM   2420 H5''   A    76      13.853  30.477   1.992  1.00  0.00           H  
ATOM   2421  P     C    77      11.652  27.399   3.355  1.00  0.00           P  
ATOM   2422  C5'   C    77       9.091  26.782   3.006  1.00  0.00           C  
ATOM   2423  O5'   C    77      10.454  26.507   2.699  1.00  0.00           O  
ATOM   2424  C4'   C    77       8.086  26.006   2.135  1.00  0.00           C  
ATOM   2425  O4'   C    77       8.339  26.138   0.735  1.00  0.00           O  
ATOM   2426  C3'   C    77       8.100  24.506   2.419  1.00  0.00           C  
ATOM   2427  O3'   C    77       7.406  24.138   3.610  1.00  0.00           O  
ATOM   2428  C2'   C    77       7.427  23.976   1.140  1.00  0.00           C  
ATOM   2429  O2'   C    77       5.996  24.067   1.153  1.00  0.00           O  
ATOM   2430  C1'   C    77       7.960  24.937   0.064  1.00  0.00           C  
ATOM   2431  N1    C    77       9.077  24.304  -0.707  1.00  0.00           N  
ATOM   2432  C2    C    77       8.751  23.260  -1.589  1.00  0.00           C  
ATOM   2433  O2    C    77       7.586  22.892  -1.757  1.00  0.00           O  
ATOM   2434  N3    C    77       9.719  22.620  -2.287  1.00  0.00           N  
ATOM   2435  C4    C    77      10.963  23.034  -2.173  1.00  0.00           C  
ATOM   2436  N4    C    77      11.835  22.323  -2.834  1.00  0.00           N  
ATOM   2437  C5    C    77      11.347  24.145  -1.370  1.00  0.00           C  
ATOM   2438  C6    C    77      10.378  24.747  -0.634  1.00  0.00           C  
ATOM   2439  OP1   C    77      11.390  27.569   4.815  1.00  0.00           O  
ATOM   2440  OP2   C    77      12.955  26.798   2.944  1.00  0.00           O1-
ATOM   2441 HO2'   C    77       5.619  23.525   0.434  1.00  0.00           H  
ATOM   2442  H5    C    77      12.368  24.479  -1.289  1.00  0.00           H  
ATOM   2443  H6    C    77      10.629  25.567   0.029  1.00  0.00           H  
ATOM   2444  H1'   C    77       7.152  25.161  -0.638  1.00  0.00           H  
ATOM   2445  H2'   C    77       7.747  22.947   0.960  1.00  0.00           H  
ATOM   2446  H3'   C    77       9.137  24.163   2.438  1.00  0.00           H  
ATOM   2447  H4'   C    77       7.082  26.377   2.344  1.00  0.00           H  
ATOM   2448  H41   C    77      11.468  21.485  -3.269  1.00  0.00           H  
ATOM   2449  H5'   C    77       8.896  27.846   2.887  1.00  0.00           H  
ATOM   2450  H42   C    77      12.821  22.519  -2.808  1.00  0.00           H  
ATOM   2451 H5''   C    77       8.901  26.535   4.052  1.00  0.00           H  
ATOM   2452  P     G    78       8.117  23.186   4.705  1.00  0.00           P  
ATOM   2453  C5'   G    78       7.851  20.940   3.312  1.00  0.00           C  
ATOM   2454  O5'   G    78       8.707  21.950   3.827  1.00  0.00           O  
ATOM   2455  C4'   G    78       8.563  19.970   2.356  1.00  0.00           C  
ATOM   2456  O4'   G    78       8.995  20.595   1.147  1.00  0.00           O  
ATOM   2457  C3'   G    78       9.812  19.306   2.949  1.00  0.00           C  
ATOM   2458  O3'   G    78       9.552  18.313   3.937  1.00  0.00           O  
ATOM   2459  C2'   G    78      10.447  18.763   1.659  1.00  0.00           C  
ATOM   2460  O2'   G    78       9.788  17.610   1.120  1.00  0.00           O  
ATOM   2461  C1'   G    78      10.199  19.956   0.725  1.00  0.00           C  
ATOM   2462  N1    G    78      14.963  20.833  -0.908  1.00  0.00           N  
ATOM   2463  C2    G    78      14.145  19.763  -1.102  1.00  0.00           C  
ATOM   2464  N2    G    78      14.569  18.780  -1.858  1.00  0.00           N  
ATOM   2465  N3    G    78      12.921  19.637  -0.591  1.00  0.00           N  
ATOM   2466  C4    G    78      12.552  20.710   0.168  1.00  0.00           C  
ATOM   2467  C5    G    78      13.284  21.852   0.403  1.00  0.00           C  
ATOM   2468  C6    G    78      14.566  21.980  -0.242  1.00  0.00           C  
ATOM   2469  O6    G    78      15.314  22.959  -0.288  1.00  0.00           O  
ATOM   2470  N7    G    78      12.578  22.717   1.249  1.00  0.00           N  
ATOM   2471  C8    G    78      11.450  22.093   1.457  1.00  0.00           C  
ATOM   2472  N9    G    78      11.347  20.889   0.805  1.00  0.00           N  
ATOM   2473  OP1   G    78       7.055  22.677   5.621  1.00  0.00           O  
ATOM   2474  OP2   G    78       9.263  23.931   5.298  1.00  0.00           O1-
ATOM   2475 HO2'   G    78      10.336  17.205   0.421  1.00  0.00           H  
ATOM   2476  H1    G    78      15.846  20.870  -1.376  1.00  0.00           H  
ATOM   2477  H8    G    78      10.655  22.491   2.075  1.00  0.00           H  
ATOM   2478  H1'   G    78      10.116  19.611  -0.307  1.00  0.00           H  
ATOM   2479  H2'   G    78      11.514  18.580   1.803  1.00  0.00           H  
ATOM   2480  H21   G    78      15.453  18.807  -2.331  1.00  0.00           H  
ATOM   2481  H3'   G    78      10.461  20.085   3.354  1.00  0.00           H  
ATOM   2482  H22   G    78      13.920  18.028  -2.033  1.00  0.00           H  
ATOM   2483  H4'   G    78       7.858  19.178   2.096  1.00  0.00           H  
ATOM   2484  H5'   G    78       7.019  21.404   2.776  1.00  0.00           H  
ATOM   2485 H5''   G    78       7.437  20.365   4.142  1.00  0.00           H  
ATOM   2486  P     C    79      10.593  18.097   5.160  1.00  0.00           P  
ATOM   2487  C5'   C    79      12.239  16.356   3.992  1.00  0.00           C  
ATOM   2488  O5'   C    79      12.015  17.673   4.483  1.00  0.00           O  
ATOM   2489  C4'   C    79      13.668  16.118   3.466  1.00  0.00           C  
ATOM   2490  O4'   C    79      13.981  16.912   2.320  1.00  0.00           O  
ATOM   2491  C3'   C    79      14.779  16.388   4.492  1.00  0.00           C  
ATOM   2492  O3'   C    79      14.892  15.397   5.516  1.00  0.00           O  
ATOM   2493  C2'   C    79      15.983  16.465   3.535  1.00  0.00           C  
ATOM   2494  O2'   C    79      16.439  15.189   3.067  1.00  0.00           O  
ATOM   2495  C1'   C    79      15.379  17.213   2.335  1.00  0.00           C  
ATOM   2496  N1    C    79      15.630  18.680   2.455  1.00  0.00           N  
ATOM   2497  C2    C    79      16.844  19.204   1.974  1.00  0.00           C  
ATOM   2498  O2    C    79      17.711  18.480   1.479  1.00  0.00           O  
ATOM   2499  N3    C    79      17.094  20.537   2.031  1.00  0.00           N  
ATOM   2500  C4    C    79      16.169  21.321   2.555  1.00  0.00           C  
ATOM   2501  N4    C    79      16.423  22.598   2.595  1.00  0.00           N  
ATOM   2502  C5    C    79      14.931  20.851   3.068  1.00  0.00           C  
ATOM   2503  C6    C    79      14.693  19.522   3.000  1.00  0.00           C  
ATOM   2504  OP1   C    79      10.081  16.955   5.974  1.00  0.00           O  
ATOM   2505  OP2   C    79      10.789  19.408   5.840  1.00  0.00           O1-
ATOM   2506 HO2'   C    79      17.356  15.263   2.742  1.00  0.00           H  
ATOM   2507  H5    C    79      14.191  21.507   3.497  1.00  0.00           H  
ATOM   2508  H6    C    79      13.761  19.122   3.377  1.00  0.00           H  
ATOM   2509  H1'   C    79      15.846  16.849   1.416  1.00  0.00           H  
ATOM   2510  H2'   C    79      16.794  17.034   3.992  1.00  0.00           H  
ATOM   2511  H3'   C    79      14.617  17.371   4.936  1.00  0.00           H  
ATOM   2512  H4'   C    79      13.743  15.068   3.176  1.00  0.00           H  
ATOM   2513  H41   C    79      17.347  22.904   2.316  1.00  0.00           H  
ATOM   2514  H5'   C    79      11.531  16.145   3.190  1.00  0.00           H  
ATOM   2515  H42   C    79      15.734  23.235   2.940  1.00  0.00           H  
ATOM   2516 H5''   C    79      12.061  15.643   4.798  1.00  0.00           H  
ATOM   2517  P     C    80      15.619  15.737   6.933  1.00  0.00           P  
ATOM   2518  C5'   C    80      18.112  15.114   6.208  1.00  0.00           C  
ATOM   2519  O5'   C    80      17.170  16.109   6.593  1.00  0.00           O  
ATOM   2520  C4'   C    80      19.442  15.694   5.687  1.00  0.00           C  
ATOM   2521  O4'   C    80      19.233  16.551   4.565  1.00  0.00           O  
ATOM   2522  C3'   C    80      20.239  16.506   6.720  1.00  0.00           C  
ATOM   2523  O3'   C    80      20.952  15.695   7.655  1.00  0.00           O  
ATOM   2524  C2'   C    80      21.135  17.333   5.779  1.00  0.00           C  
ATOM   2525  O2'   C    80      22.264  16.619   5.264  1.00  0.00           O  
ATOM   2526  C1'   C    80      20.181  17.610   4.610  1.00  0.00           C  
ATOM   2527  N1    C    80      19.524  18.941   4.764  1.00  0.00           N  
ATOM   2528  C2    C    80      20.122  20.041   4.134  1.00  0.00           C  
ATOM   2529  O2    C    80      21.148  19.910   3.458  1.00  0.00           O  
ATOM   2530  N3    C    80      19.587  21.276   4.260  1.00  0.00           N  
ATOM   2531  C4    C    80      18.532  21.438   5.026  1.00  0.00           C  
ATOM   2532  N4    C    80      18.125  22.670   5.184  1.00  0.00           N  
ATOM   2533  C5    C    80      17.862  20.362   5.675  1.00  0.00           C  
ATOM   2534  C6    C    80      18.389  19.123   5.516  1.00  0.00           C  
ATOM   2535  OP1   C    80      15.601  14.491   7.753  1.00  0.00           O  
ATOM   2536  OP2   C    80      14.981  16.958   7.504  1.00  0.00           O1-
ATOM   2537 HO2'   C    80      22.951  17.246   4.965  1.00  0.00           H  
ATOM   2538  H5    C    80      16.980  20.501   6.278  1.00  0.00           H  
ATOM   2539  H6    C    80      17.923  18.276   5.993  1.00  0.00           H  
ATOM   2540  H1'   C    80      20.758  17.608   3.682  1.00  0.00           H  
ATOM   2541  H2'   C    80      21.449  18.258   6.263  1.00  0.00           H  
ATOM   2542  H3'   C    80      19.555  17.180   7.239  1.00  0.00           H  
ATOM   2543  H4'   C    80      20.075  14.865   5.367  1.00  0.00           H  
ATOM   2544  H41   C    80      18.609  23.371   4.651  1.00  0.00           H  
ATOM   2545  H5'   C    80      17.679  14.496   5.419  1.00  0.00           H  
ATOM   2546  H42   C    80      17.348  22.879   5.782  1.00  0.00           H  
ATOM   2547 H5''   C    80      18.326  14.467   7.060  1.00  0.00           H  
ATOM   2548  P     U    81      21.302  16.244   9.146  1.00  0.00           P  
ATOM   2549  C5'   U    81      23.696  17.267   8.515  1.00  0.00           C  
ATOM   2550  O5'   U    81      22.366  17.477   8.976  1.00  0.00           O  
ATOM   2551  C4'   U    81      24.469  18.582   8.255  1.00  0.00           C  
ATOM   2552  O4'   U    81      23.746  19.446   7.374  1.00  0.00           O  
ATOM   2553  C3'   U    81      24.787  19.382   9.527  1.00  0.00           C  
ATOM   2554  O3'   U    81      26.040  19.050  10.123  1.00  0.00           O  
ATOM   2555  C2'   U    81      24.793  20.828   9.003  1.00  0.00           C  
ATOM   2556  O2'   U    81      26.012  21.250   8.378  1.00  0.00           O  
ATOM   2557  C1'   U    81      23.752  20.780   7.886  1.00  0.00           C  
ATOM   2558  N1    U    81      22.420  21.280   8.333  1.00  0.00           N  
ATOM   2559  C2    U    81      22.313  22.660   8.576  1.00  0.00           C  
ATOM   2560  O2    U    81      23.274  23.428   8.652  1.00  0.00           O  
ATOM   2561  N3    U    81      21.050  23.190   8.687  1.00  0.00           N  
ATOM   2562  C4    U    81      19.878  22.492   8.542  1.00  0.00           C  
ATOM   2563  O4    U    81      18.808  23.085   8.663  1.00  0.00           O  
ATOM   2564  C5    U    81      20.047  21.081   8.284  1.00  0.00           C  
ATOM   2565  C6    U    81      21.279  20.521   8.189  1.00  0.00           C  
ATOM   2566  OP1   U    81      21.973  15.131   9.882  1.00  0.00           O  
ATOM   2567  OP2   U    81      20.044  16.800   9.724  1.00  0.00           O1-
ATOM   2568 HO2'   U    81      26.539  21.791   8.996  1.00  0.00           H  
ATOM   2569  H3    U    81      20.971  24.181   8.809  1.00  0.00           H  
ATOM   2570  H5    U    81      19.167  20.467   8.181  1.00  0.00           H  
ATOM   2571  H6    U    81      21.371  19.465   8.000  1.00  0.00           H  
ATOM   2572  H1'   U    81      24.084  21.458   7.101  1.00  0.00           H  
ATOM   2573  H2'   U    81      24.498  21.519   9.794  1.00  0.00           H  
ATOM   2574  H3'   U    81      23.967  19.254  10.236  1.00  0.00           H  
ATOM   2575  H4'   U    81      25.419  18.331   7.779  1.00  0.00           H  
ATOM   2576  H5'   U    81      23.667  16.698   7.585  1.00  0.00           H  
ATOM   2577 H5''   U    81      24.248  16.678   9.248  1.00  0.00           H  
ATOM   2578  P     G    82      26.230  19.079  11.728  1.00  0.00           P  
ATOM   2579  C5'   G    82      26.175  21.678  12.406  1.00  0.00           C  
ATOM   2580  O5'   G    82      25.495  20.436  12.257  1.00  0.00           O  
ATOM   2581  C4'   G    82      25.265  22.797  12.956  1.00  0.00           C  
ATOM   2582  O4'   G    82      24.211  23.156  12.066  1.00  0.00           O  
ATOM   2583  C3'   G    82      24.617  22.442  14.299  1.00  0.00           C  
ATOM   2584  O3'   G    82      25.519  22.620  15.390  1.00  0.00           O  
ATOM   2585  C2'   G    82      23.404  23.393  14.301  1.00  0.00           C  
ATOM   2586  O2'   G    82      23.721  24.745  14.651  1.00  0.00           O  
ATOM   2587  C1'   G    82      23.018  23.371  12.820  1.00  0.00           C  
ATOM   2588  N1    G    82      18.044  22.197  12.362  1.00  0.00           N  
ATOM   2589  C2    G    82      18.625  23.124  13.161  1.00  0.00           C  
ATOM   2590  N2    G    82      17.847  24.026  13.703  1.00  0.00           N  
ATOM   2591  N3    G    82      19.941  23.315  13.274  1.00  0.00           N  
ATOM   2592  C4    G    82      20.673  22.369  12.612  1.00  0.00           C  
ATOM   2593  C5    G    82      20.177  21.342  11.837  1.00  0.00           C  
ATOM   2594  C6    G    82      18.756  21.274  11.619  1.00  0.00           C  
ATOM   2595  O6    G    82      18.127  20.550  10.848  1.00  0.00           O  
ATOM   2596  N7    G    82      21.221  20.555  11.349  1.00  0.00           N  
ATOM   2597  C8    G    82      22.287  21.150  11.791  1.00  0.00           C  
ATOM   2598  N9    G    82      22.047  22.299  12.497  1.00  0.00           N  
ATOM   2599  OP1   G    82      27.693  19.174  11.999  1.00  0.00           O  
ATOM   2600  OP2   G    82      25.487  17.915  12.279  1.00  0.00           O1-
ATOM   2601 HO2'   G    82      22.934  25.195  15.013  1.00  0.00           H  
ATOM   2602  H1    G    82      17.048  22.096  12.367  1.00  0.00           H  
ATOM   2603  H8    G    82      23.283  20.807  11.567  1.00  0.00           H  
ATOM   2604  H1'   G    82      22.575  24.328  12.546  1.00  0.00           H  
ATOM   2605  H2'   G    82      22.600  23.003  14.927  1.00  0.00           H  
ATOM   2606  H21   G    82      16.842  23.974  13.625  1.00  0.00           H  
ATOM   2607  H3'   G    82      24.250  21.415  14.259  1.00  0.00           H  
ATOM   2608  H22   G    82      18.281  24.759  14.244  1.00  0.00           H  
ATOM   2609  H4'   G    82      25.878  23.686  13.117  1.00  0.00           H  
ATOM   2610  H5'   G    82      26.586  21.997  11.447  1.00  0.00           H  
ATOM   2611 H5''   G    82      27.002  21.549  13.106  1.00  0.00           H  
ATOM   2612  P     U    83      25.424  21.681  16.698  1.00  0.00           P  
ATOM   2613  C5'   U    83      23.622  23.159  17.994  1.00  0.00           C  
ATOM   2614  O5'   U    83      23.943  21.963  17.294  1.00  0.00           O  
ATOM   2615  C4'   U    83      22.156  23.186  18.465  1.00  0.00           C  
ATOM   2616  O4'   U    83      21.216  23.295  17.395  1.00  0.00           O  
ATOM   2617  C3'   U    83      21.776  21.937  19.263  1.00  0.00           C  
ATOM   2618  O3'   U    83      22.285  21.950  20.597  1.00  0.00           O  
ATOM   2619  C2'   U    83      20.243  21.984  19.136  1.00  0.00           C  
ATOM   2620  O2'   U    83      19.617  22.920  20.024  1.00  0.00           O  
ATOM   2621  C1'   U    83      20.075  22.483  17.692  1.00  0.00           C  
ATOM   2622  N1    U    83      19.945  21.355  16.718  1.00  0.00           N  
ATOM   2623  C2    U    83      18.673  20.801  16.503  1.00  0.00           C  
ATOM   2624  O2    U    83      17.681  21.104  17.167  1.00  0.00           O  
ATOM   2625  N3    U    83      18.558  19.868  15.492  1.00  0.00           N  
ATOM   2626  C4    U    83      19.584  19.423  14.692  1.00  0.00           C  
ATOM   2627  O4    U    83      19.370  18.608  13.805  1.00  0.00           O  
ATOM   2628  C5    U    83      20.874  19.990  15.002  1.00  0.00           C  
ATOM   2629  C6    U    83      21.022  20.913  15.982  1.00  0.00           C  
ATOM   2630  OP1   U    83      26.451  22.155  17.671  1.00  0.00           O  
ATOM   2631  OP2   U    83      25.476  20.258  16.255  1.00  0.00           O1-
ATOM   2632 HO2'   U    83      18.665  22.720  20.115  1.00  0.00           H  
ATOM   2633  H3    U    83      17.649  19.467  15.317  1.00  0.00           H  
ATOM   2634  H5    U    83      21.728  19.666  14.427  1.00  0.00           H  
ATOM   2635  H6    U    83      21.998  21.322  16.178  1.00  0.00           H  
ATOM   2636  H1'   U    83      19.170  23.092  17.632  1.00  0.00           H  
ATOM   2637  H2'   U    83      19.824  20.985  19.255  1.00  0.00           H  
ATOM   2638  H3'   U    83      22.129  21.051  18.732  1.00  0.00           H  
ATOM   2639  H4'   U    83      22.023  24.050  19.119  1.00  0.00           H  
ATOM   2640  H5'   U    83      23.807  24.024  17.356  1.00  0.00           H  
ATOM   2641 H5''   U    83      24.263  23.239  18.875  1.00  0.00           H  
ATOM   2642  P     U    84      22.738  20.571  21.309  1.00  0.00           P  
ATOM   2643  C5'   U    84      20.271  19.918  22.003  1.00  0.00           C  
ATOM   2644  O5'   U    84      21.420  19.634  21.217  1.00  0.00           O  
ATOM   2645  C4'   U    84      19.087  19.001  21.668  1.00  0.00           C  
ATOM   2646  O4'   U    84      18.646  19.103  20.312  1.00  0.00           O  
ATOM   2647  C3'   U    84      19.424  17.529  21.880  1.00  0.00           C  
ATOM   2648  O3'   U    84      19.548  17.182  23.258  1.00  0.00           O  
ATOM   2649  C2'   U    84      18.254  16.891  21.109  1.00  0.00           C  
ATOM   2650  O2'   U    84      16.997  16.933  21.795  1.00  0.00           O  
ATOM   2651  C1'   U    84      18.141  17.831  19.901  1.00  0.00           C  
ATOM   2652  N1    U    84      18.853  17.274  18.713  1.00  0.00           N  
ATOM   2653  C2    U    84      18.188  16.290  17.966  1.00  0.00           C  
ATOM   2654  O2    U    84      17.107  15.804  18.295  1.00  0.00           O  
ATOM   2655  N3    U    84      18.792  15.859  16.805  1.00  0.00           N  
ATOM   2656  C4    U    84      19.998  16.302  16.321  1.00  0.00           C  
ATOM   2657  O4    U    84      20.426  15.858  15.260  1.00  0.00           O  
ATOM   2658  C5    U    84      20.660  17.279  17.166  1.00  0.00           C  
ATOM   2659  C6    U    84      20.093  17.733  18.315  1.00  0.00           C  
ATOM   2660  OP1   U    84      23.031  20.867  22.741  1.00  0.00           O  
ATOM   2661  OP2   U    84      23.809  19.938  20.488  1.00  0.00           O1-
ATOM   2662 HO2'   U    84      16.448  16.178  21.515  1.00  0.00           H  
ATOM   2663  H3    U    84      18.270  15.220  16.226  1.00  0.00           H  
ATOM   2664  H5    U    84      21.627  17.653  16.860  1.00  0.00           H  
ATOM   2665  H6    U    84      20.610  18.467  18.923  1.00  0.00           H  
ATOM   2666  H1'   U    84      17.085  17.933  19.644  1.00  0.00           H  
ATOM   2667  H2'   U    84      18.509  15.877  20.799  1.00  0.00           H  
ATOM   2668  H3'   U    84      20.351  17.301  21.350  1.00  0.00           H  
ATOM   2669  H4'   U    84      18.255  19.254  22.328  1.00  0.00           H  
ATOM   2670  H5'   U    84      19.964  20.953  21.853  1.00  0.00           H  
ATOM   2671 H5''   U    84      20.519  19.790  23.058  1.00  0.00           H  
ATOM   2672  P     U    85      20.363  15.855  23.689  1.00  0.00           P  
ATOM   2673  C5'   U    85      18.217  14.327  23.461  1.00  0.00           C  
ATOM   2674  O5'   U    85      19.519  14.661  22.999  1.00  0.00           O  
ATOM   2675  C4'   U    85      17.533  13.267  22.582  1.00  0.00           C  
ATOM   2676  O4'   U    85      17.338  13.644  21.218  1.00  0.00           O  
ATOM   2677  C3'   U    85      18.369  11.997  22.539  1.00  0.00           C  
ATOM   2678  O3'   U    85      18.383  11.351  23.808  1.00  0.00           O  
ATOM   2679  C2'   U    85      17.701  11.277  21.355  1.00  0.00           C  
ATOM   2680  O2'   U    85      16.440  10.679  21.668  1.00  0.00           O  
ATOM   2681  C1'   U    85      17.439  12.466  20.412  1.00  0.00           C  
ATOM   2682  N1    U    85      18.506  12.598  19.374  1.00  0.00           N  
ATOM   2683  C2    U    85      18.320  11.936  18.151  1.00  0.00           C  
ATOM   2684  O2    U    85      17.338  11.241  17.893  1.00  0.00           O  
ATOM   2685  N3    U    85      19.306  12.081  17.196  1.00  0.00           N  
ATOM   2686  C4    U    85      20.449  12.831  17.335  1.00  0.00           C  
ATOM   2687  O4    U    85      21.248  12.908  16.407  1.00  0.00           O  
ATOM   2688  C5    U    85      20.586  13.482  18.623  1.00  0.00           C  
ATOM   2689  C6    U    85      19.643  13.349  19.593  1.00  0.00           C  
ATOM   2690  OP1   U    85      20.280  15.728  25.174  1.00  0.00           O  
ATOM   2691  OP2   U    85      21.712  15.897  23.056  1.00  0.00           O1-
ATOM   2692 HO2'   U    85      16.328   9.868  21.140  1.00  0.00           H  
ATOM   2693  H3    U    85      19.177  11.596  16.322  1.00  0.00           H  
ATOM   2694  H5    U    85      21.466  14.083  18.806  1.00  0.00           H  
ATOM   2695  H6    U    85      19.775  13.845  20.548  1.00  0.00           H  
ATOM   2696  H1'   U    85      16.487  12.298  19.904  1.00  0.00           H  
ATOM   2697  H2'   U    85      18.388  10.557  20.907  1.00  0.00           H  
ATOM   2698  H3'   U    85      19.386  12.257  22.239  1.00  0.00           H  
ATOM   2699  H4'   U    85      16.564  13.022  23.020  1.00  0.00           H  
ATOM   2700  H5'   U    85      17.587  15.213  23.502  1.00  0.00           H  
ATOM   2701 H5''   U    85      18.290  13.935  24.477  1.00  0.00           H  
ATOM   2702  P     U    86      19.642  10.433  24.247  1.00  0.00           P  
ATOM   2703  C5'   U    86      18.331   8.296  23.496  1.00  0.00           C  
ATOM   2704  O5'   U    86      19.447   9.144  23.294  1.00  0.00           O  
ATOM   2705  C4'   U    86      18.157   7.289  22.367  1.00  0.00           C  
ATOM   2706  O4'   U    86      17.868   7.906  21.109  1.00  0.00           O  
ATOM   2707  C3'   U    86      19.382   6.383  22.176  1.00  0.00           C  
ATOM   2708  O3'   U    86      19.527   5.395  23.210  1.00  0.00           O  
ATOM   2709  C2'   U    86      18.965   5.842  20.802  1.00  0.00           C  
ATOM   2710  O2'   U    86      17.960   4.851  20.985  1.00  0.00           O  
ATOM   2711  C1'   U    86      18.352   7.043  20.087  1.00  0.00           C  
ATOM   2712  N1    U    86      19.316   7.721  19.178  1.00  0.00           N  
ATOM   2713  C2    U    86      19.278   7.383  17.817  1.00  0.00           C  
ATOM   2714  O2    U    86      18.504   6.553  17.341  1.00  0.00           O  
ATOM   2715  N3    U    86      20.154   8.036  16.976  1.00  0.00           N  
ATOM   2716  C4    U    86      21.056   8.998  17.360  1.00  0.00           C  
ATOM   2717  O4    U    86      21.783   9.517  16.519  1.00  0.00           O  
ATOM   2718  C5    U    86      21.039   9.309  18.777  1.00  0.00           C  
ATOM   2719  C6    U    86      20.200   8.673  19.637  1.00  0.00           C  
ATOM   2720  OP1   U    86      19.432  10.039  25.674  1.00  0.00           O  
ATOM   2721  OP2   U    86      20.912  11.122  23.871  1.00  0.00           O1-
ATOM   2722 HO2'   U    86      17.500   4.622  20.163  1.00  0.00           H  
ATOM   2723  H3    U    86      20.138   7.784  16.004  1.00  0.00           H  
ATOM   2724  H5    U    86      21.723  10.060  19.146  1.00  0.00           H  
ATOM   2725  H6    U    86      20.211   8.917  20.693  1.00  0.00           H  
ATOM   2726  H1'   U    86      17.529   6.681  19.477  1.00  0.00           H  
ATOM   2727  H2'   U    86      19.829   5.481  20.256  1.00  0.00           H  
ATOM   2728  H3'   U    86      20.293   6.977  22.072  1.00  0.00           H  
ATOM   2729  H4'   U    86      17.310   6.653  22.633  1.00  0.00           H  
ATOM   2730  H5'   U    86      17.417   8.888  23.562  1.00  0.00           H  
ATOM   2731 H5''   U    86      18.450   7.752  24.434  1.00  0.00           H  
ATOM   2732  P     A    87      20.785   4.358  23.229  1.00  0.00           P  
ATOM   2733  C5'   A    87      20.169   2.784  21.263  1.00  0.00           C  
ATOM   2734  O5'   A    87      21.009   3.820  21.708  1.00  0.00           O  
ATOM   2735  C4'   A    87      19.926   2.614  19.755  1.00  0.00           C  
ATOM   2736  O4'   A    87      20.286   3.663  18.886  1.00  0.00           O  
ATOM   2737  C3'   A    87      20.531   1.295  19.294  1.00  0.00           C  
ATOM   2738  O3'   A    87      19.447   0.369  19.146  1.00  0.00           O  
ATOM   2739  C2'   A    87      21.411   1.755  18.093  1.00  0.00           C  
ATOM   2740  O2'   A    87      21.455   0.847  16.990  1.00  0.00           O  
ATOM   2741  C1'   A    87      20.886   3.153  17.714  1.00  0.00           C  
ATOM   2742  N1    A    87      23.416   5.652  13.919  1.00  0.00           N  
ATOM   2743  C2    A    87      22.823   4.464  13.932  1.00  0.00           C  
ATOM   2744  N3    A    87      22.265   3.829  14.963  1.00  0.00           N  
ATOM   2745  C4    A    87      22.373   4.540  16.122  1.00  0.00           C  
ATOM   2746  C5    A    87      22.966   5.771  16.265  1.00  0.00           C  
ATOM   2747  C6    A    87      23.473   6.326  15.068  1.00  0.00           C  
ATOM   2748  N6    A    87      24.023   7.525  14.989  1.00  0.00           N  
ATOM   2749  N7    A    87      22.924   6.215  17.590  1.00  0.00           N  
ATOM   2750  C8    A    87      22.289   5.247  18.187  1.00  0.00           C  
ATOM   2751  N9    A    87      21.890   4.205  17.373  1.00  0.00           N  
ATOM   2752  OP1   A    87      20.402   3.203  24.102  1.00  0.00           O  
ATOM   2753  OP2   A    87      22.003   5.111  23.604  1.00  0.00           O1-
ATOM   2754 HO2'   A    87      22.083   1.173  16.315  1.00  0.00           H  
ATOM   2755  H2    A    87      22.777   3.953  12.979  1.00  0.00           H  
ATOM   2756  H8    A    87      22.052   5.282  19.244  1.00  0.00           H  
ATOM   2757  H1'   A    87      20.143   3.050  16.918  1.00  0.00           H  
ATOM   2758  H2'   A    87      22.425   1.879  18.481  1.00  0.00           H  
ATOM   2759  H3'   A    87      21.215   0.897  20.044  1.00  0.00           H  
ATOM   2760  H4'   A    87      18.855   2.547  19.617  1.00  0.00           H  
ATOM   2761  H5'   A    87      19.188   2.891  21.717  1.00  0.00           H  
ATOM   2762  H61   A    87      24.341   7.878  14.099  1.00  0.00           H  
ATOM   2763  H62   A    87      23.978   8.128  15.795  1.00  0.00           H  
ATOM   2764 H5''   A    87      20.581   1.870  21.675  1.00  0.00           H  
ATOM   2765  P     A    88      18.458   0.004  20.438  1.00  0.00           P  
ATOM   2766  C5'   A    88      16.389   1.530  19.667  1.00  0.00           C  
ATOM   2767  O5'   A    88      17.333   1.241  20.696  1.00  0.00           O  
ATOM   2768  C4'   A    88      15.400   2.756  19.582  1.00  0.00           C  
ATOM   2769  O4'   A    88      15.800   4.126  19.719  1.00  0.00           O  
ATOM   2770  C3'   A    88      14.581   2.762  18.238  1.00  0.00           C  
ATOM   2771  O3'   A    88      15.746   2.792  17.401  1.00  0.00           O  
ATOM   2772  C2'   A    88      13.650   3.887  18.827  1.00  0.00           C  
ATOM   2773  O2'   A    88      12.686   3.429  19.788  1.00  0.00           O  
ATOM   2774  C1'   A    88      14.615   4.894  19.486  1.00  0.00           C  
ATOM   2775  N1    A    88      14.082   7.718  15.032  1.00  0.00           N  
ATOM   2776  C2    A    88      13.897   6.428  15.265  1.00  0.00           C  
ATOM   2777  N3    A    88      14.098   5.763  16.397  1.00  0.00           N  
ATOM   2778  C4    A    88      14.567   6.541  17.418  1.00  0.00           C  
ATOM   2779  C5    A    88      14.813   7.890  17.322  1.00  0.00           C  
ATOM   2780  C6    A    88      14.555   8.448  16.039  1.00  0.00           C  
ATOM   2781  N6    A    88      14.693   9.718  15.718  1.00  0.00           N  
ATOM   2782  N7    A    88      15.211   8.422  18.553  1.00  0.00           N  
ATOM   2783  C8    A    88      15.173   7.384  19.344  1.00  0.00           C  
ATOM   2784  N9    A    88      14.831   6.191  18.746  1.00  0.00           N  
ATOM   2785  OP1   A    88      19.313  -0.102  21.660  1.00  0.00           O  
ATOM   2786  OP2   A    88      17.746  -1.248  20.062  1.00  0.00           O1-
ATOM   2787 HO2'   A    88      12.031   4.133  19.975  1.00  0.00           H  
ATOM   2788  H2    A    88      13.516   5.843  14.436  1.00  0.00           H  
ATOM   2789  H8    A    88      15.405   7.451  20.400  1.00  0.00           H  
ATOM   2790  H1'   A    88      14.192   5.157  20.459  1.00  0.00           H  
ATOM   2791  H2'   A    88      13.054   4.369  18.048  1.00  0.00           H  
ATOM   2792  H3'   A    88      14.533   3.523  17.470  1.00  0.00           H  
ATOM   2793  H4'   A    88      14.729   2.537  20.415  1.00  0.00           H  
ATOM   2794  H5'   A    88      15.713   0.677  19.674  1.00  0.00           H  
ATOM   2795  H61   A    88      14.480   9.958  14.767  1.00  0.00           H  
ATOM   2796  H62   A    88      15.052  10.380  16.387  1.00  0.00           H  
ATOM   2797 H5''   A    88      16.992   1.489  18.769  1.00  0.00           H  
ATOM   2798  P     U    89      15.995   1.651  16.259  1.00  0.00           P  
ATOM   2799  C5'   U    89      15.760  -0.786  17.476  1.00  0.00           C  
ATOM   2800  O5'   U    89      15.156   0.325  16.813  1.00  0.00           O  
ATOM   2801  C4'   U    89      14.765  -1.835  18.056  1.00  0.00           C  
ATOM   2802  O4'   U    89      15.041  -2.242  19.402  1.00  0.00           O  
ATOM   2803  C3'   U    89      13.283  -1.450  18.055  1.00  0.00           C  
ATOM   2804  O3'   U    89      12.659  -1.624  16.795  1.00  0.00           O  
ATOM   2805  C2'   U    89      12.723  -2.447  19.080  1.00  0.00           C  
ATOM   2806  O2'   U    89      12.590  -3.794  18.598  1.00  0.00           O  
ATOM   2807  C1'   U    89      13.830  -2.436  20.154  1.00  0.00           C  
ATOM   2808  N1    U    89      13.704  -1.398  21.241  1.00  0.00           N  
ATOM   2809  C2    U    89      12.458  -1.096  21.830  1.00  0.00           C  
ATOM   2810  O2    U    89      11.411  -1.709  21.623  1.00  0.00           O  
ATOM   2811  N3    U    89      12.429  -0.069  22.753  1.00  0.00           N  
ATOM   2812  C4    U    89      13.528   0.541  23.308  1.00  0.00           C  
ATOM   2813  O4    U    89      13.387   1.415  24.159  1.00  0.00           O  
ATOM   2814  C5    U    89      14.788   0.028  22.825  1.00  0.00           C  
ATOM   2815  C6    U    89      14.846  -0.902  21.838  1.00  0.00           C  
ATOM   2816  OP1   U    89      17.465   1.351  16.224  1.00  0.00           O  
ATOM   2817  OP2   U    89      15.382   2.181  14.995  1.00  0.00           O1-
ATOM   2818 HO2'   U    89      11.981  -4.299  19.171  1.00  0.00           H  
ATOM   2819  H3    U    89      11.533   0.197  23.118  1.00  0.00           H  
ATOM   2820  H5    U    89      15.701   0.405  23.262  1.00  0.00           H  
ATOM   2821  H6    U    89      15.811  -1.263  21.509  1.00  0.00           H  
ATOM   2822  H1'   U    89      13.857  -3.414  20.638  1.00  0.00           H  
ATOM   2823  H2'   U    89      11.760  -2.077  19.422  1.00  0.00           H  
ATOM   2824  H3'   U    89      13.165  -0.435  18.447  1.00  0.00           H  
ATOM   2825  H4'   U    89      14.846  -2.723  17.432  1.00  0.00           H  
ATOM   2826  H5'   U    89      16.408  -0.435  18.265  1.00  0.00           H  
ATOM   2827 H5''   U    89      16.411  -1.299  16.777  1.00  0.00           H  
ATOM   2828  P     U    90      11.674  -0.504  16.163  1.00  0.00           P  
ATOM   2829  C5'   U    90      13.227  -0.283  13.971  1.00  0.00           C  
ATOM   2830  O5'   U    90      12.031  -0.787  14.577  1.00  0.00           O  
ATOM   2831  C4'   U    90      14.351  -1.238  13.460  1.00  0.00           C  
ATOM   2832  O4'   U    90      15.448  -1.349  14.367  1.00  0.00           O  
ATOM   2833  C3'   U    90      14.030  -2.674  12.953  1.00  0.00           C  
ATOM   2834  O3'   U    90      14.130  -2.956  11.530  1.00  0.00           O  
ATOM   2835  C2'   U    90      14.981  -3.544  13.801  1.00  0.00           C  
ATOM   2836  O2'   U    90      15.465  -4.673  13.116  1.00  0.00           O  
ATOM   2837  C1'   U    90      16.114  -2.559  14.082  1.00  0.00           C  
ATOM   2838  N1    U    90      17.190  -2.891  15.072  1.00  0.00           N  
ATOM   2839  C2    U    90      17.031  -3.846  16.100  1.00  0.00           C  
ATOM   2840  O2    U    90      16.058  -4.581  16.256  1.00  0.00           O  
ATOM   2841  N3    U    90      18.066  -3.971  17.008  1.00  0.00           N  
ATOM   2842  C4    U    90      19.246  -3.270  16.991  1.00  0.00           C  
ATOM   2843  O4    U    90      20.114  -3.503  17.831  1.00  0.00           O  
ATOM   2844  C5    U    90      19.351  -2.314  15.913  1.00  0.00           C  
ATOM   2845  C6    U    90      18.352  -2.149  15.005  1.00  0.00           C  
ATOM   2846  OP1   U    90      12.064   0.890  16.553  1.00  0.00           O  
ATOM   2847  OP2   U    90      10.268  -0.915  16.472  1.00  0.00           O1-
ATOM   2848 HO2'   U    90      15.809  -4.231  12.301  1.00  0.00           H  
ATOM   2849  H3    U    90      17.946  -4.635  17.751  1.00  0.00           H  
ATOM   2850  H5    U    90      20.243  -1.707  15.853  1.00  0.00           H  
ATOM   2851  H6    U    90      18.454  -1.399  14.228  1.00  0.00           H  
ATOM   2852  H1'   U    90      16.615  -2.411  13.131  1.00  0.00           H  
ATOM   2853  H2'   U    90      14.459  -3.809  14.720  1.00  0.00           H  
ATOM   2854  H3'   U    90      13.016  -2.923  13.276  1.00  0.00           H  
ATOM   2855  H4'   U    90      14.732  -0.690  12.612  1.00  0.00           H  
ATOM   2856  H5'   U    90      13.693   0.417  14.655  1.00  0.00           H  
ATOM   2857 H5''   U    90      12.924   0.335  13.135  1.00  0.00           H  
ATOM   2858  P     C    91      15.438  -2.725  10.591  1.00  0.00           P  
ATOM   2859  C5'   C    91      15.932  -0.256   9.611  1.00  0.00           C  
ATOM   2860  O5'   C    91      15.820  -1.145  10.712  1.00  0.00           O  
ATOM   2861  C4'   C    91      14.701   0.506   9.042  1.00  0.00           C  
ATOM   2862  O4'   C    91      14.157   0.049   7.813  1.00  0.00           O  
ATOM   2863  C3'   C    91      13.536   1.109   9.869  1.00  0.00           C  
ATOM   2864  O3'   C    91      12.708   0.362  10.810  1.00  0.00           O  
ATOM   2865  C2'   C    91      12.817   1.815   8.698  1.00  0.00           C  
ATOM   2866  O2'   C    91      13.226   3.183   8.621  1.00  0.00           O  
ATOM   2867  C1'   C    91      13.249   1.076   7.390  1.00  0.00           C  
ATOM   2868  N1    C    91      12.078   0.551   6.610  1.00  0.00           N  
ATOM   2869  C2    C    91      10.919   1.337   6.548  1.00  0.00           C  
ATOM   2870  O2    C    91      10.973   2.570   6.473  1.00  0.00           O  
ATOM   2871  N3    C    91       9.698   0.752   6.581  1.00  0.00           N  
ATOM   2872  C4    C    91       9.659  -0.564   6.548  1.00  0.00           C  
ATOM   2873  N4    C    91       8.528  -1.092   6.939  1.00  0.00           N  
ATOM   2874  C5    C    91      10.775  -1.374   6.179  1.00  0.00           C  
ATOM   2875  C6    C    91      11.994  -0.770   6.227  1.00  0.00           C  
ATOM   2876  OP1   C    91      15.062  -3.048   9.185  1.00  0.00           O  
ATOM   2877  OP2   C    91      16.555  -3.515  11.183  1.00  0.00           O1-
ATOM   2878 HO2'   C    91      12.660   3.660   7.985  1.00  0.00           H  
ATOM   2879  H5    C    91      10.701  -2.438   6.025  1.00  0.00           H  
ATOM   2880  H6    C    91      12.899  -1.353   6.102  1.00  0.00           H  
ATOM   2881  H1'   C    91      13.787   1.789   6.762  1.00  0.00           H  
ATOM   2882  H2'   C    91      11.742   1.767   8.871  1.00  0.00           H  
ATOM   2883  H3'   C    91      14.004   1.889  10.478  1.00  0.00           H  
ATOM   2884  H4'   C    91      15.223   1.416   8.737  1.00  0.00           H  
ATOM   2885  H41   C    91       7.903  -0.443   7.385  1.00  0.00           H  
ATOM   2886  H5'   C    91      16.437  -0.762   8.788  1.00  0.00           H  
ATOM   2887  H42   C    91       8.511  -2.071   7.165  1.00  0.00           H  
ATOM   2888 H5''   C    91      16.621   0.522   9.946  1.00  0.00           H  
ATOM   2889  P     C    92      11.370  -0.603  10.493  1.00  0.00           P  
ATOM   2890  C5'   C    92       9.388  -0.131  12.262  1.00  0.00           C  
ATOM   2891  O5'   C    92       9.957   0.140  10.974  1.00  0.00           O  
ATOM   2892  C4'   C    92       7.854  -0.021  12.471  1.00  0.00           C  
ATOM   2893  O4'   C    92       7.312   1.107  11.776  1.00  0.00           O  
ATOM   2894  C3'   C    92       7.037  -1.279  12.088  1.00  0.00           C  
ATOM   2895  O3'   C    92       6.691  -2.247  13.111  1.00  0.00           O  
ATOM   2896  C2'   C    92       5.705  -0.621  11.639  1.00  0.00           C  
ATOM   2897  O2'   C    92       4.744  -0.421  12.689  1.00  0.00           O  
ATOM   2898  C1'   C    92       6.064   0.795  11.151  1.00  0.00           C  
ATOM   2899  N1    C    92       6.108   0.974   9.660  1.00  0.00           N  
ATOM   2900  C2    C    92       5.040   0.531   8.847  1.00  0.00           C  
ATOM   2901  O2    C    92       4.005   0.048   9.311  1.00  0.00           O  
ATOM   2902  N3    C    92       5.106   0.646   7.495  1.00  0.00           N  
ATOM   2903  C4    C    92       6.102   1.325   6.970  1.00  0.00           C  
ATOM   2904  N4    C    92       6.165   1.351   5.666  1.00  0.00           N  
ATOM   2905  C5    C    92       7.086   1.982   7.751  1.00  0.00           C  
ATOM   2906  C6    C    92       7.070   1.774   9.090  1.00  0.00           C  
ATOM   2907  OP1   C    92      11.483  -1.865  11.280  1.00  0.00           O  
ATOM   2908  OP2   C    92      11.216  -0.776   9.035  1.00  0.00           O1-
ATOM   2909 HO2'   C    92       3.846  -0.341  12.310  1.00  0.00           H  
ATOM   2910  H5    C    92       7.856   2.599   7.315  1.00  0.00           H  
ATOM   2911  H6    C    92       7.824   2.243   9.714  1.00  0.00           H  
ATOM   2912  H1'   C    92       5.306   1.488  11.526  1.00  0.00           H  
ATOM   2913  H2'   C    92       5.276  -1.239  10.849  1.00  0.00           H  
ATOM   2914  H3'   C    92       7.501  -1.762  11.225  1.00  0.00           H  
ATOM   2915  H4'   C    92       7.687   0.138  13.537  1.00  0.00           H  
ATOM   2916  H41   C    92       5.482   0.831   5.143  1.00  0.00           H  
ATOM   2917  H5'   C    92       9.888   0.479  13.013  1.00  0.00           H  
ATOM   2918  H42   C    92       6.954   1.794   5.223  1.00  0.00           H  
ATOM   2919 H5''   C    92       9.614  -1.162  12.491  1.00  0.00           H  
ATOM   2920  P     C    93       7.698  -3.319  13.851  1.00  0.00           P  
ATOM   2921  C5'   C    93       8.407  -4.531  11.563  1.00  0.00           C  
ATOM   2922  O5'   C    93       7.961  -4.638  12.908  1.00  0.00           O  
ATOM   2923  C4'   C    93       8.534  -5.872  10.805  1.00  0.00           C  
ATOM   2924  O4'   C    93       9.693  -6.659  11.081  1.00  0.00           O  
ATOM   2925  C3'   C    93       7.397  -6.877  11.009  1.00  0.00           C  
ATOM   2926  O3'   C    93       6.102  -6.450  10.603  1.00  0.00           O  
ATOM   2927  C2'   C    93       7.969  -8.031  10.166  1.00  0.00           C  
ATOM   2928  O2'   C    93       7.828  -7.857   8.750  1.00  0.00           O  
ATOM   2929  C1'   C    93       9.475  -7.962  10.512  1.00  0.00           C  
ATOM   2930  N1    C    93       9.849  -9.103  11.413  1.00  0.00           N  
ATOM   2931  C2    C    93       9.754 -10.417  10.916  1.00  0.00           C  
ATOM   2932  O2    C    93       9.427 -10.655   9.751  1.00  0.00           O  
ATOM   2933  N3    C    93      10.003 -11.486  11.715  1.00  0.00           N  
ATOM   2934  C4    C    93      10.417 -11.263  12.945  1.00  0.00           C  
ATOM   2935  N4    C    93      10.669 -12.326  13.658  1.00  0.00           N  
ATOM   2936  C5    C    93      10.603  -9.961  13.488  1.00  0.00           C  
ATOM   2937  C6    C    93      10.308  -8.900  12.693  1.00  0.00           C  
ATOM   2938  OP1   C    93       6.939  -3.806  15.047  1.00  0.00           O  
ATOM   2939  OP2   C    93       9.011  -2.686  14.119  1.00  0.00           O1-
ATOM   2940 HO2'   C    93       8.034  -8.695   8.288  1.00  0.00           H  
ATOM   2941  H5    C    93      10.957  -9.796  14.494  1.00  0.00           H  
ATOM   2942  H6    C    93      10.426  -7.889  13.070  1.00  0.00           H  
ATOM   2943  H1'   C    93      10.053  -8.051   9.587  1.00  0.00           H  
ATOM   2944  H2'   C    93       7.515  -8.971  10.487  1.00  0.00           H  
ATOM   2945  H3'   C    93       7.397  -7.209  12.049  1.00  0.00           H  
ATOM   2946  H4'   C    93       8.554  -5.610   9.744  1.00  0.00           H  
ATOM   2947  H41   C    93      10.503 -13.231  13.236  1.00  0.00           H  
ATOM   2948  H5'   C    93       9.365  -4.011  11.524  1.00  0.00           H  
ATOM   2949  H42   C    93      10.990 -12.228  14.606  1.00  0.00           H  
ATOM   2950 H5''   C    93       7.682  -3.929  11.016  1.00  0.00           H  
ATOM   2951  P     U    94       4.942  -6.037  11.680  1.00  0.00           P  
ATOM   2952  C5'   U    94       3.209  -7.253  10.090  1.00  0.00           C  
ATOM   2953  O5'   U    94       3.778  -7.114  11.380  1.00  0.00           O  
ATOM   2954  C4'   U    94       2.879  -8.729   9.835  1.00  0.00           C  
ATOM   2955  O4'   U    94       4.030  -9.565   9.960  1.00  0.00           O  
ATOM   2956  C3'   U    94       1.840  -9.266  10.821  1.00  0.00           C  
ATOM   2957  O3'   U    94       0.530  -8.784  10.492  1.00  0.00           O  
ATOM   2958  C2'   U    94       2.105 -10.776  10.694  1.00  0.00           C  
ATOM   2959  O2'   U    94       1.502 -11.358   9.530  1.00  0.00           O  
ATOM   2960  C1'   U    94       3.637 -10.820  10.514  1.00  0.00           C  
ATOM   2961  N1    U    94       4.381 -11.159  11.773  1.00  0.00           N  
ATOM   2962  C2    U    94       4.433 -12.512  12.145  1.00  0.00           C  
ATOM   2963  O2    U    94       3.788 -13.395  11.579  1.00  0.00           O  
ATOM   2964  N3    U    94       5.285 -12.860  13.178  1.00  0.00           N  
ATOM   2965  C4    U    94       6.113 -11.999  13.857  1.00  0.00           C  
ATOM   2966  O4    U    94       6.873 -12.435  14.719  1.00  0.00           O  
ATOM   2967  C5    U    94       5.997 -10.616  13.444  1.00  0.00           C  
ATOM   2968  C6    U    94       5.158 -10.233  12.443  1.00  0.00           C  
ATOM   2969  OP1   U    94       4.427  -4.680  11.329  1.00  0.00           O  
ATOM   2970  OP2   U    94       5.368  -6.330  13.081  1.00  0.00           O1-
ATOM   2971 HO2'   U    94       1.471 -12.331   9.620  1.00  0.00           H  
ATOM   2972  H3    U    94       5.344 -13.830  13.430  1.00  0.00           H  
ATOM   2973  H5    U    94       6.606  -9.878  13.948  1.00  0.00           H  
ATOM   2974  H6    U    94       5.111  -9.188  12.153  1.00  0.00           H  
ATOM   2975  H1'   U    94       3.868 -11.599   9.785  1.00  0.00           H  
ATOM   2976  H2'   U    94       1.798 -11.292  11.606  1.00  0.00           H  
ATOM   2977  H3'   U    94       2.117  -8.967  11.830  1.00  0.00           H  
ATOM   2978  H4'   U    94       2.480  -8.829   8.825  1.00  0.00           H  
ATOM   2979  H5'   U    94       3.907  -6.916   9.322  1.00  0.00           H  
ATOM   2980 H5''   U    94       2.302  -6.650  10.021  1.00  0.00           H  
ATOM   2981  P     C    95      -0.732  -8.932  11.502  1.00  0.00           P  
ATOM   2982  C5'   C    95       0.591  -7.778  13.510  1.00  0.00           C  
ATOM   2983  O5'   C    95      -0.564  -7.810  12.678  1.00  0.00           O  
ATOM   2984  C4'   C    95       0.426  -7.046  14.852  1.00  0.00           C  
ATOM   2985  O4'   C    95       0.052  -5.682  14.727  1.00  0.00           O  
ATOM   2986  C3'   C    95      -0.647  -7.627  15.774  1.00  0.00           C  
ATOM   2987  O3'   C    95      -0.543  -8.972  16.261  1.00  0.00           O  
ATOM   2988  C2'   C    95      -0.745  -6.512  16.829  1.00  0.00           C  
ATOM   2989  O2'   C    95       0.236  -6.587  17.866  1.00  0.00           O  
ATOM   2990  C1'   C    95      -0.448  -5.245  15.995  1.00  0.00           C  
ATOM   2991  N1    C    95      -1.649  -4.359  15.866  1.00  0.00           N  
ATOM   2992  C2    C    95      -2.133  -3.705  17.014  1.00  0.00           C  
ATOM   2993  O2    C    95      -1.662  -3.916  18.135  1.00  0.00           O  
ATOM   2994  N3    C    95      -3.141  -2.799  16.925  1.00  0.00           N  
ATOM   2995  C4    C    95      -3.639  -2.525  15.737  1.00  0.00           C  
ATOM   2996  N4    C    95      -4.585  -1.626  15.711  1.00  0.00           N  
ATOM   2997  C5    C    95      -3.182  -3.130  14.536  1.00  0.00           C  
ATOM   2998  C6    C    95      -2.184  -4.044  14.636  1.00  0.00           C  
ATOM   2999  OP1   C    95      -0.715 -10.287  12.115  1.00  0.00           O  
ATOM   3000  OP2   C    95      -1.939  -8.537  10.719  1.00  0.00           O1-
ATOM   3001 HO2'   C    95      -0.054  -6.054  18.634  1.00  0.00           H  
ATOM   3002  H5    C    95      -3.590  -2.885  13.568  1.00  0.00           H  
ATOM   3003  H6    C    95      -1.800  -4.524  13.741  1.00  0.00           H  
ATOM   3004  H1'   C    95       0.336  -4.681  16.507  1.00  0.00           H  
ATOM   3005  H2'   C    95      -1.755  -6.499  17.248  1.00  0.00           H  
ATOM   3006  H3'   C    95      -1.585  -7.590  15.213  1.00  0.00           H  
ATOM   3007  H4'   C    95       1.381  -7.065  15.370  1.00  0.00           H  
ATOM   3008  H41   C    95      -4.869  -1.214  16.586  1.00  0.00           H  
ATOM   3009  H5'   C    95       1.408  -7.303  12.967  1.00  0.00           H  
ATOM   3010  H42   C    95      -4.991  -1.353  14.830  1.00  0.00           H  
ATOM   3011 H5''   C    95       0.892  -8.800  13.733  1.00  0.00           H  
ATOM   3012  P     C    96       0.832  -9.683  16.814  1.00  0.00           P  
ATOM   3013  C5'   C    96       0.240 -11.481  14.946  1.00  0.00           C  
ATOM   3014  O5'   C    96       0.673 -11.209  16.276  1.00  0.00           O  
ATOM   3015  C4'   C    96       0.310 -12.965  14.543  1.00  0.00           C  
ATOM   3016  O4'   C    96       1.600 -13.344  14.058  1.00  0.00           O  
ATOM   3017  C3'   C    96      -0.087 -13.933  15.673  1.00  0.00           C  
ATOM   3018  O3'   C    96      -1.496 -14.127  15.833  1.00  0.00           O  
ATOM   3019  C2'   C    96       0.702 -15.182  15.251  1.00  0.00           C  
ATOM   3020  O2'   C    96       0.079 -15.927  14.199  1.00  0.00           O  
ATOM   3021  C1'   C    96       2.002 -14.540  14.722  1.00  0.00           C  
ATOM   3022  N1    C    96       2.988 -14.243  15.812  1.00  0.00           N  
ATOM   3023  C2    C    96       3.630 -15.319  16.443  1.00  0.00           C  
ATOM   3024  O2    C    96       3.306 -16.487  16.228  1.00  0.00           O  
ATOM   3025  N3    C    96       4.643 -15.113  17.320  1.00  0.00           N  
ATOM   3026  C4    C    96       5.011 -13.875  17.574  1.00  0.00           C  
ATOM   3027  N4    C    96       6.005 -13.722  18.405  1.00  0.00           N  
ATOM   3028  C5    C    96       4.394 -12.741  16.991  1.00  0.00           C  
ATOM   3029  C6    C    96       3.398 -12.961  16.103  1.00  0.00           C  
ATOM   3030  OP1   C    96       0.778  -9.733  18.307  1.00  0.00           O  
ATOM   3031  OP2   C    96       2.057  -9.134  16.162  1.00  0.00           O1-
ATOM   3032 HO2'   C    96       0.570 -16.748  14.018  1.00  0.00           H  
ATOM   3033  H5    C    96       4.703 -11.731  17.209  1.00  0.00           H  
ATOM   3034  H6    C    96       2.931 -12.115  15.617  1.00  0.00           H  
ATOM   3035  H1'   C    96       2.476 -15.221  14.012  1.00  0.00           H  
ATOM   3036  H2'   C    96       0.885 -15.817  16.118  1.00  0.00           H  
ATOM   3037  H3'   C    96       0.350 -13.592  16.612  1.00  0.00           H  
ATOM   3038  H4'   C    96      -0.390 -13.112  13.720  1.00  0.00           H  
ATOM   3039  H41   C    96       6.465 -14.553  18.758  1.00  0.00           H  
ATOM   3040  H5'   C    96       0.842 -10.906  14.241  1.00  0.00           H  
ATOM   3041  H42   C    96       6.332 -12.800  18.629  1.00  0.00           H  
ATOM   3042 H5''   C    96      -0.798 -11.162  14.837  1.00  0.00           H  
ATOM   3043  P     C    97      -2.164 -14.141  17.320  1.00  0.00           P  
ATOM   3044  C5'   C    97      -1.917 -16.736  17.851  1.00  0.00           C  
ATOM   3045  O5'   C    97      -1.508 -15.406  18.137  1.00  0.00           O  
ATOM   3046  C4'   C    97      -1.103 -17.895  18.467  1.00  0.00           C  
ATOM   3047  O4'   C    97       0.218 -17.921  17.913  1.00  0.00           O  
ATOM   3048  C3'   C    97      -0.979 -17.986  20.009  1.00  0.00           C  
ATOM   3049  O3'   C    97      -2.087 -18.542  20.744  1.00  0.00           O  
ATOM   3050  C2'   C    97       0.266 -18.894  20.057  1.00  0.00           C  
ATOM   3051  O2'   C    97       0.009 -20.269  19.749  1.00  0.00           O  
ATOM   3052  C1'   C    97       1.130 -18.304  18.936  1.00  0.00           C  
ATOM   3053  N1    C    97       1.938 -17.151  19.444  1.00  0.00           N  
ATOM   3054  C2    C    97       3.047 -17.433  20.249  1.00  0.00           C  
ATOM   3055  O2    C    97       3.345 -18.590  20.535  1.00  0.00           O  
ATOM   3056  N3    C    97       3.826 -16.444  20.752  1.00  0.00           N  
ATOM   3057  C4    C    97       3.489 -15.197  20.481  1.00  0.00           C  
ATOM   3058  N4    C    97       4.217 -14.268  21.037  1.00  0.00           N  
ATOM   3059  C5    C    97       2.391 -14.840  19.650  1.00  0.00           C  
ATOM   3060  C6    C    97       1.650 -15.848  19.129  1.00  0.00           C  
ATOM   3061  OP1   C    97      -3.629 -14.366  17.143  1.00  0.00           O  
ATOM   3062  OP2   C    97      -1.754 -12.899  18.037  1.00  0.00           O1-
ATOM   3063 HO2'   C    97       0.577 -20.844  20.295  1.00  0.00           H  
ATOM   3064  H5    C    97       2.142 -13.817  19.411  1.00  0.00           H  
ATOM   3065  H6    C    97       0.827 -15.622  18.469  1.00  0.00           H  
ATOM   3066  H1'   C    97       1.814 -19.073  18.572  1.00  0.00           H  
ATOM   3067  H2'   C    97       0.766 -18.809  21.014  1.00  0.00           H  
ATOM   3068  H3'   C    97      -0.723 -16.995  20.392  1.00  0.00           H  
ATOM   3069  H4'   C    97      -1.595 -18.814  18.155  1.00  0.00           H  
ATOM   3070  H41   C    97       4.991 -14.552  21.619  1.00  0.00           H  
ATOM   3071  H5'   C    97      -1.901 -16.872  16.767  1.00  0.00           H  
ATOM   3072  H42   C    97       4.004 -13.300  20.862  1.00  0.00           H  
ATOM   3073 H5''   C    97      -2.941 -16.849  18.182  1.00  0.00           H  
ATOM   3074  P     C    98      -2.334 -18.233  22.339  1.00  0.00           P  
ATOM   3075  C5'   C    98      -1.282 -20.372  23.651  1.00  0.00           C  
ATOM   3076  O5'   C    98      -1.223 -18.990  23.283  1.00  0.00           O  
ATOM   3077  C4'   C    98       0.105 -21.019  23.942  1.00  0.00           C  
ATOM   3078  O4'   C    98       1.059 -20.545  22.979  1.00  0.00           O  
ATOM   3079  C3'   C    98       0.774 -20.889  25.341  1.00  0.00           C  
ATOM   3080  O3'   C    98       0.352 -21.877  26.304  1.00  0.00           O  
ATOM   3081  C2'   C    98       2.252 -21.001  24.932  1.00  0.00           C  
ATOM   3082  O2'   C    98       2.693 -22.320  24.668  1.00  0.00           O  
ATOM   3083  C1'   C    98       2.305 -20.243  23.606  1.00  0.00           C  
ATOM   3084  N1    C    98       2.549 -18.780  23.809  1.00  0.00           N  
ATOM   3085  C2    C    98       3.774 -18.377  24.364  1.00  0.00           C  
ATOM   3086  O2    C    98       4.617 -19.173  24.793  1.00  0.00           O  
ATOM   3087  N3    C    98       4.068 -17.065  24.456  1.00  0.00           N  
ATOM   3088  C4    C    98       3.227 -16.165  24.009  1.00  0.00           C  
ATOM   3089  N4    C    98       3.603 -14.923  24.141  1.00  0.00           N  
ATOM   3090  C5    C    98       1.984 -16.499  23.422  1.00  0.00           C  
ATOM   3091  C6    C    98       1.691 -17.818  23.333  1.00  0.00           C  
ATOM   3092  OP1   C    98      -3.674 -18.777  22.700  1.00  0.00           O  
ATOM   3093  OP2   C    98      -2.115 -16.773  22.535  1.00  0.00           O1-
ATOM   3094 HO2'   C    98       2.521 -22.796  25.522  1.00  0.00           H  
ATOM   3095  H5    C    98       1.292 -15.764  23.042  1.00  0.00           H  
ATOM   3096  H6    C    98       0.772 -18.107  22.870  1.00  0.00           H  
ATOM   3097  H1'   C    98       3.129 -20.639  23.009  1.00  0.00           H  
ATOM   3098  H2'   C    98       2.872 -20.542  25.701  1.00  0.00           H  
ATOM   3099  H3'   C    98       0.595 -19.886  25.738  1.00  0.00           H  
ATOM   3100  H4'   C    98      -0.018 -22.091  23.775  1.00  0.00           H  
ATOM   3101  H41   C    98       4.505 -14.774  24.562  1.00  0.00           H  
ATOM   3102  H5'   C    98      -1.733 -20.929  22.827  1.00  0.00           H  
ATOM   3103  H42   C    98       3.024 -14.176  23.803  1.00  0.00           H  
ATOM   3104 H5''   C    98      -1.927 -20.491  24.524  1.00  0.00           H  
ATOM   3105  P     A    99       1.289 -22.507  27.505  1.00  0.00           P  
ATOM   3106  C5'   A    99       3.503 -21.294  28.531  1.00  0.00           C  
ATOM   3107  O5'   A    99       2.084 -21.286  28.264  1.00  0.00           O  
ATOM   3108  C4'   A    99       4.011 -20.107  29.427  1.00  0.00           C  
ATOM   3109  O4'   A    99       2.909 -19.353  29.943  1.00  0.00           O  
ATOM   3110  C3'   A    99       4.820 -20.492  30.701  1.00  0.00           C  
ATOM   3111  O3'   A    99       5.541 -19.394  31.345  1.00  0.00           O  
ATOM   3112  C2'   A    99       3.633 -20.902  31.596  1.00  0.00           C  
ATOM   3113  O2'   A    99       4.027 -20.888  32.969  1.00  0.00           O  
ATOM   3114  C1'   A    99       2.563 -19.848  31.242  1.00  0.00           C  
ATOM   3115  N1    A    99      -1.147 -21.924  34.234  1.00  0.00           N  
ATOM   3116  C2    A    99       0.141 -21.693  34.452  1.00  0.00           C  
ATOM   3117  N3    A    99       1.035 -21.191  33.607  1.00  0.00           N  
ATOM   3118  C4    A    99       0.508 -20.902  32.382  1.00  0.00           C  
ATOM   3119  C5    A    99      -0.806 -21.064  32.013  1.00  0.00           C  
ATOM   3120  C6    A    99      -1.633 -21.616  33.031  1.00  0.00           C  
ATOM   3121  N6    A    99      -2.927 -21.865  32.925  1.00  0.00           N  
ATOM   3122  N7    A    99      -1.024 -20.605  30.706  1.00  0.00           N  
ATOM   3123  C8    A    99       0.168 -20.201  30.338  1.00  0.00           C  
ATOM   3124  N9    A    99       1.160 -20.363  31.285  1.00  0.00           N  
ATOM   3125  OP1   A    99       2.293 -23.403  26.868  1.00  0.00           O  
ATOM   3126  OP2   A    99       0.351 -23.126  28.483  1.00  0.00           O1-
ATOM   3127 HO2'   A    99       4.704 -20.195  33.065  1.00  0.00           H  
ATOM   3128  H2    A    99       0.511 -21.944  35.437  1.00  0.00           H  
ATOM   3129  H8    A    99       0.368 -19.766  29.365  1.00  0.00           H  
ATOM   3130  H1'   A    99       2.648 -19.025  31.954  1.00  0.00           H  
ATOM   3131  H2'   A    99       3.283 -21.898  31.309  1.00  0.00           H  
ATOM   3132  H3'   A    99       5.465 -21.359  30.520  1.00  0.00           H  
ATOM   3133  H4'   A    99       4.643 -19.469  28.805  1.00  0.00           H  
ATOM   3134  H5'   A    99       4.013 -21.220  27.569  1.00  0.00           H  
ATOM   3135  H61   A    99      -3.406 -22.247  33.725  1.00  0.00           H  
ATOM   3136  H62   A    99      -3.403 -21.669  32.055  1.00  0.00           H  
ATOM   3137 H5''   A    99       3.800 -22.246  28.983  1.00  0.00           H  
ATOM   3138  P     A   100       7.126 -19.035  31.058  1.00  0.00           P  
ATOM   3139  C5'   A   100       9.066 -17.682  32.462  1.00  0.00           C  
ATOM   3140  O5'   A   100       7.756 -18.318  32.426  1.00  0.00           O  
ATOM   3141  C4'   A   100       9.030 -16.206  32.007  1.00  0.00           C  
ATOM   3142  O4'   A   100       8.612 -15.128  32.832  1.00  0.00           O  
ATOM   3143  C3'   A   100      10.089 -15.574  31.078  1.00  0.00           C  
ATOM   3144  O3'   A   100      11.438 -15.038  31.426  1.00  0.00           O  
ATOM   3145  C2'   A   100       9.130 -14.450  30.610  1.00  0.00           C  
ATOM   3146  O2'   A   100       8.126 -14.795  29.650  1.00  0.00           O  
ATOM   3147  C1'   A   100       8.382 -14.070  31.904  1.00  0.00           C  
ATOM   3148  N1    A   100       5.762  -9.910  32.105  1.00  0.00           N  
ATOM   3149  C2    A   100       5.618 -10.959  32.907  1.00  0.00           C  
ATOM   3150  N3    A   100       6.472 -11.959  33.109  1.00  0.00           N  
ATOM   3151  C4    A   100       7.664 -11.754  32.476  1.00  0.00           C  
ATOM   3152  C5    A   100       7.993 -10.677  31.694  1.00  0.00           C  
ATOM   3153  C6    A   100       6.923  -9.778  31.464  1.00  0.00           C  
ATOM   3154  N6    A   100       6.929  -8.809  30.565  1.00  0.00           N  
ATOM   3155  N7    A   100       9.322 -10.763  31.270  1.00  0.00           N  
ATOM   3156  C8    A   100       9.701 -11.913  31.759  1.00  0.00           C  
ATOM   3157  N9    A   100       8.679 -12.666  32.287  1.00  0.00           N  
ATOM   3158  OP1   A   100       7.130 -18.029  29.954  1.00  0.00           O  
ATOM   3159  OP2   A   100       7.853 -20.324  30.886  1.00  0.00           O1-
ATOM   3160 HO2'   A   100       7.581 -15.544  29.934  1.00  0.00           H  
ATOM   3161  H2    A   100       4.674 -11.029  33.429  1.00  0.00           H  
ATOM   3162  H8    A   100      10.672 -12.342  31.549  1.00  0.00           H  
ATOM   3163  H1'   A   100       7.317 -14.089  31.678  1.00  0.00           H  
ATOM   3164  H2'   A   100       9.720 -13.649  30.171  1.00  0.00           H  
ATOM   3165  H3'   A   100      10.170 -16.281  30.263  1.00  0.00           H  
ATOM   3166  H4'   A   100       8.193 -16.366  31.348  1.00  0.00           H  
ATOM   3167  H5'   A   100       9.729 -18.210  31.775  1.00  0.00           H  
ATOM   3168  H61   A   100       6.076  -8.295  30.411  1.00  0.00           H  
ATOM   3169  H62   A   100       7.719  -8.725  29.942  1.00  0.00           H  
ATOM   3170 H5''   A   100       9.484 -17.737  33.466  1.00  0.00           H  
ATOM   3171  P     C   101      12.151 -15.054  32.937  1.00  0.00           P  
ATOM   3172  C5'   C   101      14.696 -13.675  32.963  1.00  0.00           C  
ATOM   3173  O5'   C   101      13.890 -14.900  33.046  1.00  0.00           O  
ATOM   3174  C4'   C   101      15.569 -13.010  34.133  1.00  0.00           C  
ATOM   3175  O4'   C   101      15.439 -13.749  35.341  1.00  0.00           O  
ATOM   3176  C3'   C   101      17.057 -12.456  34.083  1.00  0.00           C  
ATOM   3177  O3'   C   101      17.296 -11.077  33.680  1.00  0.00           O  
ATOM   3178  C2'   C   101      17.467 -12.542  35.580  1.00  0.00           C  
ATOM   3179  O2'   C   101      17.686 -11.317  36.284  1.00  0.00           O  
ATOM   3180  C1'   C   101      16.309 -13.206  36.315  1.00  0.00           C  
ATOM   3181  N1    C   101      16.882 -14.236  37.211  1.00  0.00           N  
ATOM   3182  C2    C   101      17.243 -13.897  38.526  1.00  0.00           C  
ATOM   3183  O2    C   101      16.952 -12.807  39.033  1.00  0.00           O  
ATOM   3184  N3    C   101      17.942 -14.776  39.293  1.00  0.00           N  
ATOM   3185  C4    C   101      18.282 -15.933  38.762  1.00  0.00           C  
ATOM   3186  N4    C   101      18.898 -16.770  39.551  1.00  0.00           N  
ATOM   3187  C5    C   101      17.995 -16.308  37.421  1.00  0.00           C  
ATOM   3188  C6    C   101      17.268 -15.441  36.682  1.00  0.00           C  
ATOM   3189  OP1   C   101      11.868 -16.446  33.409  1.00  0.00           O  
ATOM   3190  OP2   C   101      11.512 -13.898  33.645  1.00  0.00           O1-
ATOM   3191 HO2'   C   101      18.416 -10.846  35.843  1.00  0.00           H  
ATOM   3192  H5    C   101      18.309 -17.240  36.987  1.00  0.00           H  
ATOM   3193  H6    C   101      16.995 -15.685  35.661  1.00  0.00           H  
ATOM   3194  H1'   C   101      15.781 -12.446  36.895  1.00  0.00           H  
ATOM   3195  H2'   C   101      18.355 -13.169  35.639  1.00  0.00           H  
ATOM   3196  H3'   C   101      17.679 -13.137  33.496  1.00  0.00           H  
ATOM   3197  H4'   C   101      15.090 -12.055  34.285  1.00  0.00           H  
ATOM   3198  H41   C   101      19.050 -16.498  40.504  1.00  0.00           H  
ATOM   3199  H5'   C   101      13.925 -12.952  32.802  1.00  0.00           H  
ATOM   3200  H42   C   101      19.105 -17.698  39.223  1.00  0.00           H  
ATOM   3201 H5''   C   101      15.317 -13.723  32.068  1.00  0.00           H  
ATOM   3202  P     G   102      18.811 -10.397  33.465  1.00  0.00           P  
ATOM   3203  C5'   G   102      20.306  -9.217  35.478  1.00  0.00           C  
ATOM   3204  O5'   G   102      19.771 -10.405  34.835  1.00  0.00           O  
ATOM   3205  C4'   G   102      21.480  -9.386  36.510  1.00  0.00           C  
ATOM   3206  O4'   G   102      21.208 -10.416  37.466  1.00  0.00           O  
ATOM   3207  C3'   G   102      22.890  -9.663  35.930  1.00  0.00           C  
ATOM   3208  O3'   G   102      23.747  -8.560  35.521  1.00  0.00           O  
ATOM   3209  C2'   G   102      23.537 -10.660  36.928  1.00  0.00           C  
ATOM   3210  O2'   G   102      24.382 -10.101  37.936  1.00  0.00           O  
ATOM   3211  C1'   G   102      22.328 -11.294  37.631  1.00  0.00           C  
ATOM   3212  N1    G   102      23.542 -16.332  37.595  1.00  0.00           N  
ATOM   3213  C2    G   102      24.195 -15.288  38.168  1.00  0.00           C  
ATOM   3214  N2    G   102      25.283 -15.568  38.844  1.00  0.00           N  
ATOM   3215  N3    G   102      23.816 -14.010  38.094  1.00  0.00           N  
ATOM   3216  C4    G   102      22.673 -13.835  37.360  1.00  0.00           C  
ATOM   3217  C5    G   102      21.939 -14.829  36.737  1.00  0.00           C  
ATOM   3218  C6    G   102      22.386 -16.195  36.852  1.00  0.00           C  
ATOM   3219  O6    G   102      21.885 -17.222  36.389  1.00  0.00           O  
ATOM   3220  N7    G   102      20.825 -14.285  36.091  1.00  0.00           N  
ATOM   3221  C8    G   102      20.925 -13.011  36.352  1.00  0.00           C  
ATOM   3222  N9    G   102      22.012 -12.647  37.099  1.00  0.00           N  
ATOM   3223  OP1   G   102      18.573  -8.969  33.118  1.00  0.00           O  
ATOM   3224  OP2   G   102      19.518 -11.241  32.464  1.00  0.00           O1-
ATOM   3225 HO2'   G   102      24.909 -10.804  38.365  1.00  0.00           H  
ATOM   3226  H1    G   102      23.899 -17.262  37.708  1.00  0.00           H  
ATOM   3227  H8    G   102      20.202 -12.287  36.025  1.00  0.00           H  
ATOM   3228  H1'   G   102      22.552 -11.409  38.695  1.00  0.00           H  
ATOM   3229  H2'   G   102      24.094 -11.416  36.368  1.00  0.00           H  
ATOM   3230  H21   G   102      25.616 -16.516  38.929  1.00  0.00           H  
ATOM   3231  H3'   G   102      22.721 -10.250  35.025  1.00  0.00           H  
ATOM   3232  H22   G   102      25.781 -14.803  39.272  1.00  0.00           H  
ATOM   3233  H4'   G   102      21.549  -8.457  37.076  1.00  0.00           H  
ATOM   3234  H5'   G   102      19.491  -8.713  36.001  1.00  0.00           H  
ATOM   3235 H5''   G   102      20.666  -8.527  34.714  1.00  0.00           H  
ATOM   3236  P     U   103      23.818  -7.070  36.224  1.00  0.00           P  
ATOM   3237  C5'   U   103      25.520  -5.012  35.985  1.00  0.00           C  
ATOM   3238  O5'   U   103      25.055  -6.275  35.480  1.00  0.00           O  
ATOM   3239  C4'   U   103      26.832  -4.448  35.383  1.00  0.00           C  
ATOM   3240  O4'   U   103      27.882  -5.407  35.469  1.00  0.00           O  
ATOM   3241  C3'   U   103      26.765  -3.971  33.911  1.00  0.00           C  
ATOM   3242  O3'   U   103      26.685  -2.542  33.716  1.00  0.00           O  
ATOM   3243  C2'   U   103      27.957  -4.700  33.245  1.00  0.00           C  
ATOM   3244  O2'   U   103      28.685  -3.958  32.266  1.00  0.00           O  
ATOM   3245  C1'   U   103      28.818  -5.109  34.448  1.00  0.00           C  
ATOM   3246  N1    U   103      29.775  -6.242  34.265  1.00  0.00           N  
ATOM   3247  C2    U   103      30.971  -6.192  35.000  1.00  0.00           C  
ATOM   3248  O2    U   103      31.311  -5.232  35.695  1.00  0.00           O  
ATOM   3249  N3    U   103      31.802  -7.291  34.932  1.00  0.00           N  
ATOM   3250  C4    U   103      31.573  -8.428  34.192  1.00  0.00           C  
ATOM   3251  O4    U   103      32.379  -9.355  34.220  1.00  0.00           O  
ATOM   3252  C5    U   103      30.344  -8.402  33.430  1.00  0.00           C  
ATOM   3253  C6    U   103      29.491  -7.343  33.480  1.00  0.00           C  
ATOM   3254  OP1   U   103      24.178  -7.190  37.663  1.00  0.00           O  
ATOM   3255  OP2   U   103      22.565  -6.348  35.878  1.00  0.00           O1-
ATOM   3256 HO2'   U   103      28.731  -3.027  32.545  1.00  0.00           H  
ATOM   3257  H3    U   103      32.645  -7.270  35.478  1.00  0.00           H  
ATOM   3258  H5    U   103      30.104  -9.262  32.820  1.00  0.00           H  
ATOM   3259  H6    U   103      28.571  -7.381  32.909  1.00  0.00           H  
ATOM   3260  H1'   U   103      29.391  -4.234  34.747  1.00  0.00           H  
ATOM   3261  H2'   U   103      27.549  -5.593  32.775  1.00  0.00           H  
ATOM   3262  H3'   U   103      25.862  -4.397  33.469  1.00  0.00           H  
ATOM   3263  H4'   U   103      27.115  -3.592  35.995  1.00  0.00           H  
ATOM   3264  H5'   U   103      25.690  -5.107  37.058  1.00  0.00           H  
ATOM   3265 H5''   U   103      24.736  -4.265  35.848  1.00  0.00           H  
ATOM   3266  P     A   104      27.686  -1.405  34.352  1.00  0.00           P  
ATOM   3267  C5'   A   104      27.996   0.847  32.892  1.00  0.00           C  
ATOM   3268  O5'   A   104      28.184  -0.567  33.044  1.00  0.00           O  
ATOM   3269  C4'   A   104      29.020   1.760  33.603  1.00  0.00           C  
ATOM   3270  O4'   A   104      30.310   1.173  33.758  1.00  0.00           O  
ATOM   3271  C3'   A   104      29.192   3.099  32.846  1.00  0.00           C  
ATOM   3272  O3'   A   104      29.055   4.234  33.732  1.00  0.00           O  
ATOM   3273  C2'   A   104      30.569   2.902  32.140  1.00  0.00           C  
ATOM   3274  O2'   A   104      31.509   3.960  32.371  1.00  0.00           O  
ATOM   3275  C1'   A   104      31.153   1.588  32.697  1.00  0.00           C  
ATOM   3276  N1    A   104      34.599  -1.861  31.009  1.00  0.00           N  
ATOM   3277  C2    A   104      34.730  -0.750  31.725  1.00  0.00           C  
ATOM   3278  N3    A   104      33.787   0.133  32.054  1.00  0.00           N  
ATOM   3279  C4    A   104      32.568  -0.187  31.524  1.00  0.00           C  
ATOM   3280  C5    A   104      32.287  -1.273  30.732  1.00  0.00           C  
ATOM   3281  C6    A   104      33.390  -2.145  30.522  1.00  0.00           C  
ATOM   3282  N6    A   104      33.352  -3.293  29.866  1.00  0.00           N  
ATOM   3283  N7    A   104      30.948  -1.252  30.316  1.00  0.00           N  
ATOM   3284  C8    A   104      30.474  -0.179  30.902  1.00  0.00           C  
ATOM   3285  N9    A   104      31.374   0.486  31.708  1.00  0.00           N  
ATOM   3286  OP1   A   104      28.887  -2.055  34.936  1.00  0.00           O  
ATOM   3287  OP2   A   104      26.855  -0.532  35.230  1.00  0.00           O1-
ATOM   3288 HO2'   A   104      32.327   3.812  31.856  1.00  0.00           H  
ATOM   3289  H2    A   104      35.726  -0.543  32.095  1.00  0.00           H  
ATOM   3290  H8    A   104      29.448   0.133  30.783  1.00  0.00           H  
ATOM   3291  H1'   A   104      32.130   1.811  33.133  1.00  0.00           H  
ATOM   3292  H2'   A   104      30.392   2.795  31.068  1.00  0.00           H  
ATOM   3293  H3'   A   104      28.430   3.164  32.067  1.00  0.00           H  
ATOM   3294  H4'   A   104      28.616   1.966  34.595  1.00  0.00           H  
ATOM   3295  H5'   A   104      27.008   1.124  33.252  1.00  0.00           H  
ATOM   3296  H61   A   104      34.196  -3.842  29.809  1.00  0.00           H  
ATOM   3297  H62   A   104      32.473  -3.626  29.496  1.00  0.00           H  
ATOM   3298 H5''   A   104      28.016   1.088  31.831  1.00  0.00           H  
ATOM   3299  P     A   105      28.143   5.542  33.315  1.00  0.00           P  
ATOM   3300  C5'   A   105      27.692   7.809  34.758  1.00  0.00           C  
ATOM   3301  O5'   A   105      27.920   6.388  34.706  1.00  0.00           O  
ATOM   3302  C4'   A   105      26.278   8.364  34.430  1.00  0.00           C  
ATOM   3303  O4'   A   105      25.194   7.626  34.984  1.00  0.00           O  
ATOM   3304  C3'   A   105      26.064   9.753  35.057  1.00  0.00           C  
ATOM   3305  O3'   A   105      26.805  10.831  34.483  1.00  0.00           O  
ATOM   3306  C2'   A   105      24.534   9.920  34.957  1.00  0.00           C  
ATOM   3307  O2'   A   105      24.097  10.513  33.731  1.00  0.00           O  
ATOM   3308  C1'   A   105      24.033   8.463  35.002  1.00  0.00           C  
ATOM   3309  N1    A   105      19.756   9.684  37.694  1.00  0.00           N  
ATOM   3310  C2    A   105      20.412  10.341  36.746  1.00  0.00           C  
ATOM   3311  N3    A   105      21.549   9.992  36.145  1.00  0.00           N  
ATOM   3312  C4    A   105      22.051   8.813  36.615  1.00  0.00           C  
ATOM   3313  C5    A   105      21.488   8.028  37.592  1.00  0.00           C  
ATOM   3314  C6    A   105      20.274   8.536  38.124  1.00  0.00           C  
ATOM   3315  N6    A   105      19.519   7.930  39.026  1.00  0.00           N  
ATOM   3316  N7    A   105      22.242   6.864  37.799  1.00  0.00           N  
ATOM   3317  C8    A   105      23.219   6.991  36.939  1.00  0.00           C  
ATOM   3318  N9    A   105      23.188   8.145  36.189  1.00  0.00           N  
ATOM   3319  OP1   A   105      26.797   5.060  32.900  1.00  0.00           O  
ATOM   3320  OP2   A   105      28.937   6.381  32.371  1.00  0.00           O1-
ATOM   3321 HO2'   A   105      23.380  11.152  33.916  1.00  0.00           H  
ATOM   3322  H2    A   105      19.962  11.268  36.415  1.00  0.00           H  
ATOM   3323  H8    A   105      23.994   6.243  36.815  1.00  0.00           H  
ATOM   3324  H1'   A   105      23.441   8.287  34.101  1.00  0.00           H  
ATOM   3325  H2'   A   105      24.169  10.494  35.809  1.00  0.00           H  
ATOM   3326  H3'   A   105      26.305   9.666  36.119  1.00  0.00           H  
ATOM   3327  H4'   A   105      26.156   8.440  33.348  1.00  0.00           H  
ATOM   3328  H5'   A   105      28.404   8.313  34.104  1.00  0.00           H  
ATOM   3329  H61   A   105      18.603   8.314  39.193  1.00  0.00           H  
ATOM   3330  H62   A   105      19.779   7.004  39.339  1.00  0.00           H  
ATOM   3331 H5''   A   105      27.927   8.127  35.774  1.00  0.00           H  
ATOM   3332  P     C   106      27.730  11.778  35.418  1.00  0.00           P  
ATOM   3333  C5'   C   106      26.083  13.738  36.215  1.00  0.00           C  
ATOM   3334  O5'   C   106      26.713  12.485  36.476  1.00  0.00           O  
ATOM   3335  C4'   C   106      25.010  14.115  37.259  1.00  0.00           C  
ATOM   3336  O4'   C   106      23.900  13.211  37.229  1.00  0.00           O  
ATOM   3337  C3'   C   106      25.499  14.092  38.711  1.00  0.00           C  
ATOM   3338  O3'   C   106      26.499  15.039  39.107  1.00  0.00           O  
ATOM   3339  C2'   C   106      24.156  13.983  39.470  1.00  0.00           C  
ATOM   3340  O2'   C   106      23.331  15.135  39.558  1.00  0.00           O  
ATOM   3341  C1'   C   106      23.409  13.006  38.558  1.00  0.00           C  
ATOM   3342  N1    C   106      23.630  11.615  39.048  1.00  0.00           N  
ATOM   3343  C2    C   106      22.919  11.177  40.174  1.00  0.00           C  
ATOM   3344  O2    C   106      22.170  11.911  40.820  1.00  0.00           O  
ATOM   3345  N3    C   106      23.066   9.915  40.628  1.00  0.00           N  
ATOM   3346  C4    C   106      23.914   9.112  40.016  1.00  0.00           C  
ATOM   3347  N4    C   106      24.033   7.921  40.523  1.00  0.00           N  
ATOM   3348  C5    C   106      24.700   9.507  38.902  1.00  0.00           C  
ATOM   3349  C6    C   106      24.532  10.771  38.448  1.00  0.00           C  
ATOM   3350  OP1   C   106      28.339  12.825  34.551  1.00  0.00           O  
ATOM   3351  OP2   C   106      28.638  10.888  36.193  1.00  0.00           O1-
ATOM   3352 HO2'   C   106      23.743  15.734  40.200  1.00  0.00           H  
ATOM   3353  H5    C   106      25.417   8.852  38.432  1.00  0.00           H  
ATOM   3354  H6    C   106      25.119  11.126  37.616  1.00  0.00           H  
ATOM   3355  H1'   C   106      22.339  13.230  38.605  1.00  0.00           H  
ATOM   3356  H2'   C   106      24.307  13.556  40.460  1.00  0.00           H  
ATOM   3357  H3'   C   106      25.985  13.123  38.848  1.00  0.00           H  
ATOM   3358  H4'   C   106      24.645  15.119  37.041  1.00  0.00           H  
ATOM   3359  H41   C   106      23.525   7.752  41.385  1.00  0.00           H  
ATOM   3360  H5'   C   106      25.609  13.711  35.233  1.00  0.00           H  
ATOM   3361  H42   C   106      24.657   7.249  40.117  1.00  0.00           H  
ATOM   3362 H5''   C   106      26.840  14.523  36.205  1.00  0.00           H  
ATOM   3363  P     U   107      26.233  16.595  39.466  1.00  0.00           P  
ATOM   3364  C5'   U   107      24.626  17.386  41.465  1.00  0.00           C  
ATOM   3365  O5'   U   107      25.510  16.425  40.912  1.00  0.00           O  
ATOM   3366  C4'   U   107      24.096  16.920  42.837  1.00  0.00           C  
ATOM   3367  O4'   U   107      23.504  15.616  42.809  1.00  0.00           O  
ATOM   3368  C3'   U   107      25.196  16.842  43.898  1.00  0.00           C  
ATOM   3369  O3'   U   107      25.625  18.133  44.324  1.00  0.00           O  
ATOM   3370  C2'   U   107      24.478  15.973  44.951  1.00  0.00           C  
ATOM   3371  O2'   U   107      23.470  16.662  45.698  1.00  0.00           O  
ATOM   3372  C1'   U   107      23.775  14.951  44.049  1.00  0.00           C  
ATOM   3373  N1    U   107      24.590  13.711  43.837  1.00  0.00           N  
ATOM   3374  C2    U   107      24.403  12.625  44.705  1.00  0.00           C  
ATOM   3375  O2    U   107      23.795  12.696  45.770  1.00  0.00           O  
ATOM   3376  N3    U   107      24.956  11.418  44.331  1.00  0.00           N  
ATOM   3377  C4    U   107      25.733  11.199  43.224  1.00  0.00           C  
ATOM   3378  O4    U   107      26.141  10.072  42.976  1.00  0.00           O  
ATOM   3379  C5    U   107      25.997  12.384  42.444  1.00  0.00           C  
ATOM   3380  C6    U   107      25.447  13.583  42.766  1.00  0.00           C  
ATOM   3381  OP1   U   107      25.299  17.190  38.471  1.00  0.00           O  
ATOM   3382  OP2   U   107      27.562  17.237  39.673  1.00  0.00           O1-
ATOM   3383 HO2'   U   107      23.607  16.523  46.655  1.00  0.00           H  
ATOM   3384  H3    U   107      24.805  10.605  44.907  1.00  0.00           H  
ATOM   3385  H5    U   107      26.644  12.298  41.582  1.00  0.00           H  
ATOM   3386  H6    U   107      25.658  14.444  42.151  1.00  0.00           H  
ATOM   3387  H1'   U   107      22.832  14.666  44.522  1.00  0.00           H  
ATOM   3388  H2'   U   107      25.186  15.481  45.612  1.00  0.00           H  
ATOM   3389  H3'   U   107      26.034  16.277  43.490  1.00  0.00           H  
ATOM   3390  H4'   U   107      23.349  17.637  43.182  1.00  0.00           H  
ATOM   3391  H5'   U   107      23.780  17.551  40.796  1.00  0.00           H  
ATOM   3392 H5''   U   107      25.151  18.335  41.591  1.00  0.00           H  
ATOM   3393  P     U   108      27.121  18.376  44.898  1.00  0.00           P  
ATOM   3394  C5'   U   108      26.306  18.254  47.419  1.00  0.00           C  
ATOM   3395  O5'   U   108      27.098  17.717  46.374  1.00  0.00           O  
ATOM   3396  C4'   U   108      26.187  17.281  48.605  1.00  0.00           C  
ATOM   3397  O4'   U   108      25.556  16.049  48.241  1.00  0.00           O  
ATOM   3398  C3'   U   108      27.535  16.902  49.224  1.00  0.00           C  
ATOM   3399  O3'   U   108      28.108  17.944  50.012  1.00  0.00           O  
ATOM   3400  C2'   U   108      27.115  15.635  49.986  1.00  0.00           C  
ATOM   3401  O2'   U   108      26.348  15.872  51.171  1.00  0.00           O  
ATOM   3402  C1'   U   108      26.193  14.985  48.948  1.00  0.00           C  
ATOM   3403  N1    U   108      26.953  14.077  48.032  1.00  0.00           N  
ATOM   3404  C2    U   108      27.248  12.790  48.492  1.00  0.00           C  
ATOM   3405  O2    U   108      27.051  12.418  49.647  1.00  0.00           O  
ATOM   3406  N3    U   108      27.766  11.907  47.571  1.00  0.00           N  
ATOM   3407  C4    U   108      27.994  12.150  46.244  1.00  0.00           C  
ATOM   3408  O4    U   108      28.349  11.239  45.503  1.00  0.00           O  
ATOM   3409  C5    U   108      27.751  13.514  45.851  1.00  0.00           C  
ATOM   3410  C6    U   108      27.266  14.425  46.735  1.00  0.00           C  
ATOM   3411  OP1   U   108      27.324  19.848  45.031  1.00  0.00           O  
ATOM   3412  OP2   U   108      28.086  17.590  44.076  1.00  0.00           O1-
ATOM   3413 HO2'   U   108      26.809  15.489  51.942  1.00  0.00           H  
ATOM   3414  H3    U   108      27.929  10.961  47.875  1.00  0.00           H  
ATOM   3415  H5    U   108      27.969  13.805  44.833  1.00  0.00           H  
ATOM   3416  H6    U   108      27.108  15.437  46.409  1.00  0.00           H  
ATOM   3417  H1'   U   108      25.442  14.391  49.475  1.00  0.00           H  
ATOM   3418  H2'   U   108      27.968  14.998  50.197  1.00  0.00           H  
ATOM   3419  H3'   U   108      28.220  16.614  48.424  1.00  0.00           H  
ATOM   3420  H4'   U   108      25.585  17.758  49.381  1.00  0.00           H  
ATOM   3421  H5'   U   108      25.303  18.468  47.049  1.00  0.00           H  
ATOM   3422 H5''   U   108      26.750  19.187  47.768  1.00  0.00           H  
ATOM   3423  P     A   109      29.702  17.976  50.319  1.00  0.00           P  
ATOM   3424  C5'   A   109      29.504  16.844  52.711  1.00  0.00           C  
ATOM   3425  O5'   A   109      29.953  16.768  51.368  1.00  0.00           O  
ATOM   3426  C4'   A   109      29.624  15.495  53.439  1.00  0.00           C  
ATOM   3427  O4'   A   109      28.864  14.465  52.800  1.00  0.00           O  
ATOM   3428  C3'   A   109      31.061  14.971  53.527  1.00  0.00           C  
ATOM   3429  O3'   A   109      31.866  15.623  54.504  1.00  0.00           O  
ATOM   3430  C2'   A   109      30.776  13.485  53.815  1.00  0.00           C  
ATOM   3431  O2'   A   109      30.340  13.223  55.156  1.00  0.00           O  
ATOM   3432  C1'   A   109      29.606  13.245  52.855  1.00  0.00           C  
ATOM   3433  N1    A   109      31.564   9.466  49.924  1.00  0.00           N  
ATOM   3434  C2    A   109      31.167   9.491  51.192  1.00  0.00           C  
ATOM   3435  N3    A   109      30.678  10.522  51.882  1.00  0.00           N  
ATOM   3436  C4    A   109      30.596  11.654  51.127  1.00  0.00           C  
ATOM   3437  C5    A   109      30.969  11.788  49.818  1.00  0.00           C  
ATOM   3438  C6    A   109      31.483  10.610  49.239  1.00  0.00           C  
ATOM   3439  N6    A   109      31.887  10.549  47.987  1.00  0.00           N  
ATOM   3440  N7    A   109      30.734  13.083  49.342  1.00  0.00           N  
ATOM   3441  C8    A   109      30.253  13.682  50.395  1.00  0.00           C  
ATOM   3442  N9    A   109      30.126  12.889  51.511  1.00  0.00           N  
ATOM   3443  OP1   A   109      30.007  19.264  51.006  1.00  0.00           O  
ATOM   3444  OP2   A   109      30.437  17.639  49.065  1.00  0.00           O1-
ATOM   3445 HO2'   A   109      30.351  12.263  55.333  1.00  0.00           H  
ATOM   3446  H2    A   109      31.255   8.561  51.736  1.00  0.00           H  
ATOM   3447  H8    A   109      29.972  14.719  50.383  1.00  0.00           H  
ATOM   3448  H1'   A   109      28.983  12.425  53.220  1.00  0.00           H  
ATOM   3449  H2'   A   109      31.638  12.868  53.549  1.00  0.00           H  
ATOM   3450  H3'   A   109      31.527  15.055  52.542  1.00  0.00           H  
ATOM   3451  H4'   A   109      29.252  15.622  54.457  1.00  0.00           H  
ATOM   3452  H5'   A   109      28.460  17.159  52.731  1.00  0.00           H  
ATOM   3453  H61   A   109      31.977   9.643  47.554  1.00  0.00           H  
ATOM   3454  H62   A   109      31.872  11.390  47.434  1.00  0.00           H  
ATOM   3455 H5''   A   109      30.095  17.588  53.249  1.00  0.00           H  
ATOM   3456  P     G   110      33.473  15.667  54.328  1.00  0.00           P  
ATOM   3457  C5'   G   110      33.915  13.255  55.355  1.00  0.00           C  
ATOM   3458  O5'   G   110      33.941  14.113  54.222  1.00  0.00           O  
ATOM   3459  C4'   G   110      34.475  11.852  55.068  1.00  0.00           C  
ATOM   3460  O4'   G   110      33.741  11.118  54.087  1.00  0.00           O  
ATOM   3461  C3'   G   110      35.919  11.899  54.571  1.00  0.00           C  
ATOM   3462  O3'   G   110      36.838  12.240  55.606  1.00  0.00           O  
ATOM   3463  C2'   G   110      36.047  10.479  53.990  1.00  0.00           C  
ATOM   3464  O2'   G   110      36.203   9.457  54.982  1.00  0.00           O  
ATOM   3465  C1'   G   110      34.664  10.330  53.332  1.00  0.00           C  
ATOM   3466  N1    G   110      35.873   9.066  48.503  1.00  0.00           N  
ATOM   3467  C2    G   110      36.086   8.400  49.667  1.00  0.00           C  
ATOM   3468  N2    G   110      36.700   7.245  49.599  1.00  0.00           N  
ATOM   3469  N3    G   110      35.746   8.844  50.876  1.00  0.00           N  
ATOM   3470  C4    G   110      35.158  10.078  50.844  1.00  0.00           C  
ATOM   3471  C5    G   110      34.907  10.846  49.726  1.00  0.00           C  
ATOM   3472  C6    G   110      35.270  10.310  48.437  1.00  0.00           C  
ATOM   3473  O6    G   110      35.116  10.799  47.317  1.00  0.00           O  
ATOM   3474  N7    G   110      34.312  12.061  50.095  1.00  0.00           N  
ATOM   3475  C8    G   110      34.218  11.976  51.396  1.00  0.00           C  
ATOM   3476  N9    G   110      34.692  10.799  51.923  1.00  0.00           N  
ATOM   3477  OP1   G   110      34.043  16.268  55.570  1.00  0.00           O  
ATOM   3478  OP2   G   110      33.777  16.322  53.025  1.00  0.00           O1-
ATOM   3479 HO2'   G   110      36.484   8.621  54.560  1.00  0.00           H  
ATOM   3480  H1    G   110      36.160   8.654  47.634  1.00  0.00           H  
ATOM   3481  H8    G   110      33.790  12.756  52.012  1.00  0.00           H  
ATOM   3482  H1'   G   110      34.367   9.279  53.335  1.00  0.00           H  
ATOM   3483  H2'   G   110      36.848  10.434  53.251  1.00  0.00           H  
ATOM   3484  H21   G   110      37.024   6.860  48.727  1.00  0.00           H  
ATOM   3485  H3'   G   110      35.983  12.612  53.747  1.00  0.00           H  
ATOM   3486  H22   G   110      36.841   6.750  50.467  1.00  0.00           H  
ATOM   3487  H4'   G   110      34.462  11.282  55.999  1.00  0.00           H  
ATOM   3488  H5'   G   110      32.896  13.158  55.728  1.00  0.00           H  
ATOM   3489 H5''   G   110      34.517  13.697  56.151  1.00  0.00           H  
ATOM   3490  P     A   111      38.178  13.078  55.271  1.00  0.00           P  
ATOM   3491  C5'   A   111      39.726  10.950  54.966  1.00  0.00           C  
ATOM   3492  O5'   A   111      39.060  12.058  54.377  1.00  0.00           O  
ATOM   3493  C4'   A   111      40.505  10.114  53.940  1.00  0.00           C  
ATOM   3494  O4'   A   111      39.658   9.430  53.016  1.00  0.00           O  
ATOM   3495  C3'   A   111      41.478  10.945  53.099  1.00  0.00           C  
ATOM   3496  O3'   A   111      42.629  11.374  53.824  1.00  0.00           O  
ATOM   3497  C2'   A   111      41.726   9.956  51.947  1.00  0.00           C  
ATOM   3498  O2'   A   111      42.592   8.866  52.291  1.00  0.00           O  
ATOM   3499  C1'   A   111      40.299   9.418  51.742  1.00  0.00           C  
ATOM   3500  N1    A   111      39.455  10.496  46.772  1.00  0.00           N  
ATOM   3501  C2    A   111      40.255   9.622  47.369  1.00  0.00           C  
ATOM   3502  N3    A   111      40.414   9.413  48.674  1.00  0.00           N  
ATOM   3503  C4    A   111      39.628  10.236  49.426  1.00  0.00           C  
ATOM   3504  C5    A   111      38.753  11.182  48.961  1.00  0.00           C  
ATOM   3505  C6    A   111      38.708  11.280  47.550  1.00  0.00           C  
ATOM   3506  N6    A   111      37.920  12.097  46.878  1.00  0.00           N  
ATOM   3507  N7    A   111      38.095  11.826  50.019  1.00  0.00           N  
ATOM   3508  C8    A   111      38.608  11.250  51.074  1.00  0.00           C  
ATOM   3509  N9    A   111      39.543  10.279  50.799  1.00  0.00           N  
ATOM   3510  OP1   A   111      38.885  13.338  56.560  1.00  0.00           O  
ATOM   3511  OP2   A   111      37.818  14.243  54.415  1.00  0.00           O1-
ATOM   3512 HO2'   A   111      42.872   8.393  51.483  1.00  0.00           H  
ATOM   3513  H2    A   111      40.850   9.001  46.713  1.00  0.00           H  
ATOM   3514  H8    A   111      38.322  11.512  52.083  1.00  0.00           H  
ATOM   3515  H1'   A   111      40.337   8.403  51.336  1.00  0.00           H  
ATOM   3516  H2'   A   111      42.086  10.478  51.059  1.00  0.00           H  
ATOM   3517  H3'   A   111      40.944  11.808  52.699  1.00  0.00           H  
ATOM   3518  H4'   A   111      41.086   9.368  54.484  1.00  0.00           H  
ATOM   3519  H5'   A   111      39.000  10.308  55.468  1.00  0.00           H  
ATOM   3520  H61   A   111      37.904  12.015  45.880  1.00  0.00           H  
ATOM   3521  H62   A   111      37.251  12.662  47.380  1.00  0.00           H  
ATOM   3522 H5''   A   111      40.434  11.314  55.714  1.00  0.00           H  
ATOM   3523  P     A   112      43.436  12.706  53.382  1.00  0.00           P  
ATOM   3524  C5'   A   112      45.233  11.419  51.923  1.00  0.00           C  
ATOM   3525  O5'   A   112      44.141  12.326  51.975  1.00  0.00           O  
ATOM   3526  C4'   A   112      45.709  11.140  50.489  1.00  0.00           C  
ATOM   3527  O4'   A   112      44.700  10.527  49.687  1.00  0.00           O  
ATOM   3528  C3'   A   112      46.158  12.401  49.743  1.00  0.00           C  
ATOM   3529  O3'   A   112      47.441  12.868  50.159  1.00  0.00           O  
ATOM   3530  C2'   A   112      46.077  11.889  48.293  1.00  0.00           C  
ATOM   3531  O2'   A   112      47.165  11.037  47.913  1.00  0.00           O  
ATOM   3532  C1'   A   112      44.797  11.042  48.361  1.00  0.00           C  
ATOM   3533  N1    A   112      42.011  13.074  44.544  1.00  0.00           N  
ATOM   3534  C2    A   112      43.150  12.392  44.554  1.00  0.00           C  
ATOM   3535  N3    A   112      43.810  11.914  45.605  1.00  0.00           N  
ATOM   3536  C4    A   112      43.184  12.206  46.780  1.00  0.00           C  
ATOM   3537  C5    A   112      42.008  12.891  46.939  1.00  0.00           C  
ATOM   3538  C6    A   112      41.429  13.323  45.720  1.00  0.00           C  
ATOM   3539  N6    A   112      40.289  13.979  45.623  1.00  0.00           N  
ATOM   3540  N7    A   112      41.660  12.992  48.295  1.00  0.00           N  
ATOM   3541  C8    A   112      42.642  12.367  48.894  1.00  0.00           C  
ATOM   3542  N9    A   112      43.600  11.860  48.045  1.00  0.00           N  
ATOM   3543  OP1   A   112      44.497  12.951  54.402  1.00  0.00           O  
ATOM   3544  OP2   A   112      42.455  13.795  53.116  1.00  0.00           O1-
ATOM   3545 HO2'   A   112      47.211  10.972  46.939  1.00  0.00           H  
ATOM   3546  H2    A   112      43.594  12.198  43.587  1.00  0.00           H  
ATOM   3547  H8    A   112      42.698  12.252  49.967  1.00  0.00           H  
ATOM   3548  H1'   A   112      44.858  10.226  47.635  1.00  0.00           H  
ATOM   3549  H2'   A   112      45.967  12.721  47.595  1.00  0.00           H  
ATOM   3550  H3'   A   112      45.405  13.180  49.881  1.00  0.00           H  
ATOM   3551  H4'   A   112      46.564  10.463  50.538  1.00  0.00           H  
ATOM   3552  H5'   A   112      44.946  10.472  52.384  1.00  0.00           H  
ATOM   3553  H61   A   112      39.964  14.263  44.707  1.00  0.00           H  
ATOM   3554  H62   A   112      39.782  14.207  46.462  1.00  0.00           H  
ATOM   3555 H5''   A   112      46.071  11.831  52.487  1.00  0.00           H  
ATOM   3556  P     G   113      47.869  14.415  49.957  1.00  0.00           P  
ATOM   3557  C5'   G   113      48.986  14.083  47.571  1.00  0.00           C  
ATOM   3558  O5'   G   113      47.939  14.645  48.354  1.00  0.00           O  
ATOM   3559  C4'   G   113      48.806  14.343  46.067  1.00  0.00           C  
ATOM   3560  O4'   G   113      47.607  13.763  45.554  1.00  0.00           O  
ATOM   3561  C3'   G   113      48.771  15.835  45.710  1.00  0.00           C  
ATOM   3562  O3'   G   113      50.070  16.430  45.714  1.00  0.00           O  
ATOM   3563  C2'   G   113      48.081  15.762  44.335  1.00  0.00           C  
ATOM   3564  O2'   G   113      48.947  15.359  43.269  1.00  0.00           O  
ATOM   3565  C1'   G   113      47.056  14.643  44.579  1.00  0.00           C  
ATOM   3566  N1    G   113      42.626  16.736  43.103  1.00  0.00           N  
ATOM   3567  C2    G   113      43.732  16.422  42.389  1.00  0.00           C  
ATOM   3568  N2    G   113      43.707  16.685  41.110  1.00  0.00           N  
ATOM   3569  N3    G   113      44.845  15.898  42.894  1.00  0.00           N  
ATOM   3570  C4    G   113      44.775  15.710  44.246  1.00  0.00           C  
ATOM   3571  C5    G   113      43.707  16.004  45.069  1.00  0.00           C  
ATOM   3572  C6    G   113      42.520  16.559  44.466  1.00  0.00           C  
ATOM   3573  O6    G   113      41.459  16.896  44.990  1.00  0.00           O  
ATOM   3574  N7    G   113      44.018  15.693  46.398  1.00  0.00           N  
ATOM   3575  C8    G   113      45.236  15.220  46.324  1.00  0.00           C  
ATOM   3576  N9    G   113      45.758  15.186  45.053  1.00  0.00           N  
ATOM   3577  OP1   G   113      49.235  14.582  50.528  1.00  0.00           O  
ATOM   3578  OP2   G   113      46.776  15.276  50.489  1.00  0.00           O1-
ATOM   3579 HO2'   G   113      48.551  15.599  42.410  1.00  0.00           H  
ATOM   3580  H1    G   113      41.841  17.142  42.623  1.00  0.00           H  
ATOM   3581  H8    G   113      45.786  14.874  47.186  1.00  0.00           H  
ATOM   3582  H1'   G   113      46.873  14.108  43.645  1.00  0.00           H  
ATOM   3583  H2'   G   113      47.586  16.705  44.101  1.00  0.00           H  
ATOM   3584  H21   G   113      42.899  17.130  40.682  1.00  0.00           H  
ATOM   3585  H3'   G   113      48.107  16.349  46.408  1.00  0.00           H  
ATOM   3586  H22   G   113      44.527  16.463  40.570  1.00  0.00           H  
ATOM   3587  H4'   G   113      49.651  13.898  45.538  1.00  0.00           H  
ATOM   3588  H5'   G   113      49.030  13.006  47.734  1.00  0.00           H  
ATOM   3589 H5''   G   113      49.940  14.511  47.882  1.00  0.00           H  
ATOM   3590  P     C   114      50.276  18.001  46.040  1.00  0.00           P  
ATOM   3591  C5'   C   114      50.186  18.845  43.521  1.00  0.00           C  
ATOM   3592  O5'   C   114      49.590  18.803  44.811  1.00  0.00           O  
ATOM   3593  C4'   C   114      49.265  19.473  42.461  1.00  0.00           C  
ATOM   3594  O4'   C   114      48.063  18.718  42.278  1.00  0.00           O  
ATOM   3595  C3'   C   114      48.831  20.909  42.779  1.00  0.00           C  
ATOM   3596  O3'   C   114      49.840  21.893  42.542  1.00  0.00           O  
ATOM   3597  C2'   C   114      47.604  21.004  41.854  1.00  0.00           C  
ATOM   3598  O2'   C   114      47.920  21.177  40.468  1.00  0.00           O  
ATOM   3599  C1'   C   114      46.980  19.611  42.010  1.00  0.00           C  
ATOM   3600  N1    C   114      45.961  19.608  43.104  1.00  0.00           N  
ATOM   3601  C2    C   114      44.664  20.062  42.820  1.00  0.00           C  
ATOM   3602  O2    C   114      44.349  20.502  41.714  1.00  0.00           O  
ATOM   3603  N3    C   114      43.696  20.035  43.768  1.00  0.00           N  
ATOM   3604  C4    C   114      44.001  19.578  44.966  1.00  0.00           C  
ATOM   3605  N4    C   114      43.038  19.559  45.841  1.00  0.00           N  
ATOM   3606  C5    C   114      45.289  19.099  45.317  1.00  0.00           C  
ATOM   3607  C6    C   114      46.245  19.133  44.361  1.00  0.00           C  
ATOM   3608  OP1   C   114      51.741  18.275  46.032  1.00  0.00           O  
ATOM   3609  OP2   C   114      49.509  18.328  47.274  1.00  0.00           O1-
ATOM   3610 HO2'   C   114      47.221  21.708  40.044  1.00  0.00           H  
ATOM   3611  H5    C   114      45.525  18.721  46.301  1.00  0.00           H  
ATOM   3612  H6    C   114      47.240  18.786  44.588  1.00  0.00           H  
ATOM   3613  H1'   C   114      46.492  19.335  41.072  1.00  0.00           H  
ATOM   3614  H2'   C   114      46.928  21.778  42.209  1.00  0.00           H  
ATOM   3615  H3'   C   114      48.495  20.955  43.817  1.00  0.00           H  
ATOM   3616  H4'   C   114      49.802  19.495  41.512  1.00  0.00           H  
ATOM   3617  H41   C   114      42.124  19.885  45.548  1.00  0.00           H  
ATOM   3618  H5'   C   114      50.438  17.832  43.201  1.00  0.00           H  
ATOM   3619  H42   C   114      43.203  19.199  46.763  1.00  0.00           H  
ATOM   3620 H5''   C   114      51.109  19.426  43.568  1.00  0.00           H  
ATOM   3621  P     U   115      49.732  23.375  43.191  1.00  0.00           P  
ATOM   3622  C5'   U   115      48.380  24.435  41.162  1.00  0.00           C  
ATOM   3623  O5'   U   115      48.422  24.071  42.536  1.00  0.00           O  
ATOM   3624  C4'   U   115      46.951  24.745  40.674  1.00  0.00           C  
ATOM   3625  O4'   U   115      46.031  23.688  40.960  1.00  0.00           O  
ATOM   3626  C3'   U   115      46.368  26.014  41.297  1.00  0.00           C  
ATOM   3627  O3'   U   115      46.872  27.188  40.661  1.00  0.00           O  
ATOM   3628  C2'   U   115      44.863  25.750  41.105  1.00  0.00           C  
ATOM   3629  O2'   U   115      44.364  26.019  39.795  1.00  0.00           O  
ATOM   3630  C1'   U   115      44.761  24.238  41.305  1.00  0.00           C  
ATOM   3631  N1    U   115      44.328  23.909  42.696  1.00  0.00           N  
ATOM   3632  C2    U   115      42.961  23.999  42.993  1.00  0.00           C  
ATOM   3633  O2    U   115      42.108  24.391  42.197  1.00  0.00           O  
ATOM   3634  N3    U   115      42.568  23.633  44.262  1.00  0.00           N  
ATOM   3635  C4    U   115      43.398  23.202  45.266  1.00  0.00           C  
ATOM   3636  O4    U   115      42.931  22.900  46.358  1.00  0.00           O  
ATOM   3637  C5    U   115      44.797  23.164  44.907  1.00  0.00           C  
ATOM   3638  C6    U   115      45.224  23.517  43.667  1.00  0.00           C  
ATOM   3639  OP1   U   115      50.938  24.143  42.769  1.00  0.00           O  
ATOM   3640  OP2   U   115      49.473  23.223  44.650  1.00  0.00           O1-
ATOM   3641 HO2'   U   115      43.820  26.823  39.838  1.00  0.00           H  
ATOM   3642  H3    U   115      41.588  23.718  44.489  1.00  0.00           H  
ATOM   3643  H5    U   115      45.511  22.850  45.656  1.00  0.00           H  
ATOM   3644  H6    U   115      46.279  23.486  43.438  1.00  0.00           H  
ATOM   3645  H1'   U   115      44.004  23.853  40.619  1.00  0.00           H  
ATOM   3646  H2'   U   115      44.282  26.279  41.860  1.00  0.00           H  
ATOM   3647  H3'   U   115      46.599  26.022  42.364  1.00  0.00           H  
ATOM   3648  H4'   U   115      46.980  24.893  39.594  1.00  0.00           H  
ATOM   3649  H5'   U   115      48.783  23.625  40.555  1.00  0.00           H  
ATOM   3650 H5''   U   115      49.007  25.313  41.001  1.00  0.00           H  
ATOM   3651  P     U   116      46.699  28.647  41.330  1.00  0.00           P  
ATOM   3652  C5'   U   116      44.448  29.256  40.035  1.00  0.00           C  
ATOM   3653  O5'   U   116      45.109  28.948  41.254  1.00  0.00           O  
ATOM   3654  C4'   U   116      42.914  29.286  40.206  1.00  0.00           C  
ATOM   3655  O4'   U   116      42.376  28.097  40.786  1.00  0.00           O  
ATOM   3656  C3'   U   116      42.480  30.433  41.112  1.00  0.00           C  
ATOM   3657  O3'   U   116      42.507  31.665  40.395  1.00  0.00           O  
ATOM   3658  C2'   U   116      41.095  29.965  41.583  1.00  0.00           C  
ATOM   3659  O2'   U   116      40.041  30.234  40.651  1.00  0.00           O  
ATOM   3660  C1'   U   116      41.309  28.445  41.676  1.00  0.00           C  
ATOM   3661  N1    U   116      41.595  28.009  43.079  1.00  0.00           N  
ATOM   3662  C2    U   116      40.511  27.731  43.923  1.00  0.00           C  
ATOM   3663  O2    U   116      39.338  27.934  43.606  1.00  0.00           O  
ATOM   3664  N3    U   116      40.799  27.211  45.171  1.00  0.00           N  
ATOM   3665  C4    U   116      42.058  26.911  45.636  1.00  0.00           C  
ATOM   3666  O4    U   116      42.208  26.375  46.727  1.00  0.00           O  
ATOM   3667  C5    U   116      43.132  27.276  44.743  1.00  0.00           C  
ATOM   3668  C6    U   116      42.883  27.825  43.528  1.00  0.00           C  
ATOM   3669  OP1   U   116      47.425  29.628  40.472  1.00  0.00           O  
ATOM   3670  OP2   U   116      47.080  28.545  42.766  1.00  0.00           O1-
ATOM   3671 HO2'   U   116      39.172  30.198  41.097  1.00  0.00           H  
ATOM   3672  H3    U   116      40.029  27.055  45.804  1.00  0.00           H  
ATOM   3673  H5    U   116      44.149  27.119  45.071  1.00  0.00           H  
ATOM   3674  H6    U   116      43.709  28.105  42.896  1.00  0.00           H  
ATOM   3675  H1'   U   116      40.396  27.944  41.346  1.00  0.00           H  
ATOM   3676  H2'   U   116      40.874  30.396  42.561  1.00  0.00           H  
ATOM   3677  H3'   U   116      43.137  30.454  41.982  1.00  0.00           H  
ATOM   3678  H4'   U   116      42.452  29.434  39.228  1.00  0.00           H  
ATOM   3679  H5'   U   116      44.712  28.530  39.267  1.00  0.00           H  
ATOM   3680 H5''   U   116      44.778  30.236  39.687  1.00  0.00           H  
ATOM   3681  P     U   117      43.120  33.003  41.058  1.00  0.00           P  
ATOM   3682  C5'   U   117      41.129  34.725  41.362  1.00  0.00           C  
ATOM   3683  O5'   U   117      41.848  33.613  41.882  1.00  0.00           O  
ATOM   3684  C4'   U   117      40.051  35.306  42.291  1.00  0.00           C  
ATOM   3685  O4'   U   117      38.942  34.416  42.412  1.00  0.00           O  
ATOM   3686  C3'   U   117      40.460  35.660  43.733  1.00  0.00           C  
ATOM   3687  O3'   U   117      41.241  36.834  43.968  1.00  0.00           O  
ATOM   3688  C2'   U   117      39.052  35.799  44.337  1.00  0.00           C  
ATOM   3689  O2'   U   117      38.359  36.994  43.945  1.00  0.00           O  
ATOM   3690  C1'   U   117      38.351  34.586  43.701  1.00  0.00           C  
ATOM   3691  N1    U   117      38.513  33.385  44.578  1.00  0.00           N  
ATOM   3692  C2    U   117      37.771  33.345  45.768  1.00  0.00           C  
ATOM   3693  O2    U   117      36.977  34.224  46.105  1.00  0.00           O  
ATOM   3694  N3    U   117      37.963  32.259  46.596  1.00  0.00           N  
ATOM   3695  C4    U   117      38.776  31.187  46.331  1.00  0.00           C  
ATOM   3696  O4    U   117      38.881  30.287  47.153  1.00  0.00           O  
ATOM   3697  C5    U   117      39.478  31.264  45.068  1.00  0.00           C  
ATOM   3698  C6    U   117      39.345  32.335  44.241  1.00  0.00           C  
ATOM   3699  OP1   U   117      43.473  33.908  39.921  1.00  0.00           O  
ATOM   3700  OP2   U   117      44.198  32.616  42.015  1.00  0.00           O1-
ATOM   3701 HO2'   U   117      37.508  37.068  44.422  1.00  0.00           H  
ATOM   3702  H3    U   117      37.455  32.239  47.462  1.00  0.00           H  
ATOM   3703  H5    U   117      40.136  30.452  44.804  1.00  0.00           H  
ATOM   3704  H6    U   117      39.900  32.373  43.310  1.00  0.00           H  
ATOM   3705  H1'   U   117      37.282  34.790  43.593  1.00  0.00           H  
ATOM   3706  H2'   U   117      39.104  35.720  45.425  1.00  0.00           H  
ATOM   3707  H3'   U   117      40.941  34.794  44.188  1.00  0.00           H  
ATOM   3708  H4'   U   117      39.691  36.224  41.822  1.00  0.00           H  
ATOM   3709  H5'   U   117      40.656  34.435  40.423  1.00  0.00           H  
ATOM   3710 H5''   U   117      41.835  35.524  41.140  1.00  0.00           H  
ATOM   3711  P     U   118      42.841  36.841  43.683  1.00  0.00           P  
ATOM   3712  C5'   U   118      43.040  38.119  46.075  1.00  0.00           C  
ATOM   3713  O5'   U   118      43.540  37.821  44.776  1.00  0.00           O  
ATOM   3714  C4'   U   118      42.918  37.086  47.224  1.00  0.00           C  
ATOM   3715  O4'   U   118      41.704  36.331  47.228  1.00  0.00           O  
ATOM   3716  C3'   U   118      44.030  36.078  47.563  1.00  0.00           C  
ATOM   3717  O3'   U   118      45.275  36.577  48.032  1.00  0.00           O  
ATOM   3718  C2'   U   118      43.298  35.356  48.711  1.00  0.00           C  
ATOM   3719  O2'   U   118      43.296  36.076  49.947  1.00  0.00           O  
ATOM   3720  C1'   U   118      41.854  35.282  48.192  1.00  0.00           C  
ATOM   3721  N1    U   118      41.666  33.929  47.603  1.00  0.00           N  
ATOM   3722  C2    U   118      41.241  32.884  48.435  1.00  0.00           C  
ATOM   3723  O2    U   118      40.672  33.053  49.514  1.00  0.00           O  
ATOM   3724  N3    U   118      41.505  31.596  48.007  1.00  0.00           N  
ATOM   3725  C4    U   118      42.129  31.256  46.827  1.00  0.00           C  
ATOM   3726  O4    U   118      42.355  30.080  46.565  1.00  0.00           O  
ATOM   3727  C5    U   118      42.442  32.381  45.976  1.00  0.00           C  
ATOM   3728  C6    U   118      42.198  33.654  46.370  1.00  0.00           C  
ATOM   3729  OP1   U   118      43.033  37.499  42.354  1.00  0.00           O  
ATOM   3730  OP2   U   118      43.406  35.482  43.895  1.00  0.00           O1-
ATOM   3731 HO2'   U   118      44.215  36.122  50.267  1.00  0.00           H  
ATOM   3732  H3    U   118      41.146  30.834  48.553  1.00  0.00           H  
ATOM   3733  H5    U   118      42.894  32.200  45.013  1.00  0.00           H  
ATOM   3734  H6    U   118      42.471  34.479  45.733  1.00  0.00           H  
ATOM   3735  H1'   U   118      41.165  35.427  49.029  1.00  0.00           H  
ATOM   3736  H2'   U   118      43.722  34.362  48.855  1.00  0.00           H  
ATOM   3737  H3'   U   118      44.175  35.381  46.737  1.00  0.00           H  
ATOM   3738  H4'   U   118      42.867  37.724  48.105  1.00  0.00           H  
ATOM   3739  H5'   U   118      42.074  38.613  45.970  1.00  0.00           H  
ATOM   3740 H5''   U   118      43.730  38.871  46.445  1.00  0.00           H  
ATOM   3741  P     A   119      46.627  36.459  47.130  1.00  0.00           P  
ATOM   3742  C5'   A   119      48.632  34.658  47.460  1.00  0.00           C  
ATOM   3743  O5'   A   119      47.230  34.951  47.391  1.00  0.00           O  
ATOM   3744  C4'   A   119      49.505  34.821  46.187  1.00  0.00           C  
ATOM   3745  O4'   A   119      48.823  34.577  44.948  1.00  0.00           O  
ATOM   3746  C3'   A   119      50.132  36.203  45.977  1.00  0.00           C  
ATOM   3747  O3'   A   119      51.114  36.659  46.906  1.00  0.00           O  
ATOM   3748  C2'   A   119      50.696  36.000  44.555  1.00  0.00           C  
ATOM   3749  O2'   A   119      51.867  35.170  44.504  1.00  0.00           O  
ATOM   3750  C1'   A   119      49.528  35.253  43.895  1.00  0.00           C  
ATOM   3751  N1    A   119      48.152  36.821  39.174  1.00  0.00           N  
ATOM   3752  C2    A   119      48.733  35.706  39.608  1.00  0.00           C  
ATOM   3753  N3    A   119      48.990  35.346  40.866  1.00  0.00           N  
ATOM   3754  C4    A   119      48.564  36.281  41.768  1.00  0.00           C  
ATOM   3755  C5    A   119      47.959  37.477  41.473  1.00  0.00           C  
ATOM   3756  C6    A   119      47.762  37.710  40.089  1.00  0.00           C  
ATOM   3757  N6    A   119      47.223  38.803  39.575  1.00  0.00           N  
ATOM   3758  N7    A   119      47.711  38.218  42.635  1.00  0.00           N  
ATOM   3759  C8    A   119      48.165  37.435  43.579  1.00  0.00           C  
ATOM   3760  N9    A   119      48.704  36.243  43.142  1.00  0.00           N  
ATOM   3761  OP1   A   119      47.554  37.475  47.695  1.00  0.00           O  
ATOM   3762  OP2   A   119      46.261  36.548  45.691  1.00  0.00           O1-
ATOM   3763 HO2'   A   119      52.219  35.127  43.590  1.00  0.00           H  
ATOM   3764  H2    A   119      49.042  35.007  38.843  1.00  0.00           H  
ATOM   3765  H8    A   119      48.142  37.723  44.619  1.00  0.00           H  
ATOM   3766  H1'   A   119      49.918  34.521  43.182  1.00  0.00           H  
ATOM   3767  H2'   A   119      50.882  36.962  44.074  1.00  0.00           H  
ATOM   3768  H3'   A   119      49.318  36.918  45.952  1.00  0.00           H  
ATOM   3769  H4'   A   119      50.327  34.107  46.277  1.00  0.00           H  
ATOM   3770  H5'   A   119      48.731  33.617  47.772  1.00  0.00           H  
ATOM   3771  H61   A   119      47.142  38.882  38.575  1.00  0.00           H  
ATOM   3772  H62   A   119      46.907  39.533  40.199  1.00  0.00           H  
ATOM   3773 H5''   A   119      49.082  35.261  48.250  1.00  0.00           H  
ATOM   3774  P     A   120      51.318  38.263  47.136  1.00  0.00           P  
ATOM   3775  C5'   A   120      50.307  39.970  48.945  1.00  0.00           C  
ATOM   3776  O5'   A   120      50.303  38.675  48.351  1.00  0.00           O  
ATOM   3777  C4'   A   120      49.279  40.200  50.085  1.00  0.00           C  
ATOM   3778  O4'   A   120      48.071  40.765  49.596  1.00  0.00           O  
ATOM   3779  C3'   A   120      48.856  39.010  50.971  1.00  0.00           C  
ATOM   3780  O3'   A   120      49.853  38.622  51.931  1.00  0.00           O  
ATOM   3781  C2'   A   120      47.577  39.606  51.619  1.00  0.00           C  
ATOM   3782  O2'   A   120      47.827  40.299  52.850  1.00  0.00           O  
ATOM   3783  C1'   A   120      47.072  40.659  50.606  1.00  0.00           C  
ATOM   3784  N1    A   120      42.034  39.629  51.412  1.00  0.00           N  
ATOM   3785  C2    A   120      43.050  39.772  52.255  1.00  0.00           C  
ATOM   3786  N3    A   120      44.332  40.007  51.971  1.00  0.00           N  
ATOM   3787  C4    A   120      44.555  40.113  50.627  1.00  0.00           C  
ATOM   3788  C5    A   120      43.603  40.030  49.642  1.00  0.00           C  
ATOM   3789  C6    A   120      42.294  39.741  50.109  1.00  0.00           C  
ATOM   3790  N6    A   120      41.228  39.576  49.339  1.00  0.00           N  
ATOM   3791  N7    A   120      44.161  40.275  48.384  1.00  0.00           N  
ATOM   3792  C8    A   120      45.432  40.439  48.648  1.00  0.00           C  
ATOM   3793  N9    A   120      45.760  40.338  49.981  1.00  0.00           N  
ATOM   3794  OP1   A   120      50.890  38.980  45.897  1.00  0.00           O  
ATOM   3795  OP2   A   120      52.719  38.466  47.607  1.00  0.00           O1-
ATOM   3796 HO2'   A   120      46.981  40.500  53.297  1.00  0.00           H  
ATOM   3797  H2    A   120      42.803  39.688  53.305  1.00  0.00           H  
ATOM   3798  H8    A   120      46.171  40.651  47.884  1.00  0.00           H  
ATOM   3799  H1'   A   120      46.975  41.619  51.119  1.00  0.00           H  
ATOM   3800  H2'   A   120      46.840  38.814  51.764  1.00  0.00           H  
ATOM   3801  H3'   A   120      48.561  38.170  50.338  1.00  0.00           H  
ATOM   3802  H4'   A   120      49.724  40.940  50.753  1.00  0.00           H  
ATOM   3803  H5'   A   120      50.106  40.708  48.164  1.00  0.00           H  
ATOM   3804  H61   A   120      40.348  39.359  49.778  1.00  0.00           H  
ATOM   3805  H62   A   120      41.318  39.656  48.338  1.00  0.00           H  
ATOM   3806 H5''   A   120      51.303  40.176  49.340  1.00  0.00           H  
ATOM   3807  P     A   121      50.408  37.093  52.083  1.00  0.00           P  
ATOM   3808  C5'   A   121      49.692  35.706  54.246  1.00  0.00           C  
ATOM   3809  O5'   A   121      49.332  36.248  52.977  1.00  0.00           O  
ATOM   3810  C4'   A   121      48.585  34.906  54.955  1.00  0.00           C  
ATOM   3811  O4'   A   121      47.370  35.664  55.017  1.00  0.00           O  
ATOM   3812  C3'   A   121      48.197  33.542  54.349  1.00  0.00           C  
ATOM   3813  O3'   A   121      49.111  32.451  54.495  1.00  0.00           O  
ATOM   3814  C2'   A   121      46.856  33.353  55.086  1.00  0.00           C  
ATOM   3815  O2'   A   121      47.009  33.040  56.479  1.00  0.00           O  
ATOM   3816  C1'   A   121      46.265  34.767  54.927  1.00  0.00           C  
ATOM   3817  N1    A   121      42.656  32.390  52.392  1.00  0.00           N  
ATOM   3818  C2    A   121      42.647  32.857  53.633  1.00  0.00           C  
ATOM   3819  N3    A   121      43.524  33.681  54.200  1.00  0.00           N  
ATOM   3820  C4    A   121      44.457  34.124  53.308  1.00  0.00           C  
ATOM   3821  C5    A   121      44.553  33.796  51.983  1.00  0.00           C  
ATOM   3822  C6    A   121      43.608  32.828  51.569  1.00  0.00           C  
ATOM   3823  N6    A   121      43.647  32.186  50.416  1.00  0.00           N  
ATOM   3824  N7    A   121      45.623  34.465  51.373  1.00  0.00           N  
ATOM   3825  C8    A   121      46.171  35.101  52.375  1.00  0.00           C  
ATOM   3826  N9    A   121      45.604  34.823  53.598  1.00  0.00           N  
ATOM   3827  OP1   A   121      51.678  37.199  52.861  1.00  0.00           O  
ATOM   3828  OP2   A   121      50.469  36.434  50.753  1.00  0.00           O1-
ATOM   3829 HO2'   A   121      46.155  33.081  56.948  1.00  0.00           H  
ATOM   3830  H2    A   121      41.854  32.491  54.275  1.00  0.00           H  
ATOM   3831  H8    A   121      47.066  35.700  52.270  1.00  0.00           H  
ATOM   3832  H1'   A   121      45.522  34.972  55.703  1.00  0.00           H  
ATOM   3833  H2'   A   121      46.248  32.600  54.581  1.00  0.00           H  
ATOM   3834  H3'   A   121      48.021  33.687  53.284  1.00  0.00           H  
ATOM   3835  H4'   A   121      48.923  34.716  55.975  1.00  0.00           H  
ATOM   3836  H5'   A   121      49.985  36.522  54.908  1.00  0.00           H  
ATOM   3837  H61   A   121      43.004  31.428  50.288  1.00  0.00           H  
ATOM   3838  H62   A   121      44.435  32.338  49.804  1.00  0.00           H  
ATOM   3839 H5''   A   121      50.555  35.047  54.123  1.00  0.00           H  
ATOM   3840  P     C   122      48.812  31.013  53.775  1.00  0.00           P  
ATOM   3841  C5'   C   122      47.604  28.756  54.632  1.00  0.00           C  
ATOM   3842  O5'   C   122      48.037  30.101  54.889  1.00  0.00           O  
ATOM   3843  C4'   C   122      48.674  27.646  54.780  1.00  0.00           C  
ATOM   3844  O4'   C   122      49.776  28.085  55.580  1.00  0.00           O  
ATOM   3845  C3'   C   122      48.183  26.332  55.438  1.00  0.00           C  
ATOM   3846  O3'   C   122      47.497  25.336  54.673  1.00  0.00           O  
ATOM   3847  C2'   C   122      49.544  25.746  55.873  1.00  0.00           C  
ATOM   3848  O2'   C   122      50.280  25.127  54.809  1.00  0.00           O  
ATOM   3849  C1'   C   122      50.317  26.995  56.316  1.00  0.00           C  
ATOM   3850  N1    C   122      50.195  27.193  57.792  1.00  0.00           N  
ATOM   3851  C2    C   122      51.035  26.442  58.633  1.00  0.00           C  
ATOM   3852  O2    C   122      51.863  25.646  58.180  1.00  0.00           O  
ATOM   3853  N3    C   122      50.957  26.569  59.982  1.00  0.00           N  
ATOM   3854  C4    C   122      50.090  27.425  60.483  1.00  0.00           C  
ATOM   3855  N4    C   122      50.057  27.500  61.787  1.00  0.00           N  
ATOM   3856  C5    C   122      49.234  28.236  59.688  1.00  0.00           C  
ATOM   3857  C6    C   122      49.316  28.099  58.341  1.00  0.00           C  
ATOM   3858  OP1   C   122      50.137  30.402  53.474  1.00  0.00           O  
ATOM   3859  OP2   C   122      47.873  31.237  52.638  1.00  0.00           O1-
ATOM   3860 HO2'   C   122      51.028  24.612  55.172  1.00  0.00           H  
ATOM   3861  H5    C   122      48.541  28.945  60.116  1.00  0.00           H  
ATOM   3862  H6    C   122      48.688  28.702  57.694  1.00  0.00           H  
ATOM   3863  H1'   C   122      51.375  26.875  56.062  1.00  0.00           H  
ATOM   3864  H2'   C   122      49.401  25.047  56.701  1.00  0.00           H  
ATOM   3865  H3'   C   122      47.607  26.573  56.334  1.00  0.00           H  
ATOM   3866  H4'   C   122      49.051  27.398  53.786  1.00  0.00           H  
ATOM   3867  H41   C   122      50.681  26.906  62.308  1.00  0.00           H  
ATOM   3868  H5'   C   122      47.192  28.701  53.623  1.00  0.00           H  
ATOM   3869  H42   C   122      49.417  28.134  62.236  1.00  0.00           H  
ATOM   3870 H5''   C   122      46.794  28.527  55.325  1.00  0.00           H  
ATOM   3871  P     C   123      45.909  25.372  54.362  1.00  0.00           P  
ATOM   3872  C5'   C   123      44.649  24.310  56.508  1.00  0.00           C  
ATOM   3873  O5'   C   123      45.125  25.455  55.792  1.00  0.00           O  
ATOM   3874  C4'   C   123      43.417  24.629  57.388  1.00  0.00           C  
ATOM   3875  O4'   C   123      43.681  25.636  58.369  1.00  0.00           O  
ATOM   3876  C3'   C   123      42.245  25.166  56.567  1.00  0.00           C  
ATOM   3877  O3'   C   123      41.681  24.250  55.613  1.00  0.00           O  
ATOM   3878  C2'   C   123      41.411  25.906  57.641  1.00  0.00           C  
ATOM   3879  O2'   C   123      40.637  25.134  58.557  1.00  0.00           O  
ATOM   3880  C1'   C   123      42.548  26.508  58.489  1.00  0.00           C  
ATOM   3881  N1    C   123      42.840  27.908  58.051  1.00  0.00           N  
ATOM   3882  C2    C   123      41.945  28.926  58.423  1.00  0.00           C  
ATOM   3883  O2    C   123      40.940  28.691  59.100  1.00  0.00           O  
ATOM   3884  N3    C   123      42.163  30.212  58.047  1.00  0.00           N  
ATOM   3885  C4    C   123      43.242  30.485  57.342  1.00  0.00           C  
ATOM   3886  N4    C   123      43.391  31.732  56.990  1.00  0.00           N  
ATOM   3887  C5    C   123      44.207  29.512  56.971  1.00  0.00           C  
ATOM   3888  C6    C   123      43.978  28.231  57.350  1.00  0.00           C  
ATOM   3889  OP1   C   123      45.582  24.076  53.702  1.00  0.00           O  
ATOM   3890  OP2   C   123      45.616  26.622  53.612  1.00  0.00           O1-
ATOM   3891 HO2'   C   123      39.916  25.680  58.926  1.00  0.00           H  
ATOM   3892  H5    C   123      45.098  29.758  56.416  1.00  0.00           H  
ATOM   3893  H6    C   123      44.691  27.458  57.100  1.00  0.00           H  
ATOM   3894  H1'   C   123      42.228  26.540  59.534  1.00  0.00           H  
ATOM   3895  H2'   C   123      40.800  26.683  57.176  1.00  0.00           H  
ATOM   3896  H3'   C   123      42.659  25.964  55.948  1.00  0.00           H  
ATOM   3897  H4'   C   123      43.086  23.719  57.892  1.00  0.00           H  
ATOM   3898  H41   C   123      42.687  32.392  57.277  1.00  0.00           H  
ATOM   3899  H5'   C   123      45.444  23.900  57.132  1.00  0.00           H  
ATOM   3900  H42   C   123      44.150  31.989  56.385  1.00  0.00           H  
ATOM   3901 H5''   C   123      44.340  23.534  55.805  1.00  0.00           H  
ATOM   3902  P     A   124      40.425  23.255  55.861  1.00  0.00           P  
ATOM   3903  C5'   A   124      38.007  24.193  56.555  1.00  0.00           C  
ATOM   3904  O5'   A   124      39.213  24.335  55.823  1.00  0.00           O  
ATOM   3905  C4'   A   124      37.014  25.307  56.174  1.00  0.00           C  
ATOM   3906  O4'   A   124      37.526  26.626  56.406  1.00  0.00           O  
ATOM   3907  C3'   A   124      36.676  25.301  54.682  1.00  0.00           C  
ATOM   3908  O3'   A   124      36.083  24.134  54.105  1.00  0.00           O  
ATOM   3909  C2'   A   124      36.074  26.708  54.507  1.00  0.00           C  
ATOM   3910  O2'   A   124      34.790  26.954  55.076  1.00  0.00           O  
ATOM   3911  C1'   A   124      37.098  27.490  55.342  1.00  0.00           C  
ATOM   3912  N1    A   124      38.559  30.650  51.544  1.00  0.00           N  
ATOM   3913  C2    A   124      37.381  30.417  52.106  1.00  0.00           C  
ATOM   3914  N3    A   124      37.093  29.549  53.072  1.00  0.00           N  
ATOM   3915  C4    A   124      38.187  28.841  53.476  1.00  0.00           C  
ATOM   3916  C5    A   124      39.463  28.953  52.986  1.00  0.00           C  
ATOM   3917  C6    A   124      39.598  29.932  51.965  1.00  0.00           C  
ATOM   3918  N6    A   124      40.724  30.287  51.382  1.00  0.00           N  
ATOM   3919  N7    A   124      40.335  28.077  53.652  1.00  0.00           N  
ATOM   3920  C8    A   124      39.550  27.475  54.509  1.00  0.00           C  
ATOM   3921  N9    A   124      38.239  27.892  54.474  1.00  0.00           N  
ATOM   3922  OP1   A   124      40.541  22.571  57.183  1.00  0.00           O  
ATOM   3923  OP2   A   124      40.304  22.399  54.646  1.00  0.00           O1-
ATOM   3924 HO2'   A   124      34.265  27.508  54.466  1.00  0.00           H  
ATOM   3925  H2    A   124      36.556  31.015  51.739  1.00  0.00           H  
ATOM   3926  H8    A   124      39.896  26.712  55.193  1.00  0.00           H  
ATOM   3927  H1'   A   124      36.630  28.394  55.740  1.00  0.00           H  
ATOM   3928  H2'   A   124      36.105  27.017  53.463  1.00  0.00           H  
ATOM   3929  H3'   A   124      37.633  25.355  54.160  1.00  0.00           H  
ATOM   3930  H4'   A   124      36.095  25.183  56.744  1.00  0.00           H  
ATOM   3931  H5'   A   124      38.203  24.241  57.626  1.00  0.00           H  
ATOM   3932  H61   A   124      40.695  31.169  50.891  1.00  0.00           H  
ATOM   3933  H62   A   124      41.587  29.914  51.749  1.00  0.00           H  
ATOM   3934 H5''   A   124      37.550  23.227  56.330  1.00  0.00           H  
ATOM   3935  P     A   125      34.659  23.465  54.495  1.00  0.00           P  
ATOM   3936  C5'   A   125      32.873  24.967  53.144  1.00  0.00           C  
ATOM   3937  O5'   A   125      33.743  23.841  53.201  1.00  0.00           O  
ATOM   3938  C4'   A   125      33.015  25.811  51.859  1.00  0.00           C  
ATOM   3939  O4'   A   125      34.151  26.673  51.830  1.00  0.00           O  
ATOM   3940  C3'   A   125      33.107  24.986  50.578  1.00  0.00           C  
ATOM   3941  O3'   A   125      31.890  24.319  50.254  1.00  0.00           O  
ATOM   3942  C2'   A   125      33.557  26.081  49.592  1.00  0.00           C  
ATOM   3943  O2'   A   125      32.504  26.959  49.174  1.00  0.00           O  
ATOM   3944  C1'   A   125      34.532  26.887  50.466  1.00  0.00           C  
ATOM   3945  N1    A   125      38.704  27.089  47.385  1.00  0.00           N  
ATOM   3946  C2    A   125      37.448  27.485  47.198  1.00  0.00           C  
ATOM   3947  N3    A   125      36.412  27.370  48.029  1.00  0.00           N  
ATOM   3948  C4    A   125      36.753  26.749  49.195  1.00  0.00           C  
ATOM   3949  C5    A   125      38.002  26.306  49.544  1.00  0.00           C  
ATOM   3950  C6    A   125      38.996  26.533  48.562  1.00  0.00           C  
ATOM   3951  N6    A   125      40.268  26.225  48.726  1.00  0.00           N  
ATOM   3952  N7    A   125      37.997  25.702  50.809  1.00  0.00           N  
ATOM   3953  C8    A   125      36.742  25.786  51.155  1.00  0.00           C  
ATOM   3954  N9    A   125      35.935  26.446  50.264  1.00  0.00           N  
ATOM   3955  OP1   A   125      34.088  24.045  55.744  1.00  0.00           O  
ATOM   3956  OP2   A   125      34.870  21.989  54.456  1.00  0.00           O1-
ATOM   3957 HO2'   A   125      32.752  27.393  48.336  1.00  0.00           H  
ATOM   3958  H2    A   125      37.239  27.953  46.245  1.00  0.00           H  
ATOM   3959  H8    A   125      36.359  25.392  52.082  1.00  0.00           H  
ATOM   3960  H1'   A   125      34.459  27.946  50.207  1.00  0.00           H  
ATOM   3961  H2'   A   125      34.066  25.642  48.736  1.00  0.00           H  
ATOM   3962  H3'   A   125      33.921  24.266  50.684  1.00  0.00           H  
ATOM   3963  H4'   A   125      32.125  26.439  51.782  1.00  0.00           H  
ATOM   3964  H5'   A   125      33.015  25.616  54.005  1.00  0.00           H  
ATOM   3965  H61   A   125      40.917  26.389  47.966  1.00  0.00           H  
ATOM   3966  H62   A   125      40.571  25.829  49.601  1.00  0.00           H  
ATOM   3967 H5''   A   125      31.846  24.600  53.191  1.00  0.00           H  
ATOM   3968  P     A   126      31.914  22.965  49.365  1.00  0.00           P  
ATOM   3969  C5'   A   126      31.745  24.227  47.048  1.00  0.00           C  
ATOM   3970  O5'   A   126      32.513  23.422  47.929  1.00  0.00           O  
ATOM   3971  C4'   A   126      32.546  24.685  45.821  1.00  0.00           C  
ATOM   3972  O4'   A   126      33.681  25.478  46.168  1.00  0.00           O  
ATOM   3973  C3'   A   126      33.067  23.514  44.987  1.00  0.00           C  
ATOM   3974  O3'   A   126      32.042  22.886  44.221  1.00  0.00           O  
ATOM   3975  C2'   A   126      34.172  24.234  44.194  1.00  0.00           C  
ATOM   3976  O2'   A   126      33.711  25.052  43.116  1.00  0.00           O  
ATOM   3977  C1'   A   126      34.740  25.167  45.267  1.00  0.00           C  
ATOM   3978  N1    A   126      39.751  24.076  44.971  1.00  0.00           N  
ATOM   3979  C2    A   126      38.890  24.576  44.095  1.00  0.00           C  
ATOM   3980  N3    A   126      37.588  24.791  44.250  1.00  0.00           N  
ATOM   3981  C4    A   126      37.149  24.412  45.485  1.00  0.00           C  
ATOM   3982  C5    A   126      37.900  23.872  46.494  1.00  0.00           C  
ATOM   3983  C6    A   126      39.274  23.728  46.171  1.00  0.00           C  
ATOM   3984  N6    A   126      40.188  23.266  47.006  1.00  0.00           N  
ATOM   3985  N7    A   126      37.111  23.602  47.623  1.00  0.00           N  
ATOM   3986  C8    A   126      35.921  23.999  47.248  1.00  0.00           C  
ATOM   3987  N9    A   126      35.869  24.519  45.976  1.00  0.00           N  
ATOM   3988  OP1   A   126      30.497  22.531  49.179  1.00  0.00           O  
ATOM   3989  OP2   A   126      32.885  22.008  49.973  1.00  0.00           O1-
ATOM   3990 HO2'   A   126      34.126  24.743  42.292  1.00  0.00           H  
ATOM   3991  H2    A   126      39.300  24.849  43.130  1.00  0.00           H  
ATOM   3992  H8    A   126      35.050  23.936  47.886  1.00  0.00           H  
ATOM   3993  H1'   A   126      35.113  26.075  44.787  1.00  0.00           H  
ATOM   3994  H2'   A   126      34.929  23.526  43.856  1.00  0.00           H  
ATOM   3995  H3'   A   126      33.538  22.788  45.654  1.00  0.00           H  
ATOM   3996  H4'   A   126      31.890  25.283  45.185  1.00  0.00           H  
ATOM   3997  H5'   A   126      31.381  25.109  47.575  1.00  0.00           H  
ATOM   3998  H61   A   126      41.150  23.197  46.698  1.00  0.00           H  
ATOM   3999  H62   A   126      39.911  22.996  47.935  1.00  0.00           H  
ATOM   4000 H5''   A   126      30.879  23.659  46.703  1.00  0.00           H  
ATOM   4001  P     G   127      32.245  21.392  43.628  1.00  0.00           P  
ATOM   4002  C5'   G   127      33.105  22.276  41.287  1.00  0.00           C  
ATOM   4003  O5'   G   127      33.374  21.555  42.480  1.00  0.00           O  
ATOM   4004  C4'   G   127      34.370  22.482  40.439  1.00  0.00           C  
ATOM   4005  O4'   G   127      35.422  23.122  41.160  1.00  0.00           O  
ATOM   4006  C3'   G   127      34.913  21.151  39.918  1.00  0.00           C  
ATOM   4007  O3'   G   127      34.162  20.711  38.786  1.00  0.00           O  
ATOM   4008  C2'   G   127      36.385  21.525  39.662  1.00  0.00           C  
ATOM   4009  O2'   G   127      36.625  22.220  38.436  1.00  0.00           O  
ATOM   4010  C1'   G   127      36.661  22.510  40.804  1.00  0.00           C  
ATOM   4011  N1    G   127      41.071  20.942  42.899  1.00  0.00           N  
ATOM   4012  C2    G   127      40.801  21.345  41.635  1.00  0.00           C  
ATOM   4013  N2    G   127      41.803  21.352  40.796  1.00  0.00           N  
ATOM   4014  N3    G   127      39.596  21.688  41.182  1.00  0.00           N  
ATOM   4015  C4    G   127      38.617  21.559  42.129  1.00  0.00           C  
ATOM   4016  C5    G   127      38.782  21.135  43.432  1.00  0.00           C  
ATOM   4017  C6    G   127      40.113  20.819  43.883  1.00  0.00           C  
ATOM   4018  O6    G   127      40.494  20.458  44.996  1.00  0.00           O  
ATOM   4019  N7    G   127      37.547  21.087  44.090  1.00  0.00           N  
ATOM   4020  C8    G   127      36.704  21.499  43.181  1.00  0.00           C  
ATOM   4021  N9    G   127      37.276  21.843  41.980  1.00  0.00           N  
ATOM   4022  OP1   G   127      30.965  20.982  42.980  1.00  0.00           O  
ATOM   4023  OP2   G   127      32.812  20.522  44.700  1.00  0.00           O1-
ATOM   4024 HO2'   G   127      37.138  21.641  37.843  1.00  0.00           H  
ATOM   4025  H1    G   127      42.013  20.674  43.132  1.00  0.00           H  
ATOM   4026  H8    G   127      35.643  21.587  43.365  1.00  0.00           H  
ATOM   4027  H1'   G   127      37.363  23.266  40.449  1.00  0.00           H  
ATOM   4028  H2'   G   127      37.028  20.651  39.748  1.00  0.00           H  
ATOM   4029  H21   G   127      42.726  21.044  41.094  1.00  0.00           H  
ATOM   4030  H3'   G   127      34.878  20.412  40.721  1.00  0.00           H  
ATOM   4031  H22   G   127      41.625  21.643  39.849  1.00  0.00           H  
ATOM   4032  H4'   G   127      34.117  23.100  39.576  1.00  0.00           H  
ATOM   4033  H5'   G   127      32.678  23.250  41.526  1.00  0.00           H  
ATOM   4034 H5''   G   127      32.369  21.729  40.693  1.00  0.00           H  
ATOM   4035  P     C   128      34.004  19.141  38.441  1.00  0.00           P  
ATOM   4036  C5'   C   128      36.061  19.130  36.769  1.00  0.00           C  
ATOM   4037  O5'   C   128      35.490  18.696  37.994  1.00  0.00           O  
ATOM   4038  C4'   C   128      37.561  18.802  36.691  1.00  0.00           C  
ATOM   4039  O4'   C   128      38.324  19.463  37.701  1.00  0.00           O  
ATOM   4040  C3'   C   128      37.843  17.306  36.850  1.00  0.00           C  
ATOM   4041  O3'   C   128      37.498  16.561  35.683  1.00  0.00           O  
ATOM   4042  C2'   C   128      39.339  17.361  37.213  1.00  0.00           C  
ATOM   4043  O2'   C   128      40.201  17.606  36.097  1.00  0.00           O  
ATOM   4044  C1'   C   128      39.385  18.601  38.122  1.00  0.00           C  
ATOM   4045  N1    C   128      39.252  18.242  39.569  1.00  0.00           N  
ATOM   4046  C2    C   128      40.413  17.975  40.306  1.00  0.00           C  
ATOM   4047  O2    C   128      41.517  17.879  39.771  1.00  0.00           O  
ATOM   4048  N3    C   128      40.361  17.803  41.651  1.00  0.00           N  
ATOM   4049  C4    C   128      39.188  17.878  42.249  1.00  0.00           C  
ATOM   4050  N4    C   128      39.185  17.749  43.545  1.00  0.00           N  
ATOM   4051  C5    C   128      37.971  18.102  41.557  1.00  0.00           C  
ATOM   4052  C6    C   128      38.041  18.269  40.216  1.00  0.00           C  
ATOM   4053  OP1   C   128      33.087  19.018  37.270  1.00  0.00           O  
ATOM   4054  OP2   C   128      33.661  18.405  39.691  1.00  0.00           O1-
ATOM   4055 HO2'   C   128      41.103  17.291  36.298  1.00  0.00           H  
ATOM   4056  H5    C   128      37.014  18.144  42.056  1.00  0.00           H  
ATOM   4057  H6    C   128      37.139  18.443  39.651  1.00  0.00           H  
ATOM   4058  H1'   C   128      40.343  19.107  37.974  1.00  0.00           H  
ATOM   4059  H2'   C   128      39.634  16.461  37.752  1.00  0.00           H  
ATOM   4060  H3'   C   128      37.292  16.932  37.715  1.00  0.00           H  
ATOM   4061  H4'   C   128      37.935  19.112  35.715  1.00  0.00           H  
ATOM   4062  H41   C   128      40.058  17.547  44.018  1.00  0.00           H  
ATOM   4063  H5'   C   128      35.933  20.207  36.659  1.00  0.00           H  
ATOM   4064  H42   C   128      38.319  17.808  44.049  1.00  0.00           H  
ATOM   4065 H5''   C   128      35.550  18.641  35.938  1.00  0.00           H  
ATOM   4066  P     U   129      37.136  14.989  35.782  1.00  0.00           P  
ATOM   4067  C5'   U   129      39.650  14.245  35.400  1.00  0.00           C  
ATOM   4068  O5'   U   129      38.512  14.280  36.251  1.00  0.00           O  
ATOM   4069  C4'   U   129      40.897  13.701  36.117  1.00  0.00           C  
ATOM   4070  O4'   U   129      41.245  14.471  37.266  1.00  0.00           O  
ATOM   4071  C3'   U   129      40.702  12.253  36.570  1.00  0.00           C  
ATOM   4072  O3'   U   129      40.909  11.348  35.482  1.00  0.00           O  
ATOM   4073  C2'   U   129      41.719  12.168  37.725  1.00  0.00           C  
ATOM   4074  O2'   U   129      43.059  11.890  37.305  1.00  0.00           O  
ATOM   4075  C1'   U   129      41.719  13.598  38.288  1.00  0.00           C  
ATOM   4076  N1    U   129      40.926  13.735  39.546  1.00  0.00           N  
ATOM   4077  C2    U   129      41.572  13.450  40.757  1.00  0.00           C  
ATOM   4078  O2    U   129      42.702  12.966  40.832  1.00  0.00           O  
ATOM   4079  N3    U   129      40.889  13.743  41.918  1.00  0.00           N  
ATOM   4080  C4    U   129      39.631  14.284  41.994  1.00  0.00           C  
ATOM   4081  O4    U   129      39.129  14.506  43.089  1.00  0.00           O  
ATOM   4082  C5    U   129      39.005  14.526  40.715  1.00  0.00           C  
ATOM   4083  C6    U   129      39.643  14.242  39.549  1.00  0.00           C  
ATOM   4084  OP1   U   129      36.788  14.515  34.411  1.00  0.00           O  
ATOM   4085  OP2   U   129      36.133  14.797  36.869  1.00  0.00           O1-
ATOM   4086 HO2'   U   129      43.532  11.410  38.011  1.00  0.00           H  
ATOM   4087  H3    U   129      41.337  13.516  42.793  1.00  0.00           H  
ATOM   4088  H5    U   129      38.005  14.937  40.701  1.00  0.00           H  
ATOM   4089  H6    U   129      39.145  14.429  38.607  1.00  0.00           H  
ATOM   4090  H1'   U   129      42.753  13.868  38.518  1.00  0.00           H  
ATOM   4091  H2'   U   129      41.375  11.448  38.471  1.00  0.00           H  
ATOM   4092  H3'   U   129      39.699  12.138  36.985  1.00  0.00           H  
ATOM   4093  H4'   U   129      41.738  13.726  35.423  1.00  0.00           H  
ATOM   4094  H5'   U   129      39.870  15.247  35.033  1.00  0.00           H  
ATOM   4095 H5''   U   129      39.438  13.610  34.538  1.00  0.00           H  
ATOM   4096  P     C   130      40.177   9.902  35.441  1.00  0.00           P  
ATOM   4097  C5'   C   130      42.108   8.670  36.790  1.00  0.00           C  
ATOM   4098  O5'   C   130      40.749   9.093  36.724  1.00  0.00           O  
ATOM   4099  C4'   C   130      42.519   8.190  38.197  1.00  0.00           C  
ATOM   4100  O4'   C   130      42.278   9.169  39.208  1.00  0.00           O  
ATOM   4101  C3'   C   130      41.760   6.927  38.610  1.00  0.00           C  
ATOM   4102  O3'   C   130      42.322   5.757  38.013  1.00  0.00           O  
ATOM   4103  C2'   C   130      41.842   6.994  40.149  1.00  0.00           C  
ATOM   4104  O2'   C   130      42.982   6.350  40.719  1.00  0.00           O  
ATOM   4105  C1'   C   130      42.024   8.490  40.431  1.00  0.00           C  
ATOM   4106  N1    C   130      40.907   9.111  41.202  1.00  0.00           N  
ATOM   4107  C2    C   130      39.632   9.282  40.627  1.00  0.00           C  
ATOM   4108  O2    C   130      39.270   8.691  39.611  1.00  0.00           O  
ATOM   4109  N3    C   130      38.721  10.103  41.211  1.00  0.00           N  
ATOM   4110  C4    C   130      39.017  10.650  42.368  1.00  0.00           C  
ATOM   4111  N4    C   130      38.125  11.468  42.854  1.00  0.00           N  
ATOM   4112  C5    C   130      40.242  10.429  43.052  1.00  0.00           C  
ATOM   4113  C6    C   130      41.170   9.660  42.434  1.00  0.00           C  
ATOM   4114  OP1   C   130      40.625   9.205  34.199  1.00  0.00           O  
ATOM   4115  OP2   C   130      38.712  10.111  35.635  1.00  0.00           O1-
ATOM   4116 HO2'   C   130      42.701   5.485  41.064  1.00  0.00           H  
ATOM   4117  H5    C   130      40.445  10.849  44.025  1.00  0.00           H  
ATOM   4118  H6    C   130      42.125   9.473  42.914  1.00  0.00           H  
ATOM   4119  H1'   C   130      42.934   8.582  41.029  1.00  0.00           H  
ATOM   4120  H2'   C   130      40.914   6.620  40.589  1.00  0.00           H  
ATOM   4121  H3'   C   130      40.716   7.036  38.317  1.00  0.00           H  
ATOM   4122  H4'   C   130      43.585   7.955  38.187  1.00  0.00           H  
ATOM   4123  H41   C   130      37.304  11.645  42.299  1.00  0.00           H  
ATOM   4124  H5'   C   130      42.763   9.490  36.497  1.00  0.00           H  
ATOM   4125  H42   C   130      38.350  12.015  43.663  1.00  0.00           H  
ATOM   4126 H5''   C   130      42.266   7.854  36.083  1.00  0.00           H  
ATOM   4127  P     A   131      41.398   4.463  37.712  1.00  0.00           P  
ATOM   4128  C5'   A   131      41.755   3.138  39.990  1.00  0.00           C  
ATOM   4129  O5'   A   131      40.917   3.950  39.176  1.00  0.00           O  
ATOM   4130  C4'   A   131      41.251   3.012  41.438  1.00  0.00           C  
ATOM   4131  O4'   A   131      41.204   4.298  42.053  1.00  0.00           O  
ATOM   4132  C3'   A   131      39.852   2.393  41.624  1.00  0.00           C  
ATOM   4133  O3'   A   131      39.791   0.963  41.544  1.00  0.00           O  
ATOM   4134  C2'   A   131      39.526   2.912  43.044  1.00  0.00           C  
ATOM   4135  O2'   A   131      40.020   2.094  44.113  1.00  0.00           O  
ATOM   4136  C1'   A   131      40.290   4.242  43.138  1.00  0.00           C  
ATOM   4137  N1    A   131      36.238   6.760  41.023  1.00  0.00           N  
ATOM   4138  C2    A   131      36.883   5.663  40.648  1.00  0.00           C  
ATOM   4139  N3    A   131      37.930   5.087  41.231  1.00  0.00           N  
ATOM   4140  C4    A   131      38.364   5.769  42.330  1.00  0.00           C  
ATOM   4141  C5    A   131      37.814   6.924  42.832  1.00  0.00           C  
ATOM   4142  C6    A   131      36.692   7.399  42.101  1.00  0.00           C  
ATOM   4143  N6    A   131      35.971   8.459  42.422  1.00  0.00           N  
ATOM   4144  N7    A   131      38.492   7.347  43.984  1.00  0.00           N  
ATOM   4145  C8    A   131      39.418   6.435  44.134  1.00  0.00           C  
ATOM   4146  N9    A   131      39.404   5.439  43.184  1.00  0.00           N  
ATOM   4147  OP1   A   131      42.277   3.426  37.093  1.00  0.00           O  
ATOM   4148  OP2   A   131      40.198   4.911  36.947  1.00  0.00           O1-
ATOM   4149 HO2'   A   131      39.295   1.529  44.440  1.00  0.00           H  
ATOM   4150  H2    A   131      36.498   5.164  39.767  1.00  0.00           H  
ATOM   4151  H8    A   131      40.132   6.451  44.947  1.00  0.00           H  
ATOM   4152  H1'   A   131      40.867   4.219  44.066  1.00  0.00           H  
ATOM   4153  H2'   A   131      38.450   3.069  43.145  1.00  0.00           H  
ATOM   4154  H3'   A   131      39.153   2.848  40.922  1.00  0.00           H  
ATOM   4155  H4'   A   131      41.960   2.393  41.992  1.00  0.00           H  
ATOM   4156  H5'   A   131      42.758   3.569  40.017  1.00  0.00           H  
ATOM   4157  H61   A   131      35.199   8.707  41.823  1.00  0.00           H  
ATOM   4158  H62   A   131      36.239   9.018  43.216  1.00  0.00           H  
ATOM   4159 H5''   A   131      41.833   2.141  39.556  1.00  0.00           H  
ATOM   4160  P     A   132      39.406   0.157  40.181  1.00  0.00           P  
ATOM   4161  C5'   A   132      36.744  -0.048  40.140  1.00  0.00           C  
ATOM   4162  O5'   A   132      38.002  -0.599  40.525  1.00  0.00           O  
ATOM   4163  C4'   A   132      35.532  -0.844  40.658  1.00  0.00           C  
ATOM   4164  O4'   A   132      35.521  -2.182  40.169  1.00  0.00           O  
ATOM   4165  C3'   A   132      35.456  -0.941  42.184  1.00  0.00           C  
ATOM   4166  O3'   A   132      35.007   0.274  42.786  1.00  0.00           O  
ATOM   4167  C2'   A   132      34.494  -2.139  42.331  1.00  0.00           C  
ATOM   4168  O2'   A   132      33.110  -1.784  42.217  1.00  0.00           O  
ATOM   4169  C1'   A   132      34.861  -3.015  41.118  1.00  0.00           C  
ATOM   4170  N1    A   132      34.969  -7.652  43.364  1.00  0.00           N  
ATOM   4171  C2    A   132      34.026  -6.720  43.290  1.00  0.00           C  
ATOM   4172  N3    A   132      34.104  -5.518  42.720  1.00  0.00           N  
ATOM   4173  C4    A   132      35.333  -5.283  42.175  1.00  0.00           C  
ATOM   4174  C5    A   132      36.407  -6.139  42.171  1.00  0.00           C  
ATOM   4175  C6    A   132      36.154  -7.382  42.811  1.00  0.00           C  
ATOM   4176  N6    A   132      37.016  -8.379  42.918  1.00  0.00           N  
ATOM   4177  N7    A   132      37.503  -5.564  41.505  1.00  0.00           N  
ATOM   4178  C8    A   132      37.042  -4.396  41.127  1.00  0.00           C  
ATOM   4179  N9    A   132      35.739  -4.152  41.499  1.00  0.00           N  
ATOM   4180  OP1   A   132      40.438  -0.905  39.998  1.00  0.00           O  
ATOM   4181  OP2   A   132      39.162   1.101  39.055  1.00  0.00           O1-
ATOM   4182 HO2'   A   132      32.554  -2.499  42.585  1.00  0.00           H  
ATOM   4183  H2    A   132      33.077  -6.969  43.747  1.00  0.00           H  
ATOM   4184  H8    A   132      37.627  -3.679  40.562  1.00  0.00           H  
ATOM   4185  H1'   A   132      33.944  -3.425  40.683  1.00  0.00           H  
ATOM   4186  H2'   A   132      34.688  -2.662  43.271  1.00  0.00           H  
ATOM   4187  H3'   A   132      36.439  -1.217  42.572  1.00  0.00           H  
ATOM   4188  H4'   A   132      34.623  -0.349  40.310  1.00  0.00           H  
ATOM   4189  H5'   A   132      36.683  -0.017  39.050  1.00  0.00           H  
ATOM   4190  H61   A   132      36.719  -9.222  43.385  1.00  0.00           H  
ATOM   4191  H62   A   132      37.939  -8.285  42.519  1.00  0.00           H  
ATOM   4192 H5''   A   132      36.666   0.976  40.511  1.00  0.00           H  
ATOM   4193  P     U   133      35.210   0.566  44.365  1.00  0.00           P  
ATOM   4194  C5'   U   133      33.115   1.440  45.812  1.00  0.00           C  
ATOM   4195  O5'   U   133      33.961   1.570  44.671  1.00  0.00           O  
ATOM   4196  C4'   U   133      33.777   1.851  47.144  1.00  0.00           C  
ATOM   4197  O4'   U   133      34.519   3.071  47.045  1.00  0.00           O  
ATOM   4198  C3'   U   133      32.733   2.075  48.250  1.00  0.00           C  
ATOM   4199  O3'   U   133      32.276   0.914  48.938  1.00  0.00           O  
ATOM   4200  C2'   U   133      33.495   3.035  49.175  1.00  0.00           C  
ATOM   4201  O2'   U   133      34.500   2.395  49.974  1.00  0.00           O  
ATOM   4202  C1'   U   133      34.178   3.934  48.130  1.00  0.00           C  
ATOM   4203  N1    U   133      33.277   5.048  47.699  1.00  0.00           N  
ATOM   4204  C2    U   133      33.031   6.083  48.616  1.00  0.00           C  
ATOM   4205  O2    U   133      33.480   6.102  49.761  1.00  0.00           O  
ATOM   4206  N3    U   133      32.253   7.136  48.185  1.00  0.00           N  
ATOM   4207  C4    U   133      31.735   7.274  46.920  1.00  0.00           C  
ATOM   4208  O4    U   133      31.111   8.279  46.620  1.00  0.00           O  
ATOM   4209  C5    U   133      32.028   6.186  46.021  1.00  0.00           C  
ATOM   4210  C6    U   133      32.775   5.124  46.414  1.00  0.00           C  
ATOM   4211  OP1   U   133      36.479   1.329  44.528  1.00  0.00           O  
ATOM   4212  OP2   U   133      35.030  -0.701  45.130  1.00  0.00           O1-
ATOM   4213 HO2'   U   133      34.854   3.019  50.639  1.00  0.00           H  
ATOM   4214  H3    U   133      32.055   7.871  48.851  1.00  0.00           H  
ATOM   4215  H5    U   133      31.641   6.239  45.013  1.00  0.00           H  
ATOM   4216  H6    U   133      32.987   4.338  45.698  1.00  0.00           H  
ATOM   4217  H1'   U   133      35.084   4.371  48.557  1.00  0.00           H  
ATOM   4218  H2'   U   133      32.792   3.590  49.800  1.00  0.00           H  
ATOM   4219  H3'   U   133      31.887   2.616  47.816  1.00  0.00           H  
ATOM   4220  H4'   U   133      34.455   1.058  47.464  1.00  0.00           H  
ATOM   4221  H5'   U   133      32.760   0.412  45.898  1.00  0.00           H  
ATOM   4222 H5''   U   133      32.240   2.071  45.657  1.00  0.00           H  
ATOM   4223  P     A   134      30.700   0.696  49.217  1.00  0.00           P  
ATOM   4224  C5'   A   134      29.979   1.964  51.471  1.00  0.00           C  
ATOM   4225  O5'   A   134      30.175   1.990  50.058  1.00  0.00           O  
ATOM   4226  C4'   A   134      29.278   3.230  51.999  1.00  0.00           C  
ATOM   4227  O4'   A   134      29.963   4.421  51.607  1.00  0.00           O  
ATOM   4228  C3'   A   134      27.833   3.391  51.504  1.00  0.00           C  
ATOM   4229  O3'   A   134      26.881   2.541  52.137  1.00  0.00           O  
ATOM   4230  C2'   A   134      27.626   4.890  51.772  1.00  0.00           C  
ATOM   4231  O2'   A   134      27.416   5.238  53.143  1.00  0.00           O  
ATOM   4232  C1'   A   134      28.993   5.431  51.350  1.00  0.00           C  
ATOM   4233  N1    A   134      27.699   9.134  48.106  1.00  0.00           N  
ATOM   4234  C2    A   134      27.707   9.055  49.429  1.00  0.00           C  
ATOM   4235  N3    A   134      28.082   8.035  50.182  1.00  0.00           N  
ATOM   4236  C4    A   134      28.489   6.976  49.432  1.00  0.00           C  
ATOM   4237  C5    A   134      28.521   6.883  48.066  1.00  0.00           C  
ATOM   4238  C6    A   134      28.092   8.065  47.408  1.00  0.00           C  
ATOM   4239  N6    A   134      28.047   8.240  46.098  1.00  0.00           N  
ATOM   4240  N7    A   134      28.990   5.622  47.663  1.00  0.00           N  
ATOM   4241  C8    A   134      29.217   5.016  48.801  1.00  0.00           C  
ATOM   4242  N9    A   134      28.944   5.778  49.912  1.00  0.00           N  
ATOM   4243  OP1   A   134      30.567  -0.524  50.062  1.00  0.00           O  
ATOM   4244  OP2   A   134      30.014   0.720  47.898  1.00  0.00           O1-
ATOM   4245 HO2'   A   134      26.595   5.760  53.209  1.00  0.00           H  
ATOM   4246  H2    A   134      27.363   9.931  49.961  1.00  0.00           H  
ATOM   4247  H8    A   134      29.583   4.000  48.865  1.00  0.00           H  
ATOM   4248  H1'   A   134      29.209   6.338  51.919  1.00  0.00           H  
ATOM   4249  H2'   A   134      26.831   5.290  51.139  1.00  0.00           H  
ATOM   4250  H3'   A   134      27.821   3.220  50.426  1.00  0.00           H  
ATOM   4251  H4'   A   134      29.250   3.188  53.090  1.00  0.00           H  
ATOM   4252  H5'   A   134      30.939   1.851  51.980  1.00  0.00           H  
ATOM   4253  H61   A   134      27.830   9.162  45.750  1.00  0.00           H  
ATOM   4254  H62   A   134      28.363   7.502  45.491  1.00  0.00           H  
ATOM   4255 H5''   A   134      29.349   1.112  51.732  1.00  0.00           H  
ATOM   4256  P     G   135      25.414   2.325  51.483  1.00  0.00           P  
ATOM   4257  C5'   G   135      24.184   4.246  52.838  1.00  0.00           C  
ATOM   4258  O5'   G   135      24.661   3.759  51.590  1.00  0.00           O  
ATOM   4259  C4'   G   135      23.758   5.723  52.790  1.00  0.00           C  
ATOM   4260  O4'   G   135      24.780   6.589  52.301  1.00  0.00           O  
ATOM   4261  C3'   G   135      22.539   5.973  51.902  1.00  0.00           C  
ATOM   4262  O3'   G   135      21.341   5.531  52.516  1.00  0.00           O  
ATOM   4263  C2'   G   135      22.638   7.493  51.733  1.00  0.00           C  
ATOM   4264  O2'   G   135      22.215   8.243  52.872  1.00  0.00           O  
ATOM   4265  C1'   G   135      24.153   7.648  51.579  1.00  0.00           C  
ATOM   4266  N1    G   135      24.282  10.397  47.296  1.00  0.00           N  
ATOM   4267  C2    G   135      23.943  10.738  48.552  1.00  0.00           C  
ATOM   4268  N2    G   135      23.444  11.935  48.695  1.00  0.00           N  
ATOM   4269  N3    G   135      23.982   9.924  49.601  1.00  0.00           N  
ATOM   4270  C4    G   135      24.377   8.659  49.276  1.00  0.00           C  
ATOM   4271  C5    G   135      24.715   8.191  48.025  1.00  0.00           C  
ATOM   4272  C6    G   135      24.682   9.134  46.929  1.00  0.00           C  
ATOM   4273  O6    G   135      24.928   8.981  45.735  1.00  0.00           O  
ATOM   4274  N7    G   135      25.021   6.824  48.090  1.00  0.00           N  
ATOM   4275  C8    G   135      24.862   6.530  49.355  1.00  0.00           C  
ATOM   4276  N9    G   135      24.488   7.596  50.138  1.00  0.00           N  
ATOM   4277  OP1   G   135      24.687   1.336  52.330  1.00  0.00           O  
ATOM   4278  OP2   G   135      25.594   2.015  50.038  1.00  0.00           O1-
ATOM   4279 HO2'   G   135      21.249   8.152  52.957  1.00  0.00           H  
ATOM   4280  H1    G   135      24.134  11.084  46.583  1.00  0.00           H  
ATOM   4281  H8    G   135      25.006   5.536  49.760  1.00  0.00           H  
ATOM   4282  H1'   G   135      24.453   8.621  51.972  1.00  0.00           H  
ATOM   4283  H2'   G   135      22.116   7.819  50.833  1.00  0.00           H  
ATOM   4284  H21   G   135      23.332  12.552  47.903  1.00  0.00           H  
ATOM   4285  H3'   G   135      22.697   5.489  50.937  1.00  0.00           H  
ATOM   4286  H22   G   135      23.048  12.139  49.611  1.00  0.00           H  
ATOM   4287  H4'   G   135      23.496   6.034  53.803  1.00  0.00           H  
ATOM   4288  H5'   G   135      24.960   4.136  53.596  1.00  0.00           H  
ATOM   4289 H5''   G   135      23.326   3.648  53.151  1.00  0.00           H  
ATOM   4290  P     G   136      20.059   5.087  51.638  1.00  0.00           P  
ATOM   4291  C5'   G   136      19.507   6.948  49.801  1.00  0.00           C  
ATOM   4292  O5'   G   136      19.380   6.503  51.149  1.00  0.00           O  
ATOM   4293  C4'   G   136      19.178   8.441  49.569  1.00  0.00           C  
ATOM   4294  O4'   G   136      20.425   9.136  49.431  1.00  0.00           O  
ATOM   4295  C3'   G   136      18.314   8.783  48.318  1.00  0.00           C  
ATOM   4296  O3'   G   136      16.898   8.855  48.553  1.00  0.00           O  
ATOM   4297  C2'   G   136      18.943  10.140  47.919  1.00  0.00           C  
ATOM   4298  O2'   G   136      18.526  11.265  48.701  1.00  0.00           O  
ATOM   4299  C1'   G   136      20.417   9.892  48.229  1.00  0.00           C  
ATOM   4300  N1    G   136      22.085  10.055  43.370  1.00  0.00           N  
ATOM   4301  C2    G   136      21.495  11.016  44.117  1.00  0.00           C  
ATOM   4302  N2    G   136      21.262  12.149  43.512  1.00  0.00           N  
ATOM   4303  N3    G   136      21.116  10.876  45.388  1.00  0.00           N  
ATOM   4304  C4    G   136      21.356   9.620  45.872  1.00  0.00           C  
ATOM   4305  C5    G   136      21.931   8.572  45.187  1.00  0.00           C  
ATOM   4306  C6    G   136      22.345   8.783  43.831  1.00  0.00           C  
ATOM   4307  O6    G   136      22.870   7.983  43.062  1.00  0.00           O  
ATOM   4308  N7    G   136      22.040   7.445  46.000  1.00  0.00           N  
ATOM   4309  C8    G   136      21.545   7.848  47.131  1.00  0.00           C  
ATOM   4310  N9    G   136      21.068   9.137  47.130  1.00  0.00           N  
ATOM   4311  OP1   G   136      19.157   4.412  52.615  1.00  0.00           O  
ATOM   4312  OP2   G   136      20.552   4.309  50.457  1.00  0.00           O1-
ATOM   4313 HO2'   G   136      18.686  12.093  48.214  1.00  0.00           H  
ATOM   4314  H1    G   136      22.315  10.252  42.407  1.00  0.00           H  
ATOM   4315  H8    G   136      21.527   7.209  47.995  1.00  0.00           H  
ATOM   4316  H1'   G   136      20.935  10.843  48.362  1.00  0.00           H  
ATOM   4317  H2'   G   136      18.805  10.345  46.862  1.00  0.00           H  
ATOM   4318  H21   G   136      21.475  12.246  42.520  1.00  0.00           H  
ATOM   4319  H3'   G   136      18.527   8.047  47.538  1.00  0.00           H  
ATOM   4320  H22   G   136      20.776  12.871  44.020  1.00  0.00           H  
ATOM   4321  H4'   G   136      18.652   8.826  50.445  1.00  0.00           H  
ATOM   4322  H5'   G   136      18.915   6.334  49.126  1.00  0.00           H  
ATOM   4323 H5''   G   136      20.549   6.787  49.551  1.00  0.00           H  
ATOM   4324  P     U   137      15.752   8.635  47.377  1.00  0.00           P  
ATOM   4325  C5'   U   137      15.572  11.230  46.834  1.00  0.00           C  
ATOM   4326  O5'   U   137      15.755   9.912  46.387  1.00  0.00           O  
ATOM   4327  C4'   U   137      15.996  12.178  45.703  1.00  0.00           C  
ATOM   4328  O4'   U   137      17.350  11.922  45.290  1.00  0.00           O  
ATOM   4329  C3'   U   137      15.067  12.030  44.474  1.00  0.00           C  
ATOM   4330  O3'   U   137      14.252  13.129  44.031  1.00  0.00           O  
ATOM   4331  C2'   U   137      15.966  11.404  43.384  1.00  0.00           C  
ATOM   4332  O2'   U   137      15.855  11.998  42.085  1.00  0.00           O  
ATOM   4333  C1'   U   137      17.399  11.535  43.915  1.00  0.00           C  
ATOM   4334  N1    U   137      18.172  10.278  43.627  1.00  0.00           N  
ATOM   4335  C2    U   137      18.749  10.129  42.357  1.00  0.00           C  
ATOM   4336  O2    U   137      18.745  11.012  41.502  1.00  0.00           O  
ATOM   4337  N3    U   137      19.336   8.913  42.060  1.00  0.00           N  
ATOM   4338  C4    U   137      19.388   7.820  42.895  1.00  0.00           C  
ATOM   4339  O4    U   137      19.903   6.775  42.511  1.00  0.00           O  
ATOM   4340  C5    U   137      18.802   8.044  44.193  1.00  0.00           C  
ATOM   4341  C6    U   137      18.219   9.225  44.514  1.00  0.00           C  
ATOM   4342  OP1   U   137      14.394   8.590  48.012  1.00  0.00           O  
ATOM   4343  OP2   U   137      16.153   7.522  46.469  1.00  0.00           O1-
ATOM   4344 HO2'   U   137      16.411  11.522  41.439  1.00  0.00           H  
ATOM   4345  H3    U   137      19.743   8.805  41.149  1.00  0.00           H  
ATOM   4346  H5    U   137      18.806   7.236  44.911  1.00  0.00           H  
ATOM   4347  H6    U   137      17.766   9.333  45.481  1.00  0.00           H  
ATOM   4348  H1'   U   137      17.868  12.357  43.371  1.00  0.00           H  
ATOM   4349  H2'   U   137      15.705  10.343  43.323  1.00  0.00           H  
ATOM   4350  H3'   U   137      14.339  11.252  44.716  1.00  0.00           H  
ATOM   4351  H4'   U   137      15.924  13.168  46.135  1.00  0.00           H  
ATOM   4352  H5'   U   137      16.180  11.424  47.716  1.00  0.00           H  
ATOM   4353 H5''   U   137      14.525  11.398  47.090  1.00  0.00           H  
ATOM   4354  P     G   138      14.519  14.729  44.243  1.00  0.00           P  
ATOM   4355  C5'   G   138      13.110  14.647  46.568  1.00  0.00           C  
ATOM   4356  O5'   G   138      13.362  15.236  45.292  1.00  0.00           O  
ATOM   4357  C4'   G   138      12.227  13.377  46.581  1.00  0.00           C  
ATOM   4358  O4'   G   138      11.701  13.174  47.903  1.00  0.00           O  
ATOM   4359  C3'   G   138      10.968  13.376  45.703  1.00  0.00           C  
ATOM   4360  O3'   G   138      11.120  13.218  44.295  1.00  0.00           O  
ATOM   4361  C2'   G   138      10.234  12.182  46.340  1.00  0.00           C  
ATOM   4362  O2'   G   138      10.818  10.897  46.073  1.00  0.00           O  
ATOM   4363  C1'   G   138      10.432  12.506  47.824  1.00  0.00           C  
ATOM   4364  N1    G   138       5.344  12.730  48.665  1.00  0.00           N  
ATOM   4365  C2    G   138       6.063  11.877  47.891  1.00  0.00           C  
ATOM   4366  N2    G   138       5.447  10.817  47.424  1.00  0.00           N  
ATOM   4367  N3    G   138       7.374  11.961  47.688  1.00  0.00           N  
ATOM   4368  C4    G   138       7.962  13.025  48.316  1.00  0.00           C  
ATOM   4369  C5    G   138       7.320  13.965  49.094  1.00  0.00           C  
ATOM   4370  C6    G   138       5.897  13.828  49.299  1.00  0.00           C  
ATOM   4371  O6    G   138       5.136  14.542  49.954  1.00  0.00           O  
ATOM   4372  N7    G   138       8.240  14.908  49.571  1.00  0.00           N  
ATOM   4373  C8    G   138       9.385  14.490  49.099  1.00  0.00           C  
ATOM   4374  N9    G   138       9.310  13.348  48.338  1.00  0.00           N  
ATOM   4375  OP1   G   138      14.232  15.400  42.941  1.00  0.00           O  
ATOM   4376  OP2   G   138      15.851  15.004  44.856  1.00  0.00           O1-
ATOM   4377 HO2'   G   138      10.243  10.189  46.420  1.00  0.00           H  
ATOM   4378  H1    G   138       4.361  12.574  48.788  1.00  0.00           H  
ATOM   4379  H8    G   138      10.324  14.993  49.297  1.00  0.00           H  
ATOM   4380  H1'   G   138      10.450  11.578  48.401  1.00  0.00           H  
ATOM   4381  H2'   G   138       9.186  12.196  46.043  1.00  0.00           H  
ATOM   4382  H21   G   138       4.462  10.662  47.566  1.00  0.00           H  
ATOM   4383  H3'   G   138      10.408  14.289  45.924  1.00  0.00           H  
ATOM   4384  H22   G   138       5.995  10.173  46.877  1.00  0.00           H  
ATOM   4385  H4'   G   138      12.834  12.519  46.299  1.00  0.00           H  
ATOM   4386  H5'   G   138      12.603  15.395  47.179  1.00  0.00           H  
ATOM   4387 H5''   G   138      14.058  14.412  47.055  1.00  0.00           H  
ATOM   4388  P     G   139      10.181  14.079  43.283  1.00  0.00           P  
ATOM   4389  C5'   G   139       7.616  13.365  42.893  1.00  0.00           C  
ATOM   4390  O5'   G   139       8.660  13.741  43.783  1.00  0.00           O  
ATOM   4391  C4'   G   139       6.302  14.098  43.210  1.00  0.00           C  
ATOM   4392  O4'   G   139       5.978  14.064  44.606  1.00  0.00           O  
ATOM   4393  C3'   G   139       6.359  15.586  42.837  1.00  0.00           C  
ATOM   4394  O3'   G   139       6.358  15.905  41.441  1.00  0.00           O  
ATOM   4395  C2'   G   139       5.156  16.099  43.644  1.00  0.00           C  
ATOM   4396  O2'   G   139       3.863  15.830  43.111  1.00  0.00           O  
ATOM   4397  C1'   G   139       5.311  15.282  44.925  1.00  0.00           C  
ATOM   4398  N1    G   139       4.834  19.219  48.105  1.00  0.00           N  
ATOM   4399  C2    G   139       3.906  18.500  47.433  1.00  0.00           C  
ATOM   4400  N2    G   139       2.667  18.890  47.552  1.00  0.00           N  
ATOM   4401  N3    G   139       4.159  17.448  46.663  1.00  0.00           N  
ATOM   4402  C4    G   139       5.490  17.142  46.611  1.00  0.00           C  
ATOM   4403  C5    G   139       6.522  17.802  47.240  1.00  0.00           C  
ATOM   4404  C6    G   139       6.187  18.943  48.064  1.00  0.00           C  
ATOM   4405  O6    G   139       6.919  19.687  48.717  1.00  0.00           O  
ATOM   4406  N7    G   139       7.750  17.206  46.905  1.00  0.00           N  
ATOM   4407  C8    G   139       7.411  16.230  46.100  1.00  0.00           C  
ATOM   4408  N9    G   139       6.059  16.125  45.883  1.00  0.00           N  
ATOM   4409  OP1   G   139      10.396  13.540  41.903  1.00  0.00           O  
ATOM   4410  OP2   G   139      10.408  15.536  43.527  1.00  0.00           O1-
ATOM   4411 HO2'   G   139       3.482  16.663  42.788  1.00  0.00           H  
ATOM   4412  H1    G   139       4.531  20.063  48.548  1.00  0.00           H  
ATOM   4413  H8    G   139       8.128  15.568  45.627  1.00  0.00           H  
ATOM   4414  H1'   G   139       4.321  15.081  45.337  1.00  0.00           H  
ATOM   4415  H2'   G   139       5.276  17.159  43.851  1.00  0.00           H  
ATOM   4416  H21   G   139       2.402  19.562  48.267  1.00  0.00           H  
ATOM   4417  H3'   G   139       7.264  16.002  43.286  1.00  0.00           H  
ATOM   4418  H22   G   139       1.962  18.352  47.080  1.00  0.00           H  
ATOM   4419  H4'   G   139       5.494  13.639  42.639  1.00  0.00           H  
ATOM   4420  H5'   G   139       7.450  12.288  42.955  1.00  0.00           H  
ATOM   4421 H5''   G   139       7.882  13.610  41.865  1.00  0.00           H  
ATOM   4422  P     A   140       6.556  17.454  40.957  1.00  0.00           P  
ATOM   4423  C5'   A   140       3.917  17.741  40.515  1.00  0.00           C  
ATOM   4424  O5'   A   140       5.114  18.191  41.138  1.00  0.00           O  
ATOM   4425  C4'   A   140       2.686  18.450  41.122  1.00  0.00           C  
ATOM   4426  O4'   A   140       2.599  18.308  42.546  1.00  0.00           O  
ATOM   4427  C3'   A   140       2.696  19.955  40.844  1.00  0.00           C  
ATOM   4428  O3'   A   140       2.279  20.263  39.515  1.00  0.00           O  
ATOM   4429  C2'   A   140       1.779  20.465  41.971  1.00  0.00           C  
ATOM   4430  O2'   A   140       0.382  20.253  41.731  1.00  0.00           O  
ATOM   4431  C1'   A   140       2.214  19.557  43.130  1.00  0.00           C  
ATOM   4432  N1    A   140       3.537  22.718  47.008  1.00  0.00           N  
ATOM   4433  C2    A   140       2.378  22.512  46.391  1.00  0.00           C  
ATOM   4434  N3    A   140       2.128  21.719  45.350  1.00  0.00           N  
ATOM   4435  C4    A   140       3.248  21.073  44.912  1.00  0.00           C  
ATOM   4436  C5    A   140       4.508  21.193  45.436  1.00  0.00           C  
ATOM   4437  C6    A   140       4.604  22.071  46.535  1.00  0.00           C  
ATOM   4438  N6    A   140       5.719  22.261  47.210  1.00  0.00           N  
ATOM   4439  N7    A   140       5.422  20.370  44.776  1.00  0.00           N  
ATOM   4440  C8    A   140       4.674  19.791  43.879  1.00  0.00           C  
ATOM   4441  N9    A   140       3.345  20.144  43.899  1.00  0.00           N  
ATOM   4442  OP1   A   140       6.921  17.485  39.510  1.00  0.00           O  
ATOM   4443  OP2   A   140       7.492  18.121  41.912  1.00  0.00           O1-
ATOM   4444 HO2'   A   140      -0.147  20.825  42.319  1.00  0.00           H  
ATOM   4445  H2    A   140       1.529  23.052  46.788  1.00  0.00           H  
ATOM   4446  H8    A   140       5.071  19.068  43.193  1.00  0.00           H  
ATOM   4447  H1'   A   140       1.375  19.418  43.815  1.00  0.00           H  
ATOM   4448  H2'   A   140       1.989  21.512  42.192  1.00  0.00           H  
ATOM   4449  H3'   A   140       3.703  20.340  41.024  1.00  0.00           H  
ATOM   4450  H4'   A   140       1.782  18.032  40.677  1.00  0.00           H  
ATOM   4451  H5'   A   140       3.801  16.664  40.643  1.00  0.00           H  
ATOM   4452  H61   A   140       5.744  22.888  48.003  1.00  0.00           H  
ATOM   4453  H62   A   140       6.561  21.805  46.896  1.00  0.00           H  
ATOM   4454 H5''   A   140       3.956  17.948  39.443  1.00  0.00           H  
ATOM   4455  P     G   141       2.805  21.603  38.785  1.00  0.00           P  
ATOM   4456  C5'   G   141       0.861  23.128  39.733  1.00  0.00           C  
ATOM   4457  O5'   G   141       2.245  22.810  39.707  1.00  0.00           O  
ATOM   4458  C4'   G   141       0.517  24.204  40.774  1.00  0.00           C  
ATOM   4459  O4'   G   141       0.781  23.794  42.117  1.00  0.00           O  
ATOM   4460  C3'   G   141       1.294  25.504  40.560  1.00  0.00           C  
ATOM   4461  O3'   G   141       0.826  26.260  39.444  1.00  0.00           O  
ATOM   4462  C2'   G   141       1.095  26.149  41.944  1.00  0.00           C  
ATOM   4463  O2'   G   141      -0.209  26.706  42.149  1.00  0.00           O  
ATOM   4464  C1'   G   141       1.238  24.925  42.857  1.00  0.00           C  
ATOM   4465  N1    G   141       4.814  26.247  46.292  1.00  0.00           N  
ATOM   4466  C2    G   141       3.573  26.747  46.089  1.00  0.00           C  
ATOM   4467  N2    G   141       3.195  27.716  46.881  1.00  0.00           N  
ATOM   4468  N3    G   141       2.734  26.345  45.136  1.00  0.00           N  
ATOM   4469  C4    G   141       3.264  25.367  44.338  1.00  0.00           C  
ATOM   4470  C5    G   141       4.522  24.811  44.442  1.00  0.00           C  
ATOM   4471  C6    G   141       5.381  25.266  45.507  1.00  0.00           C  
ATOM   4472  O6    G   141       6.520  24.905  45.798  1.00  0.00           O  
ATOM   4473  N7    G   141       4.719  23.860  43.434  1.00  0.00           N  
ATOM   4474  C8    G   141       3.588  23.865  42.780  1.00  0.00           C  
ATOM   4475  N9    G   141       2.647  24.733  43.281  1.00  0.00           N  
ATOM   4476  OP1   G   141       2.160  21.674  37.442  1.00  0.00           O  
ATOM   4477  OP2   G   141       4.293  21.626  38.854  1.00  0.00           O1-
ATOM   4478 HO2'   G   141      -0.187  27.333  42.896  1.00  0.00           H  
ATOM   4479  H1    G   141       5.374  26.621  47.043  1.00  0.00           H  
ATOM   4480  H8    G   141       3.396  23.232  41.926  1.00  0.00           H  
ATOM   4481  H1'   G   141       0.630  25.066  43.754  1.00  0.00           H  
ATOM   4482  H2'   G   141       1.877  26.882  42.142  1.00  0.00           H  
ATOM   4483  H21   G   141       3.807  28.051  47.622  1.00  0.00           H  
ATOM   4484  H3'   G   141       2.353  25.266  40.438  1.00  0.00           H  
ATOM   4485  H22   G   141       2.276  28.104  46.745  1.00  0.00           H  
ATOM   4486  H4'   G   141      -0.546  24.433  40.690  1.00  0.00           H  
ATOM   4487  H5'   G   141       0.279  22.232  39.955  1.00  0.00           H  
ATOM   4488 H5''   G   141       0.556  23.489  38.750  1.00  0.00           H  
ATOM   4489  P     C   142       1.797  27.320  38.704  1.00  0.00           P  
ATOM   4490  C5'   C   142       1.144  29.311  40.327  1.00  0.00           C  
ATOM   4491  O5'   C   142       2.143  28.426  39.835  1.00  0.00           O  
ATOM   4492  C4'   C   142       1.623  30.156  41.519  1.00  0.00           C  
ATOM   4493  O4'   C   142       2.011  29.382  42.657  1.00  0.00           O  
ATOM   4494  C3'   C   142       2.822  31.033  41.166  1.00  0.00           C  
ATOM   4495  O3'   C   142       2.455  32.139  40.341  1.00  0.00           O  
ATOM   4496  C2'   C   142       3.317  31.368  42.585  1.00  0.00           C  
ATOM   4497  O2'   C   142       2.535  32.355  43.265  1.00  0.00           O  
ATOM   4498  C1'   C   142       3.105  30.030  43.310  1.00  0.00           C  
ATOM   4499  N1    C   142       4.344  29.190  43.284  1.00  0.00           N  
ATOM   4500  C2    C   142       5.324  29.402  44.266  1.00  0.00           C  
ATOM   4501  O2    C   142       5.231  30.301  45.104  1.00  0.00           O  
ATOM   4502  N3    C   142       6.419  28.608  44.342  1.00  0.00           N  
ATOM   4503  C4    C   142       6.557  27.644  43.451  1.00  0.00           C  
ATOM   4504  N4    C   142       7.618  26.898  43.561  1.00  0.00           N  
ATOM   4505  C5    C   142       5.597  27.366  42.442  1.00  0.00           C  
ATOM   4506  C6    C   142       4.504  28.162  42.386  1.00  0.00           C  
ATOM   4507  OP1   C   142       1.015  27.970  37.613  1.00  0.00           O  
ATOM   4508  OP2   C   142       3.066  26.626  38.343  1.00  0.00           O1-
ATOM   4509 HO2'   C   142       3.125  32.942  43.775  1.00  0.00           H  
ATOM   4510  H5    C   142       5.713  26.560  41.734  1.00  0.00           H  
ATOM   4511  H6    C   142       3.753  27.988  41.630  1.00  0.00           H  
ATOM   4512  H1'   C   142       2.845  30.232  44.352  1.00  0.00           H  
ATOM   4513  H2'   C   142       4.369  31.644  42.570  1.00  0.00           H  
ATOM   4514  H3'   C   142       3.575  30.419  40.669  1.00  0.00           H  
ATOM   4515  H4'   C   142       0.806  30.815  41.818  1.00  0.00           H  
ATOM   4516  H41   C   142       8.282  27.118  44.294  1.00  0.00           H  
ATOM   4517  H5'   C   142       0.265  28.744  40.633  1.00  0.00           H  
ATOM   4518  H42   C   142       7.760  26.127  42.934  1.00  0.00           H  
ATOM   4519 H5''   C   142       0.840  29.985  39.525  1.00  0.00           H  
ATOM   4520  P     G   143       3.541  32.878  39.401  1.00  0.00           P  
ATOM   4521  C5'   G   143       4.126  34.696  41.234  1.00  0.00           C  
ATOM   4522  O5'   G   143       4.548  33.598  40.438  1.00  0.00           O  
ATOM   4523  C4'   G   143       5.143  35.032  42.334  1.00  0.00           C  
ATOM   4524  O4'   G   143       5.356  33.937  43.222  1.00  0.00           O  
ATOM   4525  C3'   G   143       6.506  35.434  41.765  1.00  0.00           C  
ATOM   4526  O3'   G   143       6.505  36.790  41.318  1.00  0.00           O  
ATOM   4527  C2'   G   143       7.418  35.123  42.965  1.00  0.00           C  
ATOM   4528  O2'   G   143       7.421  36.133  43.980  1.00  0.00           O  
ATOM   4529  C1'   G   143       6.739  33.875  43.549  1.00  0.00           C  
ATOM   4530  N1    G   143      10.530  30.541  44.270  1.00  0.00           N  
ATOM   4531  C2    G   143      10.272  31.733  44.852  1.00  0.00           C  
ATOM   4532  N2    G   143      11.144  32.175  45.712  1.00  0.00           N  
ATOM   4533  N3    G   143       9.231  32.513  44.584  1.00  0.00           N  
ATOM   4534  C4    G   143       8.451  32.015  43.582  1.00  0.00           C  
ATOM   4535  C5    G   143       8.634  30.832  42.898  1.00  0.00           C  
ATOM   4536  C6    G   143       9.749  29.995  43.273  1.00  0.00           C  
ATOM   4537  O6    G   143      10.113  28.914  42.806  1.00  0.00           O  
ATOM   4538  N7    G   143       7.668  30.706  41.891  1.00  0.00           N  
ATOM   4539  C8    G   143       6.955  31.796  42.012  1.00  0.00           C  
ATOM   4540  N9    G   143       7.345  32.620  43.040  1.00  0.00           N  
ATOM   4541  OP1   G   143       2.828  33.925  38.613  1.00  0.00           O  
ATOM   4542  OP2   G   143       4.314  31.842  38.660  1.00  0.00           O1-
ATOM   4543 HO2'   G   143       8.312  36.199  44.370  1.00  0.00           H  
ATOM   4544  H1    G   143      11.415  30.098  44.456  1.00  0.00           H  
ATOM   4545  H8    G   143       6.116  32.022  41.370  1.00  0.00           H  
ATOM   4546  H1'   G   143       6.864  33.884  44.634  1.00  0.00           H  
ATOM   4547  H2'   G   143       8.431  34.899  42.629  1.00  0.00           H  
ATOM   4548  H21   G   143      12.032  31.689  45.809  1.00  0.00           H  
ATOM   4549  H3'   G   143       6.765  34.756  40.950  1.00  0.00           H  
ATOM   4550  H22   G   143      10.991  33.079  46.123  1.00  0.00           H  
ATOM   4551  H4'   G   143       4.763  35.874  42.916  1.00  0.00           H  
ATOM   4552  H5'   G   143       3.169  34.466  41.705  1.00  0.00           H  
ATOM   4553 H5''   G   143       3.989  35.573  40.600  1.00  0.00           H  
ATOM   4554  P     C   144       7.520  37.292  40.166  1.00  0.00           P  
ATOM   4555  C5'   C   144       9.445  38.097  41.818  1.00  0.00           C  
ATOM   4556  O5'   C   144       8.993  37.185  40.826  1.00  0.00           O  
ATOM   4557  C4'   C   144      10.805  37.690  42.418  1.00  0.00           C  
ATOM   4558  O4'   C   144      10.742  36.449  43.119  1.00  0.00           O  
ATOM   4559  C3'   C   144      11.907  37.541  41.365  1.00  0.00           C  
ATOM   4560  O3'   C   144      12.418  38.798  40.925  1.00  0.00           O  
ATOM   4561  C2'   C   144      12.913  36.661  42.130  1.00  0.00           C  
ATOM   4562  O2'   C   144      13.728  37.385  43.058  1.00  0.00           O  
ATOM   4563  C1'   C   144      11.966  35.746  42.925  1.00  0.00           C  
ATOM   4564  N1    C   144      11.723  34.451  42.222  1.00  0.00           N  
ATOM   4565  C2    C   144      12.500  33.339  42.581  1.00  0.00           C  
ATOM   4566  O2    C   144      13.425  33.440  43.393  1.00  0.00           O  
ATOM   4567  N3    C   144      12.240  32.123  42.044  1.00  0.00           N  
ATOM   4568  C4    C   144      11.300  32.021  41.129  1.00  0.00           C  
ATOM   4569  N4    C   144      11.091  30.824  40.645  1.00  0.00           N  
ATOM   4570  C5    C   144      10.465  33.099  40.736  1.00  0.00           C  
ATOM   4571  C6    C   144      10.716  34.302  41.300  1.00  0.00           C  
ATOM   4572  OP1   C   144       7.213  38.726  39.889  1.00  0.00           O  
ATOM   4573  OP2   C   144       7.454  36.327  39.031  1.00  0.00           O1-
ATOM   4574 HO2'   C   144      14.509  36.854  43.311  1.00  0.00           H  
ATOM   4575  H5    C   144       9.672  32.993  40.014  1.00  0.00           H  
ATOM   4576  H6    C   144      10.116  35.155  41.027  1.00  0.00           H  
ATOM   4577  H1'   C   144      12.416  35.537  43.899  1.00  0.00           H  
ATOM   4578  H2'   C   144      13.530  36.091  41.434  1.00  0.00           H  
ATOM   4579  H3'   C   144      11.519  36.965  40.522  1.00  0.00           H  
ATOM   4580  H4'   C   144      11.117  38.462  43.121  1.00  0.00           H  
ATOM   4581  H41   C   144      11.631  30.083  41.052  1.00  0.00           H  
ATOM   4582  H5'   C   144       8.713  38.156  42.625  1.00  0.00           H  
ATOM   4583  H42   C   144      10.289  30.648  40.066  1.00  0.00           H  
ATOM   4584 H5''   C   144       9.546  39.089  41.376  1.00  0.00           H  
ATOM   4585  P     A   145      12.858  39.012  39.386  1.00  0.00           P  
ATOM   4586  C5'   A   145      15.409  38.306  39.602  1.00  0.00           C  
ATOM   4587  O5'   A   145      14.096  37.983  39.166  1.00  0.00           O  
ATOM   4588  C4'   A   145      16.441  37.219  39.261  1.00  0.00           C  
ATOM   4589  O4'   A   145      16.234  36.023  40.011  1.00  0.00           O  
ATOM   4590  C3'   A   145      16.451  36.799  37.784  1.00  0.00           C  
ATOM   4591  O3'   A   145      17.057  37.719  36.879  1.00  0.00           O  
ATOM   4592  C2'   A   145      17.211  35.468  37.907  1.00  0.00           C  
ATOM   4593  O2'   A   145      18.623  35.620  38.106  1.00  0.00           O  
ATOM   4594  C1'   A   145      16.580  34.909  39.190  1.00  0.00           C  
ATOM   4595  N1    A   145      14.901  30.366  37.470  1.00  0.00           N  
ATOM   4596  C2    A   145      16.115  30.885  37.578  1.00  0.00           C  
ATOM   4597  N3    A   145      16.456  32.094  38.013  1.00  0.00           N  
ATOM   4598  C4    A   145      15.369  32.839  38.365  1.00  0.00           C  
ATOM   4599  C5    A   145      14.054  32.457  38.308  1.00  0.00           C  
ATOM   4600  C6    A   145      13.870  31.130  37.840  1.00  0.00           C  
ATOM   4601  N6    A   145      12.700  30.526  37.700  1.00  0.00           N  
ATOM   4602  N7    A   145      13.207  33.495  38.728  1.00  0.00           N  
ATOM   4603  C8    A   145      14.046  34.452  39.029  1.00  0.00           C  
ATOM   4604  N9    A   145      15.370  34.122  38.859  1.00  0.00           N  
ATOM   4605  OP1   A   145      13.351  40.414  39.254  1.00  0.00           O  
ATOM   4606  OP2   A   145      11.733  38.578  38.510  1.00  0.00           O1-
ATOM   4607 HO2'   A   145      19.071  34.754  38.039  1.00  0.00           H  
ATOM   4608  H2    A   145      16.931  30.244  37.272  1.00  0.00           H  
ATOM   4609  H8    A   145      13.731  35.424  39.385  1.00  0.00           H  
ATOM   4610  H1'   A   145      17.289  34.251  39.700  1.00  0.00           H  
ATOM   4611  H2'   A   145      17.002  34.829  37.049  1.00  0.00           H  
ATOM   4612  H3'   A   145      15.425  36.584  37.474  1.00  0.00           H  
ATOM   4613  H4'   A   145      17.433  37.606  39.504  1.00  0.00           H  
ATOM   4614  H5'   A   145      15.407  38.461  40.683  1.00  0.00           H  
ATOM   4615  H61   A   145      12.685  29.605  37.297  1.00  0.00           H  
ATOM   4616  H62   A   145      11.865  31.028  37.952  1.00  0.00           H  
ATOM   4617 H5''   A   145      15.729  39.234  39.126  1.00  0.00           H  
ATOM   4618  P     A   146      16.426  37.936  35.403  1.00  0.00           P  
ATOM   4619  C5'   A   146      17.309  35.755  34.166  1.00  0.00           C  
ATOM   4620  O5'   A   146      16.224  36.446  34.772  1.00  0.00           O  
ATOM   4621  C4'   A   146      16.981  34.314  33.744  1.00  0.00           C  
ATOM   4622  O4'   A   146      16.668  33.476  34.869  1.00  0.00           O  
ATOM   4623  C3'   A   146      15.767  34.101  32.829  1.00  0.00           C  
ATOM   4624  O3'   A   146      15.561  34.783  31.592  1.00  0.00           O  
ATOM   4625  C2'   A   146      15.733  32.557  32.889  1.00  0.00           C  
ATOM   4626  O2'   A   146      16.817  31.824  32.318  1.00  0.00           O  
ATOM   4627  C1'   A   146      15.830  32.405  34.406  1.00  0.00           C  
ATOM   4628  N1    A   146      11.339  29.950  34.318  1.00  0.00           N  
ATOM   4629  C2    A   146      12.568  29.571  33.992  1.00  0.00           C  
ATOM   4630  N3    A   146      13.700  30.254  34.138  1.00  0.00           N  
ATOM   4631  C4    A   146      13.486  31.503  34.646  1.00  0.00           C  
ATOM   4632  C5    A   146      12.283  32.051  35.001  1.00  0.00           C  
ATOM   4633  C6    A   146      11.185  31.173  34.827  1.00  0.00           C  
ATOM   4634  N6    A   146       9.940  31.446  35.171  1.00  0.00           N  
ATOM   4635  N7    A   146      12.444  33.360  35.479  1.00  0.00           N  
ATOM   4636  C8    A   146      13.734  33.550  35.387  1.00  0.00           C  
ATOM   4637  N9    A   146      14.431  32.476  34.886  1.00  0.00           N  
ATOM   4638  OP1   A   146      17.436  38.677  34.591  1.00  0.00           O  
ATOM   4639  OP2   A   146      15.076  38.545  35.564  1.00  0.00           O1-
ATOM   4640 HO2'   A   146      16.873  32.071  31.382  1.00  0.00           H  
ATOM   4641  H2    A   146      12.666  28.575  33.577  1.00  0.00           H  
ATOM   4642  H8    A   146      14.220  34.484  35.652  1.00  0.00           H  
ATOM   4643  H1'   A   146      16.245  31.425  34.651  1.00  0.00           H  
ATOM   4644  H2'   A   146      14.785  32.187  32.511  1.00  0.00           H  
ATOM   4645  H3'   A   146      14.919  34.472  33.403  1.00  0.00           H  
ATOM   4646  H4'   A   146      17.864  33.917  33.238  1.00  0.00           H  
ATOM   4647  H5'   A   146      18.147  35.720  34.865  1.00  0.00           H  
ATOM   4648  H61   A   146       9.238  30.748  34.986  1.00  0.00           H  
ATOM   4649  H62   A   146       9.719  32.338  35.584  1.00  0.00           H  
ATOM   4650 H5''   A   146      17.638  36.298  33.281  1.00  0.00           H  
ATOM   4651  P     A   147      16.067  34.210  30.167  1.00  0.00           P  
ATOM   4652  C5'   A   147      14.032  32.598  29.451  1.00  0.00           C  
ATOM   4653  O5'   A   147      15.350  32.743  29.956  1.00  0.00           O  
ATOM   4654  C4'   A   147      13.371  31.332  30.043  1.00  0.00           C  
ATOM   4655  O4'   A   147      12.741  31.655  31.281  1.00  0.00           O  
ATOM   4656  C3'   A   147      12.239  30.764  29.157  1.00  0.00           C  
ATOM   4657  O3'   A   147      11.805  29.450  29.539  1.00  0.00           O  
ATOM   4658  C2'   A   147      11.141  31.772  29.529  1.00  0.00           C  
ATOM   4659  O2'   A   147       9.840  31.376  29.103  1.00  0.00           O  
ATOM   4660  C1'   A   147      11.345  31.767  31.050  1.00  0.00           C  
ATOM   4661  N1    A   147       7.328  33.675  33.590  1.00  0.00           N  
ATOM   4662  C2    A   147       7.483  32.561  32.884  1.00  0.00           C  
ATOM   4663  N3    A   147       8.557  32.165  32.211  1.00  0.00           N  
ATOM   4664  C4    A   147       9.573  33.075  32.280  1.00  0.00           C  
ATOM   4665  C5    A   147       9.564  34.272  32.947  1.00  0.00           C  
ATOM   4666  C6    A   147       8.352  34.530  33.635  1.00  0.00           C  
ATOM   4667  N6    A   147       8.122  35.589  34.387  1.00  0.00           N  
ATOM   4668  N7    A   147      10.788  34.947  32.799  1.00  0.00           N  
ATOM   4669  C8    A   147      11.495  34.114  32.078  1.00  0.00           C  
ATOM   4670  N9    A   147      10.827  32.964  31.731  1.00  0.00           N  
ATOM   4671  OP1   A   147      17.531  33.980  30.276  1.00  0.00           O  
ATOM   4672  OP2   A   147      15.563  35.116  29.087  1.00  0.00           O1-
ATOM   4673 HO2'   A   147       9.796  30.405  29.160  1.00  0.00           H  
ATOM   4674  H2    A   147       6.637  31.887  32.864  1.00  0.00           H  
ATOM   4675  H8    A   147      12.524  34.301  31.790  1.00  0.00           H  
ATOM   4676  H1'   A   147      10.845  30.883  31.453  1.00  0.00           H  
ATOM   4677  H2'   A   147      11.377  32.756  29.122  1.00  0.00           H  
ATOM   4678  H3'   A   147      12.491  30.815  28.094  1.00  0.00           H  
ATOM   4679  H4'   A   147      14.151  30.594  30.201  1.00  0.00           H  
ATOM   4680  H5'   A   147      14.065  32.526  28.364  1.00  0.00           H  
ATOM   4681  H61   A   147       7.236  35.658  34.860  1.00  0.00           H  
ATOM   4682  H62   A   147       8.854  36.273  34.514  1.00  0.00           H  
ATOM   4683 H5''   A   147      13.438  33.476  29.714  1.00  0.00           H  
ATOM   4684  P     C   148      12.710  28.117  29.294  1.00  0.00           P  
ATOM   4685  C5'   C   148      13.164  26.267  31.062  1.00  0.00           C  
ATOM   4686  O5'   C   148      12.188  27.074  30.439  1.00  0.00           O  
ATOM   4687  C4'   C   148      12.734  25.079  31.921  1.00  0.00           C  
ATOM   4688  O4'   C   148      12.042  25.513  33.090  1.00  0.00           O  
ATOM   4689  C3'   C   148      11.890  23.993  31.237  1.00  0.00           C  
ATOM   4690  O3'   C   148      12.610  23.232  30.245  1.00  0.00           O  
ATOM   4691  C2'   C   148      11.316  23.339  32.516  1.00  0.00           C  
ATOM   4692  O2'   C   148      12.237  22.567  33.292  1.00  0.00           O  
ATOM   4693  C1'   C   148      10.995  24.586  33.362  1.00  0.00           C  
ATOM   4694  N1    C   148       9.646  25.159  33.048  1.00  0.00           N  
ATOM   4695  C2    C   148       8.507  24.458  33.480  1.00  0.00           C  
ATOM   4696  O2    C   148       8.592  23.369  34.050  1.00  0.00           O  
ATOM   4697  N3    C   148       7.264  24.971  33.290  1.00  0.00           N  
ATOM   4698  C4    C   148       7.150  26.155  32.722  1.00  0.00           C  
ATOM   4699  N4    C   148       5.932  26.606  32.582  1.00  0.00           N  
ATOM   4700  C5    C   148       8.259  26.933  32.301  1.00  0.00           C  
ATOM   4701  C6    C   148       9.495  26.406  32.484  1.00  0.00           C  
ATOM   4702  OP1   C   148      14.148  28.429  29.564  1.00  0.00           O  
ATOM   4703  OP2   C   148      12.326  27.530  27.983  1.00  0.00           O1-
ATOM   4704 HO2'   C   148      11.772  21.832  33.728  1.00  0.00           H  
ATOM   4705  H5    C   148       8.154  27.910  31.857  1.00  0.00           H  
ATOM   4706  H6    C   148      10.365  26.978  32.189  1.00  0.00           H  
ATOM   4707  H1'   C   148      11.012  24.309  34.419  1.00  0.00           H  
ATOM   4708  H2'   C   148      10.417  22.767  32.279  1.00  0.00           H  
ATOM   4709  H3'   C   148      11.059  24.484  30.724  1.00  0.00           H  
ATOM   4710  H4'   C   148      13.651  24.590  32.247  1.00  0.00           H  
ATOM   4711  H41   C   148       5.175  26.031  32.911  1.00  0.00           H  
ATOM   4712  H5'   C   148      13.769  26.916  31.689  1.00  0.00           H  
ATOM   4713  H42   C   148       5.782  27.512  32.169  1.00  0.00           H  
ATOM   4714 H5''   C   148      13.797  25.883  30.274  1.00  0.00           H  
ATOM   4715  P     C   149      12.743  21.600  30.181  1.00  0.00           P  
ATOM   4716  C5'   C   149      14.599  19.976  31.268  1.00  0.00           C  
ATOM   4717  O5'   C   149      13.968  21.252  31.205  1.00  0.00           O  
ATOM   4718  C4'   C   149      15.927  19.990  32.066  1.00  0.00           C  
ATOM   4719  O4'   C   149      17.005  20.580  31.324  1.00  0.00           O  
ATOM   4720  C3'   C   149      15.878  20.711  33.425  1.00  0.00           C  
ATOM   4721  O3'   C   149      15.354  19.955  34.518  1.00  0.00           O  
ATOM   4722  C2'   C   149      17.357  21.100  33.578  1.00  0.00           C  
ATOM   4723  O2'   C   149      18.219  20.009  33.912  1.00  0.00           O  
ATOM   4724  C1'   C   149      17.697  21.531  32.144  1.00  0.00           C  
ATOM   4725  N1    C   149      17.265  22.937  31.869  1.00  0.00           N  
ATOM   4726  C2    C   149      17.861  24.007  32.567  1.00  0.00           C  
ATOM   4727  O2    C   149      18.768  23.825  33.382  1.00  0.00           O  
ATOM   4728  N3    C   149      17.464  25.290  32.349  1.00  0.00           N  
ATOM   4729  C4    C   149      16.557  25.507  31.412  1.00  0.00           C  
ATOM   4730  N4    C   149      16.163  26.735  31.231  1.00  0.00           N  
ATOM   4731  C5    C   149      15.988  24.474  30.631  1.00  0.00           C  
ATOM   4732  C6    C   149      16.373  23.210  30.868  1.00  0.00           C  
ATOM   4733  OP1   C   149      13.211  21.273  28.802  1.00  0.00           O  
ATOM   4734  OP2   C   149      11.476  20.958  30.643  1.00  0.00           O1-
ATOM   4735 HO2'   C   149      19.148  20.299  33.869  1.00  0.00           H  
ATOM   4736  H5    C   149      15.288  24.661  29.847  1.00  0.00           H  
ATOM   4737  H6    C   149      15.964  22.413  30.261  1.00  0.00           H  
ATOM   4738  H1'   C   149      18.775  21.471  31.978  1.00  0.00           H  
ATOM   4739  H2'   C   149      17.457  21.918  34.293  1.00  0.00           H  
ATOM   4740  H3'   C   149      15.295  21.628  33.310  1.00  0.00           H  
ATOM   4741  H4'   C   149      16.206  18.953  32.260  1.00  0.00           H  
ATOM   4742  H41   C   149      16.568  27.480  31.753  1.00  0.00           H  
ATOM   4743  H5'   C   149      14.821  19.626  30.258  1.00  0.00           H  
ATOM   4744  H42   C   149      15.473  26.891  30.496  1.00  0.00           H  
ATOM   4745 H5''   C   149      13.918  19.259  31.731  1.00  0.00           H  
ATOM   4746  P     A   150      15.130  20.658  35.970  1.00  0.00           P  
ATOM   4747  C5'   A   150      16.482  19.568  37.996  1.00  0.00           C  
ATOM   4748  O5'   A   150      16.491  20.408  36.845  1.00  0.00           O  
ATOM   4749  C4'   A   150      17.781  19.575  38.827  1.00  0.00           C  
ATOM   4750  O4'   A   150      18.928  19.089  38.130  1.00  0.00           O  
ATOM   4751  C3'   A   150      18.181  20.959  39.340  1.00  0.00           C  
ATOM   4752  O3'   A   150      17.321  21.487  40.350  1.00  0.00           O  
ATOM   4753  C2'   A   150      19.624  20.660  39.787  1.00  0.00           C  
ATOM   4754  O2'   A   150      19.718  19.946  41.026  1.00  0.00           O  
ATOM   4755  C1'   A   150      20.098  19.716  38.668  1.00  0.00           C  
ATOM   4756  N1    A   150      24.272  22.566  37.538  1.00  0.00           N  
ATOM   4757  C2    A   150      23.792  22.118  38.692  1.00  0.00           C  
ATOM   4758  N3    A   150      22.679  21.417  38.901  1.00  0.00           N  
ATOM   4759  C4    A   150      21.998  21.166  37.745  1.00  0.00           C  
ATOM   4760  C5    A   150      22.365  21.557  36.479  1.00  0.00           C  
ATOM   4761  C6    A   150      23.579  22.293  36.432  1.00  0.00           C  
ATOM   4762  N6    A   150      24.151  22.759  35.334  1.00  0.00           N  
ATOM   4763  N7    A   150      21.442  21.097  35.525  1.00  0.00           N  
ATOM   4764  C8    A   150      20.569  20.448  36.255  1.00  0.00           C  
ATOM   4765  N9    A   150      20.819  20.461  37.604  1.00  0.00           N  
ATOM   4766  OP1   A   150      14.000  19.928  36.621  1.00  0.00           O  
ATOM   4767  OP2   A   150      14.995  22.133  35.786  1.00  0.00           O1-
ATOM   4768 HO2'   A   150      20.532  20.210  41.496  1.00  0.00           H  
ATOM   4769  H2    A   150      24.376  22.352  39.573  1.00  0.00           H  
ATOM   4770  H8    A   150      19.711  19.933  35.849  1.00  0.00           H  
ATOM   4771  H1'   A   150      20.774  18.965  39.083  1.00  0.00           H  
ATOM   4772  H2'   A   150      20.207  21.583  39.812  1.00  0.00           H  
ATOM   4773  H3'   A   150      18.219  21.639  38.487  1.00  0.00           H  
ATOM   4774  H4'   A   150      17.621  18.938  39.697  1.00  0.00           H  
ATOM   4775  H5'   A   150      16.261  18.542  37.699  1.00  0.00           H  
ATOM   4776  H61   A   150      25.025  23.254  35.423  1.00  0.00           H  
ATOM   4777  H62   A   150      23.714  22.597  34.438  1.00  0.00           H  
ATOM   4778 H5''   A   150      15.681  19.902  38.658  1.00  0.00           H  
ATOM   4779  P     G   151      17.460  23.038  40.799  1.00  0.00           P  
ATOM   4780  C5'   G   151      19.003  23.970  42.791  1.00  0.00           C  
ATOM   4781  O5'   G   151      18.857  23.125  41.657  1.00  0.00           O  
ATOM   4782  C4'   G   151      19.660  25.323  42.485  1.00  0.00           C  
ATOM   4783  O4'   G   151      19.089  26.042  41.405  1.00  0.00           O  
ATOM   4784  C3'   G   151      19.504  26.334  43.628  1.00  0.00           C  
ATOM   4785  O3'   G   151      20.174  26.004  44.843  1.00  0.00           O  
ATOM   4786  C2'   G   151      20.111  27.557  42.901  1.00  0.00           C  
ATOM   4787  O2'   G   151      21.548  27.551  42.776  1.00  0.00           O  
ATOM   4788  C1'   G   151      19.514  27.402  41.489  1.00  0.00           C  
ATOM   4789  N1    G   151      14.545  28.664  40.413  1.00  0.00           N  
ATOM   4790  C2    G   151      15.127  27.436  40.433  1.00  0.00           C  
ATOM   4791  N2    G   151      14.372  26.406  40.131  1.00  0.00           N  
ATOM   4792  N3    G   151      16.406  27.206  40.720  1.00  0.00           N  
ATOM   4793  C4    G   151      17.130  28.340  40.971  1.00  0.00           C  
ATOM   4794  C5    G   151      16.631  29.626  40.975  1.00  0.00           C  
ATOM   4795  C6    G   151      15.230  29.825  40.715  1.00  0.00           C  
ATOM   4796  O6    G   151      14.594  30.875  40.717  1.00  0.00           O  
ATOM   4797  N7    G   151      17.645  30.553  41.237  1.00  0.00           N  
ATOM   4798  C8    G   151      18.706  29.811  41.370  1.00  0.00           C  
ATOM   4799  N9    G   151      18.481  28.459  41.280  1.00  0.00           N  
ATOM   4800  OP1   G   151      16.283  23.311  41.680  1.00  0.00           O  
ATOM   4801  OP2   G   151      17.632  23.839  39.557  1.00  0.00           O1-
ATOM   4802 HO2'   G   151      21.872  28.402  42.401  1.00  0.00           H  
ATOM   4803  H1    G   151      13.587  28.756  40.141  1.00  0.00           H  
ATOM   4804  H8    G   151      19.684  30.225  41.574  1.00  0.00           H  
ATOM   4805  H1'   G   151      20.290  27.555  40.737  1.00  0.00           H  
ATOM   4806  H2'   G   151      19.765  28.463  43.399  1.00  0.00           H  
ATOM   4807  H21   G   151      13.416  26.506  39.839  1.00  0.00           H  
ATOM   4808  H3'   G   151      18.440  26.527  43.822  1.00  0.00           H  
ATOM   4809  H22   G   151      14.816  25.501  40.142  1.00  0.00           H  
ATOM   4810  H4'   G   151      20.716  25.135  42.238  1.00  0.00           H  
ATOM   4811  H5'   G   151      19.659  23.465  43.503  1.00  0.00           H  
ATOM   4812 H5''   G   151      18.039  24.118  43.277  1.00  0.00           H  
ATOM   4813  P     C   152      19.353  25.636  46.186  1.00  0.00           P  
ATOM   4814  C5'   C   152      18.731  27.785  47.636  1.00  0.00           C  
ATOM   4815  O5'   C   152      18.434  26.934  46.534  1.00  0.00           O  
ATOM   4816  C4'   C   152      17.828  29.031  47.727  1.00  0.00           C  
ATOM   4817  O4'   C   152      17.501  29.600  46.458  1.00  0.00           O  
ATOM   4818  C3'   C   152      16.503  28.758  48.443  1.00  0.00           C  
ATOM   4819  O3'   C   152      16.695  28.684  49.860  1.00  0.00           O  
ATOM   4820  C2'   C   152      15.674  29.958  47.945  1.00  0.00           C  
ATOM   4821  O2'   C   152      15.959  31.193  48.612  1.00  0.00           O  
ATOM   4822  C1'   C   152      16.156  30.080  46.485  1.00  0.00           C  
ATOM   4823  N1    C   152      15.251  29.324  45.558  1.00  0.00           N  
ATOM   4824  C2    C   152      13.974  29.850  45.312  1.00  0.00           C  
ATOM   4825  O2    C   152      13.582  30.875  45.871  1.00  0.00           O  
ATOM   4826  N3    C   152      13.118  29.237  44.459  1.00  0.00           N  
ATOM   4827  C4    C   152      13.518  28.142  43.848  1.00  0.00           C  
ATOM   4828  N4    C   152      12.645  27.586  43.052  1.00  0.00           N  
ATOM   4829  C5    C   152      14.804  27.567  44.030  1.00  0.00           C  
ATOM   4830  C6    C   152      15.649  28.189  44.891  1.00  0.00           C  
ATOM   4831  OP1   C   152      20.333  25.416  47.291  1.00  0.00           O  
ATOM   4832  OP2   C   152      18.445  24.526  45.817  1.00  0.00           O1-
ATOM   4833 HO2'   C   152      15.209  31.810  48.506  1.00  0.00           H  
ATOM   4834  H5    C   152      15.121  26.667  43.522  1.00  0.00           H  
ATOM   4835  H6    C   152      16.638  27.785  45.060  1.00  0.00           H  
ATOM   4836  H1'   C   152      16.137  31.135  46.191  1.00  0.00           H  
ATOM   4837  H2'   C   152      14.608  29.729  47.998  1.00  0.00           H  
ATOM   4838  H3'   C   152      16.071  27.834  48.050  1.00  0.00           H  
ATOM   4839  H4'   C   152      18.351  29.792  48.306  1.00  0.00           H  
ATOM   4840  H41   C   152      11.724  28.012  43.002  1.00  0.00           H  
ATOM   4841  H5'   C   152      19.766  28.116  47.562  1.00  0.00           H  
ATOM   4842  H42   C   152      12.861  26.710  42.610  1.00  0.00           H  
ATOM   4843 H5''   C   152      18.608  27.212  48.561  1.00  0.00           H  
ATOM   4844  P     G   153      15.714  27.836  50.832  1.00  0.00           P  
ATOM   4845  C5'   G   153      14.412  29.927  51.834  1.00  0.00           C  
ATOM   4846  O5'   G   153      14.387  28.740  51.052  1.00  0.00           O  
ATOM   4847  C4'   G   153      13.142  30.779  51.657  1.00  0.00           C  
ATOM   4848  O4'   G   153      12.944  31.168  50.295  1.00  0.00           O  
ATOM   4849  C3'   G   153      11.851  30.086  52.116  1.00  0.00           C  
ATOM   4850  O3'   G   153      11.669  30.122  53.532  1.00  0.00           O  
ATOM   4851  C2'   G   153      10.814  30.895  51.311  1.00  0.00           C  
ATOM   4852  O2'   G   153      10.542  32.196  51.850  1.00  0.00           O  
ATOM   4853  C1'   G   153      11.555  31.086  49.983  1.00  0.00           C  
ATOM   4854  N1    G   153       8.335  29.206  46.452  1.00  0.00           N  
ATOM   4855  C2    G   153       8.185  30.251  47.298  1.00  0.00           C  
ATOM   4856  N2    G   153       7.074  30.931  47.195  1.00  0.00           N  
ATOM   4857  N3    G   153       9.075  30.629  48.217  1.00  0.00           N  
ATOM   4858  C4    G   153      10.187  29.831  48.234  1.00  0.00           C  
ATOM   4859  C5    G   153      10.430  28.740  47.426  1.00  0.00           C  
ATOM   4860  C6    G   153       9.440  28.384  46.444  1.00  0.00           C  
ATOM   4861  O6    G   153       9.462  27.472  45.618  1.00  0.00           O  
ATOM   4862  N7    G   153      11.665  28.165  47.734  1.00  0.00           N  
ATOM   4863  C8    G   153      12.119  28.925  48.692  1.00  0.00           C  
ATOM   4864  N9    G   153      11.296  29.968  49.041  1.00  0.00           N  
ATOM   4865  OP1   G   153      16.406  27.689  52.144  1.00  0.00           O  
ATOM   4866  OP2   G   153      15.303  26.598  50.115  1.00  0.00           O1-
ATOM   4867 HO2'   G   153       9.738  32.564  51.438  1.00  0.00           H  
ATOM   4868  H1    G   153       7.608  29.014  45.781  1.00  0.00           H  
ATOM   4869  H8    G   153      13.077  28.763  49.158  1.00  0.00           H  
ATOM   4870  H1'   G   153      11.217  32.010  49.508  1.00  0.00           H  
ATOM   4871  H2'   G   153       9.897  30.321  51.176  1.00  0.00           H  
ATOM   4872  H21   G   153       6.387  30.695  46.483  1.00  0.00           H  
ATOM   4873  H3'   G   153      11.857  29.055  51.757  1.00  0.00           H  
ATOM   4874  H22   G   153       6.951  31.726  47.800  1.00  0.00           H  
ATOM   4875  H4'   G   153      13.254  31.686  52.255  1.00  0.00           H  
ATOM   4876  H5'   G   153      15.272  30.534  51.549  1.00  0.00           H  
ATOM   4877 H5''   G   153      14.514  29.665  52.889  1.00  0.00           H  
ATOM   4878  P     C   154      10.712  29.052  54.276  1.00  0.00           P  
ATOM   4879  C5'   C   154       8.453  30.421  53.958  1.00  0.00           C  
ATOM   4880  O5'   C   154       9.228  29.266  53.659  1.00  0.00           O  
ATOM   4881  C4'   C   154       7.131  30.480  53.170  1.00  0.00           C  
ATOM   4882  O4'   C   154       7.319  30.504  51.754  1.00  0.00           O  
ATOM   4883  C3'   C   154       6.213  29.294  53.467  1.00  0.00           C  
ATOM   4884  O3'   C   154       5.569  29.417  54.737  1.00  0.00           O  
ATOM   4885  C2'   C   154       5.287  29.354  52.236  1.00  0.00           C  
ATOM   4886  O2'   C   154       4.275  30.363  52.318  1.00  0.00           O  
ATOM   4887  C1'   C   154       6.266  29.772  51.125  1.00  0.00           C  
ATOM   4888  N1    C   154       6.792  28.593  50.368  1.00  0.00           N  
ATOM   4889  C2    C   154       6.036  28.086  49.298  1.00  0.00           C  
ATOM   4890  O2    C   154       4.914  28.514  49.026  1.00  0.00           O  
ATOM   4891  N3    C   154       6.524  27.099  48.509  1.00  0.00           N  
ATOM   4892  C4    C   154       7.721  26.612  48.775  1.00  0.00           C  
ATOM   4893  N4    C   154       8.164  25.690  47.970  1.00  0.00           N  
ATOM   4894  C5    C   154       8.534  27.076  49.841  1.00  0.00           C  
ATOM   4895  C6    C   154       8.036  28.066  50.620  1.00  0.00           C  
ATOM   4896  OP1   C   154      10.685  29.402  55.726  1.00  0.00           O  
ATOM   4897  OP2   C   154      11.168  27.687  53.894  1.00  0.00           O1-
ATOM   4898 HO2'   C   154       3.465  30.051  51.871  1.00  0.00           H  
ATOM   4899  H5    C   154       9.516  26.675  50.043  1.00  0.00           H  
ATOM   4900  H6    C   154       8.626  28.451  51.440  1.00  0.00           H  
ATOM   4901  H1'   C   154       5.738  30.425  50.424  1.00  0.00           H  
ATOM   4902  H2'   C   154       4.851  28.375  52.038  1.00  0.00           H  
ATOM   4903  H3'   C   154       6.800  28.374  53.420  1.00  0.00           H  
ATOM   4904  H4'   C   154       6.601  31.390  53.457  1.00  0.00           H  
ATOM   4905  H41   C   154       7.571  25.408  47.198  1.00  0.00           H  
ATOM   4906  H5'   C   154       9.029  31.320  53.739  1.00  0.00           H  
ATOM   4907  H42   C   154       9.077  25.297  48.108  1.00  0.00           H  
ATOM   4908 H5''   C   154       8.217  30.431  55.024  1.00  0.00           H  
ATOM   4909  P     U   155       5.015  28.121  55.527  1.00  0.00           P  
ATOM   4910  C5'   U   155       2.549  28.263  54.556  1.00  0.00           C  
ATOM   4911  O5'   U   155       3.786  27.568  54.632  1.00  0.00           O  
ATOM   4912  C4'   U   155       1.604  27.663  53.499  1.00  0.00           C  
ATOM   4913  O4'   U   155       2.160  27.738  52.187  1.00  0.00           O  
ATOM   4914  C3'   U   155       1.259  26.189  53.748  1.00  0.00           C  
ATOM   4915  O3'   U   155       0.293  26.010  54.785  1.00  0.00           O  
ATOM   4916  C2'   U   155       0.792  25.785  52.339  1.00  0.00           C  
ATOM   4917  O2'   U   155      -0.542  26.201  52.028  1.00  0.00           O  
ATOM   4918  C1'   U   155       1.753  26.590  51.448  1.00  0.00           C  
ATOM   4919  N1    U   155       2.928  25.777  51.016  1.00  0.00           N  
ATOM   4920  C2    U   155       2.822  25.058  49.817  1.00  0.00           C  
ATOM   4921  O2    U   155       1.792  25.000  49.145  1.00  0.00           O  
ATOM   4922  N3    U   155       3.943  24.381  49.391  1.00  0.00           N  
ATOM   4923  C4    U   155       5.152  24.342  50.042  1.00  0.00           C  
ATOM   4924  O4    U   155       6.084  23.709  49.567  1.00  0.00           O  
ATOM   4925  C5    U   155       5.187  25.072  51.287  1.00  0.00           C  
ATOM   4926  C6    U   155       4.101  25.747  51.740  1.00  0.00           C  
ATOM   4927  OP1   U   155       4.483  28.585  56.841  1.00  0.00           O  
ATOM   4928  OP2   U   155       6.078  27.079  55.528  1.00  0.00           O1-
ATOM   4929 HO2'   U   155      -0.962  25.547  51.438  1.00  0.00           H  
ATOM   4930  H3    U   155       3.857  23.843  48.540  1.00  0.00           H  
ATOM   4931  H5    U   155       6.104  25.068  51.859  1.00  0.00           H  
ATOM   4932  H6    U   155       4.160  26.281  52.678  1.00  0.00           H  
ATOM   4933  H1'   U   155       1.211  26.914  50.557  1.00  0.00           H  
ATOM   4934  H2'   U   155       0.914  24.714  52.186  1.00  0.00           H  
ATOM   4935  H3'   U   155       2.178  25.648  53.984  1.00  0.00           H  
ATOM   4936  H4'   U   155       0.672  28.229  53.509  1.00  0.00           H  
ATOM   4937  H5'   U   155       2.729  29.309  54.304  1.00  0.00           H  
ATOM   4938 H5''   U   155       2.053  28.228  55.528  1.00  0.00           H
[truncated: 1,610,616 more chars]
