# Supplementary material for: RNA Structure in the 5′ Untranslated Region of Enterovirus D68 Strains with Differing Neurovirulence Phenotypes
Source: Viruses. 2023 Jan 20;15(2):295. doi: 10.3390/v15020295 (PMC9959730; doi:10.3390/v15020295)
Supplement: Supplementary file 1 [file viruses-15-00295-s001.zip › Figure S2.pdb]

ATOM      1  C5'  U5     1      51.452  32.412 -24.323  1.00  0.00           C  
ATOM      2  O5'  U5     1      52.128  32.637 -25.561  1.00  0.00           O  
ATOM      3  C4'  U5     1      51.117  30.931 -24.042  1.00  0.00           C  
ATOM      4  O4'  U5     1      50.056  30.466 -24.877  1.00  0.00           O  
ATOM      5  C3'  U5     1      52.293  29.968 -24.251  1.00  0.00           C  
ATOM      6  O3'  U5     1      53.363  29.924 -23.290  1.00  0.00           O  
ATOM      7  C2'  U5     1      51.596  28.637 -24.615  1.00  0.00           C  
ATOM      8  O2'  U5     1      51.259  27.788 -23.516  1.00  0.00           O  
ATOM      9  C1'  U5     1      50.323  29.142 -25.328  1.00  0.00           C  
ATOM     10  N1   U5     1      50.457  29.083 -26.818  1.00  0.00           N  
ATOM     11  C2   U5     1      50.261  27.841 -27.437  1.00  0.00           C  
ATOM     12  O2   U5     1      50.056  26.795 -26.819  1.00  0.00           O  
ATOM     13  N3   U5     1      50.310  27.807 -28.818  1.00  0.00           N  
ATOM     14  C4   U5     1      50.530  28.887 -29.641  1.00  0.00           C  
ATOM     15  O4   U5     1      50.542  28.741 -30.862  1.00  0.00           O  
ATOM     16  C5   U5     1      50.725  30.137 -28.942  1.00  0.00           C  
ATOM     17  C6   U5     1      50.687  30.209 -27.585  1.00  0.00           C  
ATOM     18 HO2'  U5     1      50.382  27.389 -23.645  1.00  0.00           H  
ATOM     19 HO5'  U5     1      52.203  33.598 -25.723  1.00  0.00           H  
ATOM     20  H3   U5     1      50.164  26.920 -29.265  1.00  0.00           H  
ATOM     21  H5   U5     1      50.896  31.031 -29.524  1.00  0.00           H  
ATOM     22  H6   U5     1      50.818  31.169 -27.100  1.00  0.00           H  
ATOM     23  H1'  U5     1      49.479  28.505 -25.051  1.00  0.00           H  
ATOM     24  H2'  U5     1      52.222  28.083 -25.317  1.00  0.00           H  
ATOM     25  H3'  U5     1      52.774  30.271 -25.183  1.00  0.00           H  
ATOM     26  H4'  U5     1      50.787  30.850 -23.008  1.00  0.00           H  
ATOM     27  H5'  U5     1      50.526  32.988 -24.302  1.00  0.00           H  
ATOM     28 H5''  U5     1      52.068  32.783 -23.513  1.00  0.00           H  
ATOM     29  P     U     2      53.212  30.134 -21.666  1.00  0.00           P  
ATOM     30  C5'   U     2      54.005  32.691 -21.721  1.00  0.00           C  
ATOM     31  O5'   U     2      53.011  31.729 -21.382  1.00  0.00           O  
ATOM     32  C4'   U     2      53.678  34.112 -21.210  1.00  0.00           C  
ATOM     33  O4'   U     2      52.359  34.562 -21.539  1.00  0.00           O  
ATOM     34  C3'   U     2      53.794  34.225 -19.689  1.00  0.00           C  
ATOM     35  O3'   U     2      55.146  34.252 -19.238  1.00  0.00           O  
ATOM     36  C2'   U     2      53.005  35.525 -19.452  1.00  0.00           C  
ATOM     37  O2'   U     2      53.723  36.720 -19.782  1.00  0.00           O  
ATOM     38  C1'   U     2      51.860  35.367 -20.463  1.00  0.00           C  
ATOM     39  N1    U     2      50.646  34.797 -19.798  1.00  0.00           N  
ATOM     40  C2    U     2      49.878  35.661 -19.003  1.00  0.00           C  
ATOM     41  O2    U     2      50.166  36.843 -18.809  1.00  0.00           O  
ATOM     42  N3    U     2      48.741  35.143 -18.416  1.00  0.00           N  
ATOM     43  C4    U     2      48.300  33.846 -18.536  1.00  0.00           C  
ATOM     44  O4    U     2      47.275  33.491 -17.957  1.00  0.00           O  
ATOM     45  C5    U     2      49.132  33.009 -19.374  1.00  0.00           C  
ATOM     46  C6    U     2      50.253  33.487 -19.976  1.00  0.00           C  
ATOM     47  OP1   U     2      54.525  29.735 -21.075  1.00  0.00           O  
ATOM     48  OP2   U     2      51.991  29.457 -21.146  1.00  0.00           O1-
ATOM     49 HO2'   U     2      53.354  37.476 -19.286  1.00  0.00           H  
ATOM     50  H3    U     2      48.191  35.759 -17.847  1.00  0.00           H  
ATOM     51  H5    U     2      48.833  31.984 -19.537  1.00  0.00           H  
ATOM     52  H6    U     2      50.837  32.837 -20.614  1.00  0.00           H  
ATOM     53  H1'   U     2      51.595  36.355 -20.845  1.00  0.00           H  
ATOM     54  H2'   U     2      52.632  35.561 -18.427  1.00  0.00           H  
ATOM     55  H3'   U     2      53.252  33.394 -19.233  1.00  0.00           H  
ATOM     56  H4'   U     2      54.399  34.807 -21.646  1.00  0.00           H  
ATOM     57  H5'   U     2      54.128  32.724 -22.804  1.00  0.00           H  
ATOM     58 H5''   U     2      54.961  32.389 -21.290  1.00  0.00           H  
ATOM     59  P     A     3      55.508  33.891 -17.704  1.00  0.00           P  
ATOM     60  C5'   A     3      55.320  36.357 -16.728  1.00  0.00           C  
ATOM     61  O5'   A     3      54.791  35.039 -16.804  1.00  0.00           O  
ATOM     62  C4'   A     3      54.529  37.267 -15.775  1.00  0.00           C  
ATOM     63  O4'   A     3      53.180  37.499 -16.181  1.00  0.00           O  
ATOM     64  C3'   A     3      54.457  36.696 -14.356  1.00  0.00           C  
ATOM     65  O3'   A     3      55.715  36.746 -13.679  1.00  0.00           O  
ATOM     66  C2'   A     3      53.316  37.565 -13.790  1.00  0.00           C  
ATOM     67  O2'   A     3      53.704  38.905 -13.469  1.00  0.00           O  
ATOM     68  C1'   A     3      52.373  37.588 -15.006  1.00  0.00           C  
ATOM     69  N1    A     3      47.863  36.001 -13.107  1.00  0.00           N  
ATOM     70  C2    A     3      48.599  37.083 -12.890  1.00  0.00           C  
ATOM     71  N3    A     3      49.777  37.397 -13.415  1.00  0.00           N  
ATOM     72  C4    A     3      50.233  36.435 -14.266  1.00  0.00           C  
ATOM     73  C5    A     3      49.598  35.268 -14.605  1.00  0.00           C  
ATOM     74  C6    A     3      48.338  35.096 -13.969  1.00  0.00           C  
ATOM     75  N6    A     3      47.519  34.074 -14.159  1.00  0.00           N  
ATOM     76  N7    A     3      50.370  34.525 -15.515  1.00  0.00           N  
ATOM     77  C8    A     3      51.433  35.274 -15.677  1.00  0.00           C  
ATOM     78  N9    A     3      51.414  36.455 -14.973  1.00  0.00           N  
ATOM     79  OP1   A     3      56.990  34.006 -17.558  1.00  0.00           O  
ATOM     80  OP2   A     3      54.868  32.586 -17.373  1.00  0.00           O1-
ATOM     81 HO2'   A     3      52.962  39.370 -13.039  1.00  0.00           H  
ATOM     82  H2    A     3      48.180  37.805 -12.201  1.00  0.00           H  
ATOM     83  H8    A     3      52.257  34.999 -16.322  1.00  0.00           H  
ATOM     84  H1'   A     3      51.800  38.518 -15.000  1.00  0.00           H  
ATOM     85  H2'   A     3      52.846  37.079 -12.936  1.00  0.00           H  
ATOM     86  H3'   A     3      54.096  35.668 -14.414  1.00  0.00           H  
ATOM     87  H4'   A     3      55.039  38.230 -15.720  1.00  0.00           H  
ATOM     88  H5'   A     3      55.340  36.813 -17.718  1.00  0.00           H  
ATOM     89  H61   A     3      46.635  34.085 -13.667  1.00  0.00           H  
ATOM     90  H62   A     3      47.756  33.363 -14.832  1.00  0.00           H  
ATOM     91 H5''   A     3      56.348  36.311 -16.365  1.00  0.00           H  
ATOM     92  P     A     4      56.147  35.572 -12.647  1.00  0.00           P  
ATOM     93  C5'   A     4      55.431  36.858 -10.452  1.00  0.00           C  
ATOM     94  O5'   A     4      55.188  35.789 -11.357  1.00  0.00           O  
ATOM     95  C4'   A     4      54.315  37.036  -9.418  1.00  0.00           C  
ATOM     96  O4'   A     4      53.072  37.453  -9.989  1.00  0.00           O  
ATOM     97  C3'   A     4      53.996  35.771  -8.611  1.00  0.00           C  
ATOM     98  O3'   A     4      55.034  35.274  -7.762  1.00  0.00           O  
ATOM     99  C2'   A     4      52.694  36.265  -7.959  1.00  0.00           C  
ATOM    100  O2'   A     4      52.817  37.314  -6.987  1.00  0.00           O  
ATOM    101  C1'   A     4      52.029  36.871  -9.204  1.00  0.00           C  
ATOM    102  N1    A     4      47.768  34.004  -9.445  1.00  0.00           N  
ATOM    103  C2    A     4      48.180  34.924  -8.582  1.00  0.00           C  
ATOM    104  N3    A     4      49.310  35.620  -8.602  1.00  0.00           N  
ATOM    105  C4    A     4      50.093  35.292  -9.670  1.00  0.00           C  
ATOM    106  C5    A     4      49.814  34.373 -10.646  1.00  0.00           C  
ATOM    107  C6    A     4      48.568  33.718 -10.474  1.00  0.00           C  
ATOM    108  N6    A     4      48.080  32.794 -11.283  1.00  0.00           N  
ATOM    109  N7    A     4      50.853  34.301 -11.586  1.00  0.00           N  
ATOM    110  C8    A     4      51.712  35.179 -11.136  1.00  0.00           C  
ATOM    111  N9    A     4      51.322  35.820  -9.982  1.00  0.00           N  
ATOM    112  OP1   A     4      57.565  35.816 -12.246  1.00  0.00           O  
ATOM    113  OP2   A     4      55.807  34.247 -13.243  1.00  0.00           O1-
ATOM    114 HO2'   A     4      53.483  37.102  -6.319  1.00  0.00           H  
ATOM    115  H2    A     4      47.510  35.131  -7.757  1.00  0.00           H  
ATOM    116  H8    A     4      52.656  35.383 -11.620  1.00  0.00           H  
ATOM    117  H1'   A     4      51.300  37.625  -8.895  1.00  0.00           H  
ATOM    118  H2'   A     4      52.104  35.447  -7.567  1.00  0.00           H  
ATOM    119  H3'   A     4      53.736  34.983  -9.327  1.00  0.00           H  
ATOM    120  H4'   A     4      54.641  37.806  -8.719  1.00  0.00           H  
ATOM    121  H5'   A     4      55.540  37.792 -11.002  1.00  0.00           H  
ATOM    122  H61   A     4      47.171  32.395 -11.086  1.00  0.00           H  
ATOM    123  H62   A     4      48.586  32.564 -12.123  1.00  0.00           H  
ATOM    124 H5''   A     4      56.362  36.675  -9.915  1.00  0.00           H  
ATOM    125  P     A     5      55.050  33.703  -7.289  1.00  0.00           P  
ATOM    126  C5'   A     5      53.794  34.431  -5.059  1.00  0.00           C  
ATOM    127  O5'   A     5      53.901  33.518  -6.143  1.00  0.00           O  
ATOM    128  C4'   A     5      52.497  34.340  -4.240  1.00  0.00           C  
ATOM    129  O4'   A     5      51.338  34.715  -4.986  1.00  0.00           O  
ATOM    130  C3'   A     5      52.290  32.938  -3.660  1.00  0.00           C  
ATOM    131  O3'   A     5      53.016  32.758  -2.437  1.00  0.00           O  
ATOM    132  C2'   A     5      50.750  32.856  -3.604  1.00  0.00           C  
ATOM    133  O2'   A     5      50.136  33.420  -2.442  1.00  0.00           O  
ATOM    134  C1'   A     5      50.350  33.708  -4.820  1.00  0.00           C  
ATOM    135  N1    A     5      47.361  30.442  -7.401  1.00  0.00           N  
ATOM    136  C2    A     5      47.263  30.967  -6.187  1.00  0.00           C  
ATOM    137  N3    A     5      48.117  31.782  -5.579  1.00  0.00           N  
ATOM    138  C4    A     5      49.193  32.068  -6.365  1.00  0.00           C  
ATOM    139  C5    A     5      49.432  31.612  -7.635  1.00  0.00           C  
ATOM    140  C6    A     5      48.430  30.749  -8.133  1.00  0.00           C  
ATOM    141  N6    A     5      48.452  30.195  -9.332  1.00  0.00           N  
ATOM    142  N7    A     5      50.614  32.142  -8.158  1.00  0.00           N  
ATOM    143  C8    A     5      51.032  32.901  -7.182  1.00  0.00           C  
ATOM    144  N9    A     5      50.243  32.893  -6.055  1.00  0.00           N  
ATOM    145  OP1   A     5      56.383  33.400  -6.684  1.00  0.00           O  
ATOM    146  OP2   A     5      54.626  32.861  -8.447  1.00  0.00           O1-
ATOM    147 HO2'   A     5      49.296  32.962  -2.262  1.00  0.00           H  
ATOM    148  H2    A     5      46.383  30.693  -5.621  1.00  0.00           H  
ATOM    149  H8    A     5      51.923  33.496  -7.261  1.00  0.00           H  
ATOM    150  H1'   A     5      49.373  34.159  -4.631  1.00  0.00           H  
ATOM    151  H2'   A     5      50.431  31.824  -3.740  1.00  0.00           H  
ATOM    152  H3'   A     5      52.622  32.204  -4.396  1.00  0.00           H  
ATOM    153  H4'   A     5      52.584  35.033  -3.404  1.00  0.00           H  
ATOM    154  H5'   A     5      53.826  35.432  -5.467  1.00  0.00           H  
ATOM    155  H61   A     5      47.703  29.573  -9.607  1.00  0.00           H  
ATOM    156  H62   A     5      49.216  30.406  -9.951  1.00  0.00           H  
ATOM    157 H5''   A     5      54.640  34.309  -4.382  1.00  0.00           H  
ATOM    158  P     A     6      53.521  31.294  -1.970  1.00  0.00           P  
ATOM    159  C5'   A     6      51.290  30.768  -0.642  1.00  0.00           C  
ATOM    160  O5'   A     6      52.166  30.447  -1.716  1.00  0.00           O  
ATOM    161  C4'   A     6      49.951  30.026  -0.753  1.00  0.00           C  
ATOM    162  O4'   A     6      49.222  30.348  -1.938  1.00  0.00           O  
ATOM    163  C3'   A     6      50.152  28.512  -0.753  1.00  0.00           C  
ATOM    164  O3'   A     6      50.460  28.018   0.551  1.00  0.00           O  
ATOM    165  C2'   A     6      48.818  28.066  -1.376  1.00  0.00           C  
ATOM    166  O2'   A     6      47.705  28.089  -0.475  1.00  0.00           O  
ATOM    167  C1'   A     6      48.597  29.165  -2.426  1.00  0.00           C  
ATOM    168  N1    A     6      47.541  26.770  -6.844  1.00  0.00           N  
ATOM    169  C2    A     6      46.895  26.844  -5.689  1.00  0.00           C  
ATOM    170  N3    A     6      47.275  27.456  -4.574  1.00  0.00           N  
ATOM    171  C4    A     6      48.492  28.054  -4.706  1.00  0.00           C  
ATOM    172  C5    A     6      49.286  28.067  -5.823  1.00  0.00           C  
ATOM    173  C6    A     6      48.728  27.376  -6.931  1.00  0.00           C  
ATOM    174  N6    A     6      49.301  27.261  -8.116  1.00  0.00           N  
ATOM    175  N7    A     6      50.471  28.778  -5.588  1.00  0.00           N  
ATOM    176  C8    A     6      50.335  29.171  -4.347  1.00  0.00           C  
ATOM    177  N9    A     6      49.155  28.790  -3.751  1.00  0.00           N  
ATOM    178  OP1   A     6      54.246  31.441  -0.671  1.00  0.00           O  
ATOM    179  OP2   A     6      54.247  30.656  -3.107  1.00  0.00           O1-
ATOM    180 HO2'   A     6      47.085  27.374  -0.713  1.00  0.00           H  
ATOM    181  H2    A     6      45.938  26.341  -5.651  1.00  0.00           H  
ATOM    182  H8    A     6      51.079  29.765  -3.834  1.00  0.00           H  
ATOM    183  H1'   A     6      47.524  29.326  -2.548  1.00  0.00           H  
ATOM    184  H2'   A     6      48.925  27.094  -1.851  1.00  0.00           H  
ATOM    185  H3'   A     6      50.952  28.259  -1.452  1.00  0.00           H  
ATOM    186  H4'   A     6      49.335  30.282   0.111  1.00  0.00           H  
ATOM    187  H5'   A     6      51.093  31.839  -0.621  1.00  0.00           H  
ATOM    188  H61   A     6      48.834  26.714  -8.829  1.00  0.00           H  
ATOM    189  H62   A     6      50.192  27.697  -8.281  1.00  0.00           H  
ATOM    190 H5''   A     6      51.763  30.499   0.304  1.00  0.00           H  
ATOM    191  P     C     7      51.283  26.642   0.736  1.00  0.00           P  
ATOM    192  C5'   C     7      49.069  25.211   0.781  1.00  0.00           C  
ATOM    193  O5'   C     7      50.289  25.527   0.128  1.00  0.00           O  
ATOM    194  C4'   C     7      48.161  24.322  -0.077  1.00  0.00           C  
ATOM    195  O4'   C     7      47.766  24.919  -1.316  1.00  0.00           O  
ATOM    196  C3'   C     7      48.840  23.007  -0.445  1.00  0.00           C  
ATOM    197  O3'   C     7      48.988  22.122   0.666  1.00  0.00           O  
ATOM    198  C2'   C     7      47.882  22.573  -1.566  1.00  0.00           C  
ATOM    199  O2'   C     7      46.625  22.064  -1.113  1.00  0.00           O  
ATOM    200  C1'   C     7      47.623  23.893  -2.303  1.00  0.00           C  
ATOM    201  N1    C     7      48.564  24.060  -3.457  1.00  0.00           N  
ATOM    202  C2    C     7      48.252  23.454  -4.690  1.00  0.00           C  
ATOM    203  O2    C     7      47.264  22.733  -4.838  1.00  0.00           O  
ATOM    204  N3    C     7      49.039  23.643  -5.781  1.00  0.00           N  
ATOM    205  C4    C     7      50.103  24.413  -5.654  1.00  0.00           C  
ATOM    206  N4    C     7      50.831  24.573  -6.724  1.00  0.00           N  
ATOM    207  C5    C     7      50.478  25.052  -4.439  1.00  0.00           C  
ATOM    208  C6    C     7      49.692  24.839  -3.356  1.00  0.00           C  
ATOM    209  OP1   C     7      51.453  26.400   2.199  1.00  0.00           O  
ATOM    210  OP2   C     7      52.503  26.691  -0.118  1.00  0.00           O1-
ATOM    211 HO2'   C     7      46.304  21.389  -1.739  1.00  0.00           H  
ATOM    212  H5    C     7      51.357  25.669  -4.350  1.00  0.00           H  
ATOM    213  H6    C     7      49.954  25.283  -2.404  1.00  0.00           H  
ATOM    214  H1'   C     7      46.599  23.887  -2.686  1.00  0.00           H  
ATOM    215  H2'   C     7      48.379  21.872  -2.223  1.00  0.00           H  
ATOM    216  H3'   C     7      49.815  23.225  -0.886  1.00  0.00           H  
ATOM    217  H4'   C     7      47.264  24.088   0.499  1.00  0.00           H  
ATOM    218  H41   C     7      50.567  24.049  -7.552  1.00  0.00           H  
ATOM    219  H5'   C     7      48.528  26.125   1.028  1.00  0.00           H  
ATOM    220  H42   C     7      51.646  25.158  -6.699  1.00  0.00           H  
ATOM    221 H5''   C     7      49.285  24.691   1.716  1.00  0.00           H  
ATOM    222  P     A     8      50.132  20.977   0.669  1.00  0.00           P  
ATOM    223  C5'   A     8      48.482  19.265  -0.467  1.00  0.00           C  
ATOM    224  O5'   A     8      49.700  19.987  -0.529  1.00  0.00           O  
ATOM    225  C4'   A     8      48.093  18.691  -1.834  1.00  0.00           C  
ATOM    226  O4'   A     8      47.900  19.684  -2.839  1.00  0.00           O  
ATOM    227  C3'   A     8      49.132  17.700  -2.361  1.00  0.00           C  
ATOM    228  O3'   A     8      48.995  16.460  -1.675  1.00  0.00           O  
ATOM    229  C2'   A     8      48.792  17.753  -3.857  1.00  0.00           C  
ATOM    230  O2'   A     8      47.705  16.913  -4.183  1.00  0.00           O  
ATOM    231  C1'   A     8      48.484  19.242  -4.055  1.00  0.00           C  
ATOM    232  N1    A     8      51.928  20.183  -7.743  1.00  0.00           N  
ATOM    233  C2    A     8      50.888  19.365  -7.655  1.00  0.00           C  
ATOM    234  N3    A     8      50.057  19.202  -6.638  1.00  0.00           N  
ATOM    235  C4    A     8      50.378  19.982  -5.579  1.00  0.00           C  
ATOM    236  C5    A     8      51.415  20.874  -5.503  1.00  0.00           C  
ATOM    237  C6    A     8      52.190  20.961  -6.692  1.00  0.00           C  
ATOM    238  N6    A     8      53.233  21.751  -6.882  1.00  0.00           N  
ATOM    239  N7    A     8      51.456  21.466  -4.234  1.00  0.00           N  
ATOM    240  C8    A     8      50.451  20.903  -3.611  1.00  0.00           C  
ATOM    241  N9    A     8      49.730  20.005  -4.367  1.00  0.00           N  
ATOM    242  OP1   A     8      50.042  20.235   1.959  1.00  0.00           O  
ATOM    243  OP2   A     8      51.436  21.594   0.297  1.00  0.00           O1-
ATOM    244 HO2'   A     8      48.078  16.033  -3.932  1.00  0.00           H  
ATOM    245  H2    A     8      50.684  18.736  -8.506  1.00  0.00           H  
ATOM    246  H8    A     8      50.214  21.130  -2.583  1.00  0.00           H  
ATOM    247  H1'   A     8      47.790  19.360  -4.890  1.00  0.00           H  
ATOM    248  H2'   A     8      49.653  17.474  -4.455  1.00  0.00           H  
ATOM    249  H3'   A     8      50.140  18.096  -2.220  1.00  0.00           H  
ATOM    250  H4'   A     8      47.149  18.153  -1.719  1.00  0.00           H  
ATOM    251  H5'   A     8      47.677  19.916  -0.126  1.00  0.00           H  
ATOM    252  H61   A     8      53.690  21.730  -7.782  1.00  0.00           H  
ATOM    253  H62   A     8      53.517  22.383  -6.151  1.00  0.00           H  
ATOM    254 H5''   A     8      48.579  18.445   0.247  1.00  0.00           H  
ATOM    255  P     G     9      49.612  15.078  -2.228  1.00  0.00           P  
ATOM    256  C5'   G     9      51.856  15.906  -3.588  1.00  0.00           C  
ATOM    257  O5'   G     9      51.223  15.323  -2.441  1.00  0.00           O  
ATOM    258  C4'   G     9      51.927  15.014  -4.851  1.00  0.00           C  
ATOM    259  O4'   G     9      50.759  15.114  -5.650  1.00  0.00           O  
ATOM    260  C3'   G     9      53.142  15.324  -5.763  1.00  0.00           C  
ATOM    261  O3'   G     9      54.123  14.276  -5.853  1.00  0.00           O  
ATOM    262  C2'   G     9      52.463  15.622  -7.136  1.00  0.00           C  
ATOM    263  O2'   G     9      53.191  15.143  -8.273  1.00  0.00           O  
ATOM    264  C1'   G     9      51.084  14.959  -7.016  1.00  0.00           C  
ATOM    265  N1    G     9      48.226  14.970 -11.395  1.00  0.00           N  
ATOM    266  C2    G     9      49.386  14.325 -11.131  1.00  0.00           C  
ATOM    267  N2    G     9      49.779  13.541 -12.095  1.00  0.00           N  
ATOM    268  N3    G     9      50.093  14.397  -9.994  1.00  0.00           N  
ATOM    269  C4    G     9      49.523  15.252  -9.086  1.00  0.00           C  
ATOM    270  C5    G     9      48.353  15.976  -9.276  1.00  0.00           C  
ATOM    271  C6    G     9      47.625  15.840 -10.518  1.00  0.00           C  
ATOM    272  O6    G     9      46.566  16.368 -10.870  1.00  0.00           O  
ATOM    273  N7    G     9      48.052  16.730  -8.143  1.00  0.00           N  
ATOM    274  C8    G     9      49.017  16.430  -7.319  1.00  0.00           C  
ATOM    275  N9    G     9      49.965  15.563  -7.805  1.00  0.00           N  
ATOM    276  OP1   G     9      48.903  14.766  -3.499  1.00  0.00           O  
ATOM    277  OP2   G     9      49.494  14.110  -1.104  1.00  0.00           O1-
ATOM    278 HO2'   G     9      52.678  15.317  -9.086  1.00  0.00           H  
ATOM    279  H1    G     9      47.829  14.852 -12.310  1.00  0.00           H  
ATOM    280  H8    G     9      49.079  16.852  -6.328  1.00  0.00           H  
ATOM    281  H1'   G     9      51.169  13.900  -7.240  1.00  0.00           H  
ATOM    282  H2'   G     9      52.309  16.701  -7.213  1.00  0.00           H  
ATOM    283  H21   G     9      49.246  13.595 -12.966  1.00  0.00           H  
ATOM    284  H3'   G     9      53.634  16.230  -5.413  1.00  0.00           H  
ATOM    285  H22   G     9      50.634  13.025 -12.010  1.00  0.00           H  
ATOM    286  H4'   G     9      52.012  13.998  -4.503  1.00  0.00           H  
ATOM    287  H5'   G     9      52.877  16.146  -3.292  1.00  0.00           H  
ATOM    288 H5''   G     9      51.414  16.857  -3.836  1.00  0.00           H  
ATOM    289  P     C    10      54.960  13.674  -4.593  1.00  0.00           P  
ATOM    290  C5'   C    10      53.530  11.518  -5.070  1.00  0.00           C  
ATOM    291  O5'   C    10      54.810  12.069  -4.790  1.00  0.00           O  
ATOM    292  C4'   C    10      53.242  10.140  -4.468  1.00  0.00           C  
ATOM    293  O4'   C    10      53.614  10.040  -3.097  1.00  0.00           O  
ATOM    294  C3'   C    10      51.730   9.894  -4.504  1.00  0.00           C  
ATOM    295  O3'   C    10      51.238   9.502  -5.785  1.00  0.00           O  
ATOM    296  C2'   C    10      51.565   8.832  -3.411  1.00  0.00           C  
ATOM    297  O2'   C    10      51.768   7.494  -3.878  1.00  0.00           O  
ATOM    298  C1'   C    10      52.698   9.180  -2.427  1.00  0.00           C  
ATOM    299  N1    C    10      52.183   9.792  -1.164  1.00  0.00           N  
ATOM    300  C2    C    10      51.611   8.940  -0.203  1.00  0.00           C  
ATOM    301  O2    C    10      51.400   7.747  -0.438  1.00  0.00           O  
ATOM    302  N3    C    10      51.286   9.403   1.030  1.00  0.00           N  
ATOM    303  C4    C    10      51.506  10.674   1.303  1.00  0.00           C  
ATOM    304  N4    C    10      51.226  11.050   2.522  1.00  0.00           N  
ATOM    305  C5    C    10      52.079  11.587   0.376  1.00  0.00           C  
ATOM    306  C6    C    10      52.405  11.116  -0.853  1.00  0.00           C  
ATOM    307  OP1   C    10      54.335  14.037  -3.289  1.00  0.00           O  
ATOM    308  OP2   C    10      56.389  14.021  -4.815  1.00  0.00           O1-
ATOM    309 HO2'   C    10      51.343   6.864  -3.263  1.00  0.00           H  
ATOM    310  H5    C    10      52.258  12.623   0.619  1.00  0.00           H  
ATOM    311  H6    C    10      52.850  11.782  -1.587  1.00  0.00           H  
ATOM    312  H1'   C    10      53.218   8.254  -2.170  1.00  0.00           H  
ATOM    313  H2'   C    10      50.585   8.939  -2.944  1.00  0.00           H  
ATOM    314  H3'   C    10      51.231  10.802  -4.160  1.00  0.00           H  
ATOM    315  H4'   C    10      53.743   9.372  -5.055  1.00  0.00           H  
ATOM    316  H41   C    10      50.814  10.373   3.142  1.00  0.00           H  
ATOM    317  H5'   C    10      53.385  11.480  -6.150  1.00  0.00           H  
ATOM    318  H42   C    10      51.356  12.010   2.792  1.00  0.00           H  
ATOM    319 H5''   C    10      52.766  12.177  -4.681  1.00  0.00           H  
ATOM    320  P     U    11      49.941  10.230  -6.424  1.00  0.00           P  
ATOM    321  C5'   U    11      47.777   8.774  -5.894  1.00  0.00           C  
ATOM    322  O5'   U    11      48.689   9.781  -5.466  1.00  0.00           O  
ATOM    323  C4'   U    11      46.693   8.372  -4.879  1.00  0.00           C  
ATOM    324  O4'   U    11      47.279   7.740  -3.737  1.00  0.00           O  
ATOM    325  C3'   U    11      45.763   9.462  -4.308  1.00  0.00           C  
ATOM    326  O3'   U    11      44.711  10.006  -5.101  1.00  0.00           O  
ATOM    327  C2'   U    11      45.165   8.640  -3.148  1.00  0.00           C  
ATOM    328  O2'   U    11      44.224   7.633  -3.555  1.00  0.00           O  
ATOM    329  C1'   U    11      46.427   7.952  -2.611  1.00  0.00           C  
ATOM    330  N1    U    11      47.038   8.825  -1.565  1.00  0.00           N  
ATOM    331  C2    U    11      46.461   8.795  -0.287  1.00  0.00           C  
ATOM    332  O2    U    11      45.575   8.005   0.042  1.00  0.00           O  
ATOM    333  N3    U    11      46.908   9.726   0.628  1.00  0.00           N  
ATOM    334  C4    U    11      47.877  10.675   0.397  1.00  0.00           C  
ATOM    335  O4    U    11      48.173  11.466   1.288  1.00  0.00           O  
ATOM    336  C5    U    11      48.455  10.627  -0.930  1.00  0.00           C  
ATOM    337  C6    U    11      48.033   9.733  -1.860  1.00  0.00           C  
ATOM    338  OP1   U    11      49.759   9.651  -7.790  1.00  0.00           O  
ATOM    339  OP2   U    11      50.144  11.700  -6.305  1.00  0.00           O1-
ATOM    340 HO2'   U    11      43.793   7.230  -2.775  1.00  0.00           H  
ATOM    341  H3    U    11      46.485   9.721   1.539  1.00  0.00           H  
ATOM    342  H5    U    11      49.218  11.348  -1.181  1.00  0.00           H  
ATOM    343  H6    U    11      48.456   9.747  -2.856  1.00  0.00           H  
ATOM    344  H1'   U    11      46.163   6.992  -2.162  1.00  0.00           H  
ATOM    345  H2'   U    11      44.719   9.308  -2.408  1.00  0.00           H  
ATOM    346  H3'   U    11      46.367  10.267  -3.890  1.00  0.00           H  
ATOM    347  H4'   U    11      46.057   7.636  -5.377  1.00  0.00           H  
ATOM    348  H5'   U    11      48.343   7.875  -6.146  1.00  0.00           H  
ATOM    349 H5''   U    11      47.279   9.107  -6.804  1.00  0.00           H  
ATOM    350  P     C    12      44.866  11.433  -5.871  1.00  0.00           P  
ATOM    351  C5'   C    12      44.878  13.434  -4.086  1.00  0.00           C  
ATOM    352  O5'   C    12      45.616  12.496  -4.871  1.00  0.00           O  
ATOM    353  C4'   C    12      44.016  12.761  -3.011  1.00  0.00           C  
ATOM    354  O4'   C    12      44.805  12.219  -1.942  1.00  0.00           O  
ATOM    355  C3'   C    12      43.034  13.704  -2.309  1.00  0.00           C  
ATOM    356  O3'   C    12      41.942  14.279  -3.020  1.00  0.00           O  
ATOM    357  C2'   C    12      42.615  12.765  -1.170  1.00  0.00           C  
ATOM    358  O2'   C    12      41.778  11.673  -1.584  1.00  0.00           O  
ATOM    359  C1'   C    12      43.996  12.220  -0.764  1.00  0.00           C  
ATOM    360  N1    C    12      44.510  13.097   0.335  1.00  0.00           N  
ATOM    361  C2    C    12      44.071  12.805   1.636  1.00  0.00           C  
ATOM    362  O2    C    12      43.710  11.667   1.949  1.00  0.00           O  
ATOM    363  N3    C    12      44.018  13.775   2.583  1.00  0.00           N  
ATOM    364  C4    C    12      44.406  14.991   2.252  1.00  0.00           C  
ATOM    365  N4    C    12      44.205  15.918   3.151  1.00  0.00           N  
ATOM    366  C5    C    12      45.016  15.309   1.006  1.00  0.00           C  
ATOM    367  C6    C    12      45.076  14.324   0.076  1.00  0.00           C  
ATOM    368  OP1   C    12      43.478  11.935  -6.092  1.00  0.00           O  
ATOM    369  OP2   C    12      45.731  11.225  -7.068  1.00  0.00           O1-
ATOM    370 HO2'   C    12      41.411  11.212  -0.809  1.00  0.00           H  
ATOM    371  H5    C    12      45.398  16.290   0.776  1.00  0.00           H  
ATOM    372  H6    C    12      45.507  14.519  -0.898  1.00  0.00           H  
ATOM    373  H1'   C    12      43.884  11.201  -0.392  1.00  0.00           H  
ATOM    374  H2'   C    12      42.147  13.337  -0.368  1.00  0.00           H  
ATOM    375  H3'   C    12      43.622  14.518  -1.895  1.00  0.00           H  
ATOM    376  H4'   C    12      43.433  11.968  -3.472  1.00  0.00           H  
ATOM    377  H41   C    12      43.632  15.658   3.935  1.00  0.00           H  
ATOM    378  H5'   C    12      44.228  14.018  -4.738  1.00  0.00           H  
ATOM    379  H42   C    12      44.338  16.882   2.904  1.00  0.00           H  
ATOM    380 H5''   C    12      45.562  14.127  -3.595  1.00  0.00           H  
ATOM    381  P     U    13      41.827  15.899  -3.095  1.00  0.00           P  
ATOM    382  C5'   U    13      41.821  17.866  -1.328  1.00  0.00           C  
ATOM    383  O5'   U    13      41.869  16.464  -1.554  1.00  0.00           O  
ATOM    384  C4'   U    13      41.853  18.383   0.124  1.00  0.00           C  
ATOM    385  O4'   U    13      41.624  19.796   0.021  1.00  0.00           O  
ATOM    386  C3'   U    13      40.841  17.858   1.175  1.00  0.00           C  
ATOM    387  O3'   U    13      41.175  16.699   1.940  1.00  0.00           O  
ATOM    388  C2'   U    13      40.831  19.082   2.118  1.00  0.00           C  
ATOM    389  O2'   U    13      41.998  19.219   2.942  1.00  0.00           O  
ATOM    390  C1'   U    13      40.821  20.242   1.112  1.00  0.00           C  
ATOM    391  N1    U    13      39.401  20.530   0.757  1.00  0.00           N  
ATOM    392  C2    U    13      38.603  21.084   1.767  1.00  0.00           C  
ATOM    393  O2    U    13      39.049  21.758   2.698  1.00  0.00           O  
ATOM    394  N3    U    13      37.260  20.793   1.721  1.00  0.00           N  
ATOM    395  C4    U    13      36.642  20.052   0.745  1.00  0.00           C  
ATOM    396  O4    U    13      35.482  19.701   0.897  1.00  0.00           O  
ATOM    397  C5    U    13      37.479  19.752  -0.392  1.00  0.00           C  
ATOM    398  C6    U    13      38.814  19.994  -0.367  1.00  0.00           C  
ATOM    399  OP1   U    13      40.489  16.223  -3.670  1.00  0.00           O  
ATOM    400  OP2   U    13      43.036  16.410  -3.803  1.00  0.00           O1-
ATOM    401 HO2'   U    13      41.879  19.953   3.577  1.00  0.00           H  
ATOM    402  H3    U    13      36.693  21.088   2.493  1.00  0.00           H  
ATOM    403  H5    U    13      37.032  19.280  -1.252  1.00  0.00           H  
ATOM    404  H6    U    13      39.427  19.712  -1.212  1.00  0.00           H  
ATOM    405  H1'   U    13      41.255  21.139   1.557  1.00  0.00           H  
ATOM    406  H2'   U    13      39.931  19.064   2.737  1.00  0.00           H  
ATOM    407  H3'   U    13      39.862  17.742   0.706  1.00  0.00           H  
ATOM    408  H4'   U    13      42.852  18.224   0.529  1.00  0.00           H  
ATOM    409  H5'   U    13      40.930  18.261  -1.810  1.00  0.00           H  
ATOM    410 H5''   U    13      42.676  18.316  -1.835  1.00  0.00           H  
ATOM    411  P     G    14      40.205  15.391   2.034  1.00  0.00           P  
ATOM    412  C5'   G    14      38.069  15.488   3.655  1.00  0.00           C  
ATOM    413  O5'   G    14      38.681  15.860   2.417  1.00  0.00           O  
ATOM    414  C4'   G    14      36.532  15.620   3.694  1.00  0.00           C  
ATOM    415  O4'   G    14      36.081  16.854   3.131  1.00  0.00           O  
ATOM    416  C3'   G    14      35.752  14.522   2.950  1.00  0.00           C  
ATOM    417  O3'   G    14      35.677  13.258   3.605  1.00  0.00           O  
ATOM    418  C2'   G    14      34.380  15.210   2.846  1.00  0.00           C  
ATOM    419  O2'   G    14      33.642  15.256   4.074  1.00  0.00           O  
ATOM    420  C1'   G    14      34.823  16.625   2.497  1.00  0.00           C  
ATOM    421  N1    G    14      32.311  18.211  -1.629  1.00  0.00           N  
ATOM    422  C2    G    14      31.857  17.916  -0.390  1.00  0.00           C  
ATOM    423  N2    G    14      30.576  18.085  -0.190  1.00  0.00           N  
ATOM    424  N3    G    14      32.593  17.426   0.603  1.00  0.00           N  
ATOM    425  C4    G    14      33.885  17.188   0.221  1.00  0.00           C  
ATOM    426  C5    G    14      34.442  17.405  -1.022  1.00  0.00           C  
ATOM    427  C6    G    14      33.616  18.029  -2.030  1.00  0.00           C  
ATOM    428  O6    G    14      33.915  18.425  -3.159  1.00  0.00           O  
ATOM    429  N7    G    14      35.774  16.961  -1.044  1.00  0.00           N  
ATOM    430  C8    G    14      35.987  16.580   0.190  1.00  0.00           C  
ATOM    431  N9    G    14      34.911  16.753   1.026  1.00  0.00           N  
ATOM    432  OP1   G    14      40.730  14.572   3.165  1.00  0.00           O  
ATOM    433  OP2   G    14      40.124  14.755   0.691  1.00  0.00           O1-
ATOM    434 HO2'   G    14      32.705  15.462   3.893  1.00  0.00           H  
ATOM    435  H1    G    14      31.668  18.601  -2.298  1.00  0.00           H  
ATOM    436  H8    G    14      36.938  16.195   0.538  1.00  0.00           H  
ATOM    437  H1'   G    14      34.081  17.342   2.853  1.00  0.00           H  
ATOM    438  H2'   G    14      33.785  14.781   2.040  1.00  0.00           H  
ATOM    439  H21   G    14      29.981  18.342  -0.973  1.00  0.00           H  
ATOM    440  H3'   G    14      36.181  14.403   1.954  1.00  0.00           H  
ATOM    441  H22   G    14      30.198  17.855   0.712  1.00  0.00           H  
ATOM    442  H4'   G    14      36.219  15.582   4.739  1.00  0.00           H  
ATOM    443  H5'   G    14      38.494  16.087   4.460  1.00  0.00           H  
ATOM    444 H5''   G    14      38.294  14.441   3.866  1.00  0.00           H  
ATOM    445  P     G    15      35.214  11.943   2.780  1.00  0.00           P  
ATOM    446  C5'   G    15      32.549  12.175   2.921  1.00  0.00           C  
ATOM    447  O5'   G    15      33.742  12.251   2.142  1.00  0.00           O  
ATOM    448  C4'   G    15      31.261  12.497   2.132  1.00  0.00           C  
ATOM    449  O4'   G    15      31.169  13.848   1.667  1.00  0.00           O  
ATOM    450  C3'   G    15      31.069  11.626   0.888  1.00  0.00           C  
ATOM    451  O3'   G    15      30.761  10.263   1.166  1.00  0.00           O  
ATOM    452  C2'   G    15      29.954  12.424   0.184  1.00  0.00           C  
ATOM    453  O2'   G    15      28.662  12.274   0.789  1.00  0.00           O  
ATOM    454  C1'   G    15      30.459  13.856   0.422  1.00  0.00           C  
ATOM    455  N1    G    15      30.878  15.845  -4.331  1.00  0.00           N  
ATOM    456  C2    G    15      29.775  15.625  -3.582  1.00  0.00           C  
ATOM    457  N2    G    15      28.640  15.897  -4.174  1.00  0.00           N  
ATOM    458  N3    G    15      29.768  15.100  -2.352  1.00  0.00           N  
ATOM    459  C4    G    15      31.025  14.795  -1.900  1.00  0.00           C  
ATOM    460  C5    G    15      32.206  14.964  -2.592  1.00  0.00           C  
ATOM    461  C6    G    15      32.154  15.539  -3.914  1.00  0.00           C  
ATOM    462  O6    G    15      33.076  15.779  -4.692  1.00  0.00           O  
ATOM    463  N7    G    15      33.290  14.517  -1.831  1.00  0.00           N  
ATOM    464  C8    G    15      32.740  14.112  -0.722  1.00  0.00           C  
ATOM    465  N9    G    15      31.375  14.251  -0.678  1.00  0.00           N  
ATOM    466  OP1   G    15      35.094  10.825   3.760  1.00  0.00           O  
ATOM    467  OP2   G    15      36.167  11.778   1.647  1.00  0.00           O1-
ATOM    468 HO2'   G    15      27.977  12.711   0.246  1.00  0.00           H  
ATOM    469  H1    G    15      30.771  16.275  -5.236  1.00  0.00           H  
ATOM    470  H8    G    15      33.304  13.696   0.102  1.00  0.00           H  
ATOM    471  H1'   G    15      29.621  14.556   0.451  1.00  0.00           H  
ATOM    472  H2'   G    15      29.922  12.185  -0.882  1.00  0.00           H  
ATOM    473  H21   G    15      28.658  16.244  -5.128  1.00  0.00           H  
ATOM    474  H3'   G    15      31.974  11.688   0.282  1.00  0.00           H  
ATOM    475  H22   G    15      27.783  15.715  -3.678  1.00  0.00           H  
ATOM    476  H4'   G    15      30.414  12.313   2.796  1.00  0.00           H  
ATOM    477  H5'   G    15      32.618  12.854   3.770  1.00  0.00           H  
ATOM    478 H5''   G    15      32.450  11.162   3.316  1.00  0.00           H  
ATOM    479  P     G    16      31.288   9.093   0.180  1.00  0.00           P  
ATOM    480  C5'   G    16      29.195   9.247  -1.430  1.00  0.00           C  
ATOM    481  O5'   G    16      30.597   9.394  -1.256  1.00  0.00           O  
ATOM    482  C4'   G    16      28.710   9.649  -2.833  1.00  0.00           C  
ATOM    483  O4'   G    16      29.067  10.991  -3.161  1.00  0.00           O  
ATOM    484  C3'   G    16      29.260   8.762  -3.957  1.00  0.00           C  
ATOM    485  O3'   G    16      28.606   7.490  -4.036  1.00  0.00           O  
ATOM    486  C2'   G    16      28.995   9.686  -5.161  1.00  0.00           C  
ATOM    487  O2'   G    16      27.642   9.639  -5.629  1.00  0.00           O  
ATOM    488  C1'   G    16      29.231  11.085  -4.572  1.00  0.00           C  
ATOM    489  N1    G    16      31.966  13.802  -7.968  1.00  0.00           N  
ATOM    490  C2    G    16      30.682  13.381  -8.016  1.00  0.00           C  
ATOM    491  N2    G    16      30.017  13.700  -9.096  1.00  0.00           N  
ATOM    492  N3    G    16      30.074  12.653  -7.077  1.00  0.00           N  
ATOM    493  C4    G    16      30.902  12.338  -6.034  1.00  0.00           C  
ATOM    494  C5    G    16      32.232  12.687  -5.904  1.00  0.00           C  
ATOM    495  C6    G    16      32.838  13.479  -6.950  1.00  0.00           C  
ATOM    496  O6    G    16      34.002  13.868  -7.064  1.00  0.00           O  
ATOM    497  N7    G    16      32.754  12.156  -4.718  1.00  0.00           N  
ATOM    498  C8    G    16      31.740  11.531  -4.179  1.00  0.00           C  
ATOM    499  N9    G    16      30.578  11.608  -4.908  1.00  0.00           N  
ATOM    500  OP1   G    16      30.769   7.796   0.702  1.00  0.00           O  
ATOM    501  OP2   G    16      32.760   9.242   0.011  1.00  0.00           O1-
ATOM    502 HO2'   G    16      27.595   9.989  -6.539  1.00  0.00           H  
ATOM    503  H1    G    16      32.318  14.350  -8.737  1.00  0.00           H  
ATOM    504  H8    G    16      31.797  11.005  -3.232  1.00  0.00           H  
ATOM    505  H1'   G    16      28.493  11.774  -4.986  1.00  0.00           H  
ATOM    506  H2'   G    16      29.704   9.470  -5.960  1.00  0.00           H  
ATOM    507  H21   G    16      30.490  14.221  -9.827  1.00  0.00           H  
ATOM    508  H3'   G    16      30.337   8.642  -3.820  1.00  0.00           H  
ATOM    509  H22   G    16      29.073  13.364  -9.198  1.00  0.00           H  
ATOM    510  H4'   G    16      27.622   9.570  -2.852  1.00  0.00           H  
ATOM    511  H5'   G    16      28.670   9.860  -0.695  1.00  0.00           H  
ATOM    512 H5''   G    16      28.917   8.207  -1.255  1.00  0.00           H  
ATOM    513  P     G    17      29.338   6.195  -4.679  1.00  0.00           P  
ATOM    514  C5'   G    17      28.680   6.554  -7.243  1.00  0.00           C  
ATOM    515  O5'   G    17      29.679   6.543  -6.228  1.00  0.00           O  
ATOM    516  C4'   G    17      29.169   7.228  -8.540  1.00  0.00           C  
ATOM    517  O4'   G    17      29.549   8.573  -8.258  1.00  0.00           O  
ATOM    518  C3'   G    17      30.351   6.536  -9.251  1.00  0.00           C  
ATOM    519  O3'   G    17      29.947   5.537 -10.192  1.00  0.00           O  
ATOM    520  C2'   G    17      31.020   7.742  -9.944  1.00  0.00           C  
ATOM    521  O2'   G    17      30.437   8.092 -11.207  1.00  0.00           O  
ATOM    522  C1'   G    17      30.732   8.889  -8.969  1.00  0.00           C  
ATOM    523  N1    G    17      35.085  11.464  -8.604  1.00  0.00           N  
ATOM    524  C2    G    17      34.053  11.550  -9.487  1.00  0.00           C  
ATOM    525  N2    G    17      34.159  12.336 -10.522  1.00  0.00           N  
ATOM    526  N3    G    17      32.927  10.857  -9.419  1.00  0.00           N  
ATOM    527  C4    G    17      32.889  10.018  -8.348  1.00  0.00           C  
ATOM    528  C5    G    17      33.852   9.860  -7.376  1.00  0.00           C  
ATOM    529  C6    G    17      35.053  10.656  -7.479  1.00  0.00           C  
ATOM    530  O6    G    17      36.031  10.692  -6.730  1.00  0.00           O  
ATOM    531  N7    G    17      33.443   8.885  -6.455  1.00  0.00           N  
ATOM    532  C8    G    17      32.287   8.485  -6.922  1.00  0.00           C  
ATOM    533  N9    G    17      31.888   9.124  -8.071  1.00  0.00           N  
ATOM    534  OP1   G    17      28.359   5.071  -4.650  1.00  0.00           O  
ATOM    535  OP2   G    17      30.635   6.009  -3.971  1.00  0.00           O1-
ATOM    536 HO2'   G    17      30.981   8.766 -11.657  1.00  0.00           H  
ATOM    537  H1    G    17      35.878  12.067  -8.702  1.00  0.00           H  
ATOM    538  H8    G    17      31.701   7.710  -6.451  1.00  0.00           H  
ATOM    539  H1'   G    17      30.570   9.808  -9.535  1.00  0.00           H  
ATOM    540  H2'   G    17      32.095   7.568 -10.044  1.00  0.00           H  
ATOM    541  H21   G    17      35.002  12.817 -10.759  1.00  0.00           H  
ATOM    542  H3'   G    17      31.030   6.123  -8.502  1.00  0.00           H  
ATOM    543  H22   G    17      33.366  12.371 -11.146  1.00  0.00           H  
ATOM    544  H4'   G    17      28.336   7.259  -9.244  1.00  0.00           H  
ATOM    545  H5'   G    17      27.809   7.106  -6.883  1.00  0.00           H  
ATOM    546 H5''   G    17      28.368   5.533  -7.467  1.00  0.00           H  
ATOM    547  P     U    18      30.834   4.214 -10.488  1.00  0.00           P  
ATOM    548  C5'   U    18      32.780   5.320 -11.972  1.00  0.00           C  
ATOM    549  O5'   U    18      32.374   4.644 -10.784  1.00  0.00           O  
ATOM    550  C4'   U    18      34.282   5.703 -11.984  1.00  0.00           C  
ATOM    551  O4'   U    18      34.705   6.054 -10.661  1.00  0.00           O  
ATOM    552  C3'   U    18      35.238   4.594 -12.474  1.00  0.00           C  
ATOM    553  O3'   U    18      36.360   5.210 -13.101  1.00  0.00           O  
ATOM    554  C2'   U    18      35.568   3.882 -11.154  1.00  0.00           C  
ATOM    555  O2'   U    18      36.781   3.150 -11.151  1.00  0.00           O  
ATOM    556  C1'   U    18      35.607   5.063 -10.178  1.00  0.00           C  
ATOM    557  N1    U    18      35.352   4.680  -8.757  1.00  0.00           N  
ATOM    558  C2    U    18      36.195   5.218  -7.773  1.00  0.00           C  
ATOM    559  O2    U    18      37.030   6.098  -7.991  1.00  0.00           O  
ATOM    560  N3    U    18      36.071   4.715  -6.492  1.00  0.00           N  
ATOM    561  C4    U    18      35.174   3.753  -6.088  1.00  0.00           C  
ATOM    562  O4    U    18      35.166   3.364  -4.923  1.00  0.00           O  
ATOM    563  C5    U    18      34.294   3.288  -7.134  1.00  0.00           C  
ATOM    564  C6    U    18      34.392   3.750  -8.408  1.00  0.00           C  
ATOM    565  OP1   U    18      30.285   3.582 -11.720  1.00  0.00           O  
ATOM    566  OP2   U    18      30.843   3.403  -9.241  1.00  0.00           O1-
ATOM    567 HO2'   U    18      37.083   3.129 -12.094  1.00  0.00           H  
ATOM    568  H3    U    18      36.689   5.078  -5.790  1.00  0.00           H  
ATOM    569  H5    U    18      33.541   2.554  -6.887  1.00  0.00           H  
ATOM    570  H6    U    18      33.705   3.377  -9.153  1.00  0.00           H  
ATOM    571  H1'   U    18      36.611   5.485 -10.252  1.00  0.00           H  
ATOM    572  H2'   U    18      34.737   3.213 -10.929  1.00  0.00           H  
ATOM    573  H3'   U    18      34.732   3.925 -13.170  1.00  0.00           H  
ATOM    574  H4'   U    18      34.392   6.563 -12.645  1.00  0.00           H  
ATOM    575  H5'   U    18      32.195   6.234 -12.072  1.00  0.00           H  
ATOM    576 H5''   U    18      32.563   4.700 -12.843  1.00  0.00           H  
ATOM    577  P     U    19      37.356   4.414 -14.088  1.00  0.00           P  
ATOM    578  C5'   U    19      38.867   6.556 -14.400  1.00  0.00           C  
ATOM    579  O5'   U    19      38.740   5.228 -13.902  1.00  0.00           O  
ATOM    580  C4'   U    19      39.911   7.391 -13.644  1.00  0.00           C  
ATOM    581  O4'   U    19      39.606   7.411 -12.253  1.00  0.00           O  
ATOM    582  C3'   U    19      41.351   6.875 -13.830  1.00  0.00           C  
ATOM    583  O3'   U    19      42.166   7.700 -14.675  1.00  0.00           O  
ATOM    584  C2'   U    19      41.877   6.666 -12.394  1.00  0.00           C  
ATOM    585  O2'   U    19      43.085   7.344 -12.143  1.00  0.00           O  
ATOM    586  C1'   U    19      40.788   7.240 -11.486  1.00  0.00           C  
ATOM    587  N1    U    19      40.555   6.367 -10.302  1.00  0.00           N  
ATOM    588  C2    U    19      41.318   6.594  -9.146  1.00  0.00           C  
ATOM    589  O2    U    19      42.170   7.478  -9.045  1.00  0.00           O  
ATOM    590  N3    U    19      41.104   5.746  -8.077  1.00  0.00           N  
ATOM    591  C4    U    19      40.230   4.684  -8.056  1.00  0.00           C  
ATOM    592  O4    U    19      40.121   3.994  -7.044  1.00  0.00           O  
ATOM    593  C5    U    19      39.509   4.482  -9.293  1.00  0.00           C  
ATOM    594  C6    U    19      39.678   5.304 -10.362  1.00  0.00           C  
ATOM    595  OP1   U    19      36.851   4.589 -15.474  1.00  0.00           O  
ATOM    596  OP2   U    19      37.565   3.039 -13.561  1.00  0.00           O1-
ATOM    597 HO2'   U    19      42.875   8.223 -12.519  1.00  0.00           H  
ATOM    598  H3    U    19      41.644   5.905  -7.244  1.00  0.00           H  
ATOM    599  H5    U    19      38.814   3.659  -9.350  1.00  0.00           H  
ATOM    600  H6    U    19      39.119   5.132 -11.274  1.00  0.00           H  
ATOM    601  H1'   U    19      41.121   8.220 -11.143  1.00  0.00           H  
ATOM    602  H2'   U    19      41.992   5.599 -12.208  1.00  0.00           H  
ATOM    603  H3'   U    19      41.308   5.886 -14.292  1.00  0.00           H  
ATOM    604  H4'   U    19      39.843   8.412 -14.018  1.00  0.00           H  
ATOM    605  H5'   U    19      37.912   7.077 -14.322  1.00  0.00           H  
ATOM    606 H5''   U    19      39.135   6.526 -15.455  1.00  0.00           H  
ATOM    607  P     G    20      42.355   9.302 -14.481  1.00  0.00           P  
ATOM    608  C5'   G    20      44.954   9.455 -14.123  1.00  0.00           C  
ATOM    609  O5'   G    20      43.857   9.611 -15.013  1.00  0.00           O  
ATOM    610  C4'   G    20      46.362   9.453 -14.729  1.00  0.00           C  
ATOM    611  O4'   G    20      46.526   8.596 -15.864  1.00  0.00           O  
ATOM    612  C3'   G    20      46.884  10.790 -15.238  1.00  0.00           C  
ATOM    613  O3'   G    20      47.042  11.865 -14.316  1.00  0.00           O  
ATOM    614  C2'   G    20      48.204  10.254 -15.840  1.00  0.00           C  
ATOM    615  O2'   G    20      49.148   9.759 -14.872  1.00  0.00           O  
ATOM    616  C1'   G    20      47.616   9.084 -16.657  1.00  0.00           C  
ATOM    617  N1    G    20      45.400   7.765 -21.162  1.00  0.00           N  
ATOM    618  C2    G    20      45.649   7.013 -20.059  1.00  0.00           C  
ATOM    619  N2    G    20      45.267   5.761 -20.097  1.00  0.00           N  
ATOM    620  N3    G    20      46.245   7.453 -18.949  1.00  0.00           N  
ATOM    621  C4    G    20      46.579   8.782 -19.006  1.00  0.00           C  
ATOM    622  C5    G    20      46.373   9.625 -20.084  1.00  0.00           C  
ATOM    623  C6    G    20      45.741   9.097 -21.267  1.00  0.00           C  
ATOM    624  O6    G    20      45.473   9.671 -22.327  1.00  0.00           O  
ATOM    625  N7    G    20      46.845  10.909 -19.806  1.00  0.00           N  
ATOM    626  C8    G    20      47.293  10.804 -18.585  1.00  0.00           C  
ATOM    627  N9    G    20      47.174   9.548 -18.015  1.00  0.00           N  
ATOM    628  OP1   G    20      42.308   9.608 -13.024  1.00  0.00           O  
ATOM    629  OP2   G    20      41.397   9.958 -15.409  1.00  0.00           O1-
ATOM    630 HO2'   G    20      49.956   9.432 -15.319  1.00  0.00           H  
ATOM    631  H1    G    20      44.941   7.352 -21.952  1.00  0.00           H  
ATOM    632  H8    G    20      47.728  11.652 -18.069  1.00  0.00           H  
ATOM    633  H1'   G    20      48.361   8.299 -16.789  1.00  0.00           H  
ATOM    634  H2'   G    20      48.690  11.006 -16.463  1.00  0.00           H  
ATOM    635  H21   G    20      44.803   5.380 -20.906  1.00  0.00           H  
ATOM    636  H3'   G    20      46.203  11.090 -16.034  1.00  0.00           H  
ATOM    637  H22   G    20      45.437   5.193 -19.281  1.00  0.00           H  
ATOM    638  H4'   G    20      47.021   9.107 -13.938  1.00  0.00           H  
ATOM    639  H5'   G    20      44.838   8.519 -13.576  1.00  0.00           H  
ATOM    640 H5''   G    20      44.910  10.256 -13.386  1.00  0.00           H  
ATOM    641  P     U    21      46.978  13.404 -14.841  1.00  0.00           P  
ATOM    642  C5'   U    21      44.354  13.634 -14.480  1.00  0.00           C  
ATOM    643  O5'   U    21      45.669  14.052 -14.130  1.00  0.00           O  
ATOM    644  C4'   U    21      43.383  13.710 -13.293  1.00  0.00           C  
ATOM    645  O4'   U    21      43.961  12.989 -12.209  1.00  0.00           O  
ATOM    646  C3'   U    21      43.002  15.130 -12.816  1.00  0.00           C  
ATOM    647  O3'   U    21      41.713  15.536 -13.318  1.00  0.00           O  
ATOM    648  C2'   U    21      43.131  15.013 -11.270  1.00  0.00           C  
ATOM    649  O2'   U    21      42.053  15.488 -10.453  1.00  0.00           O  
ATOM    650  C1'   U    21      43.531  13.549 -10.989  1.00  0.00           C  
ATOM    651  N1    U    21      42.566  12.608 -10.330  1.00  0.00           N  
ATOM    652  C2    U    21      41.282  12.345 -10.852  1.00  0.00           C  
ATOM    653  O2    U    21      40.823  12.807 -11.893  1.00  0.00           O  
ATOM    654  N3    U    21      40.487  11.455 -10.152  1.00  0.00           N  
ATOM    655  C4    U    21      40.894  10.669  -9.106  1.00  0.00           C  
ATOM    656  O4    U    21      40.110   9.872  -8.594  1.00  0.00           O  
ATOM    657  C5    U    21      42.265  10.879  -8.714  1.00  0.00           C  
ATOM    658  C6    U    21      43.040  11.830  -9.297  1.00  0.00           C  
ATOM    659  OP1   U    21      46.785  13.422 -16.324  1.00  0.00           O  
ATOM    660  OP2   U    21      48.163  14.094 -14.267  1.00  0.00           O1-
ATOM    661 HO2'   U    21      42.358  15.649  -9.541  1.00  0.00           H  
ATOM    662  H3    U    21      39.556  11.309 -10.491  1.00  0.00           H  
ATOM    663  H5    U    21      42.670  10.269  -7.923  1.00  0.00           H  
ATOM    664  H6    U    21      44.060  11.962  -8.957  1.00  0.00           H  
ATOM    665  H1'   U    21      44.399  13.611 -10.332  1.00  0.00           H  
ATOM    666  H2'   U    21      44.003  15.622 -11.018  1.00  0.00           H  
ATOM    667  H3'   U    21      43.768  15.836 -13.153  1.00  0.00           H  
ATOM    668  H4'   U    21      42.469  13.205 -13.594  1.00  0.00           H  
ATOM    669  H5'   U    21      44.379  12.592 -14.803  1.00  0.00           H  
ATOM    670 H5''   U    21      43.969  14.233 -15.306  1.00  0.00           H  
ATOM    671  P     U    22      41.579  16.705 -14.452  1.00  0.00           P  
ATOM    672  C5'   U    22      39.470  16.563 -16.146  1.00  0.00           C  
ATOM    673  O5'   U    22      39.977  16.797 -14.831  1.00  0.00           O  
ATOM    674  C4'   U    22      38.001  16.083 -16.183  1.00  0.00           C  
ATOM    675  O4'   U    22      37.869  14.796 -15.571  1.00  0.00           O  
ATOM    676  C3'   U    22      36.975  17.034 -15.545  1.00  0.00           C  
ATOM    677  O3'   U    22      36.445  17.985 -16.476  1.00  0.00           O  
ATOM    678  C2'   U    22      35.927  16.032 -15.022  1.00  0.00           C  
ATOM    679  O2'   U    22      34.952  15.622 -15.980  1.00  0.00           O  
ATOM    680  C1'   U    22      36.754  14.790 -14.680  1.00  0.00           C  
ATOM    681  N1    U    22      37.142  14.776 -13.238  1.00  0.00           N  
ATOM    682  C2    U    22      36.146  14.543 -12.283  1.00  0.00           C  
ATOM    683  O2    U    22      34.976  14.305 -12.564  1.00  0.00           O  
ATOM    684  N3    U    22      36.519  14.560 -10.952  1.00  0.00           N  
ATOM    685  C4    U    22      37.796  14.740 -10.482  1.00  0.00           C  
ATOM    686  O4    U    22      38.019  14.697  -9.276  1.00  0.00           O  
ATOM    687  C5    U    22      38.770  14.940 -11.518  1.00  0.00           C  
ATOM    688  C6    U    22      38.444  14.923 -12.832  1.00  0.00           C  
ATOM    689  OP1   U    22      42.344  16.274 -15.666  1.00  0.00           O  
ATOM    690  OP2   U    22      41.941  17.990 -13.791  1.00  0.00           O1-
ATOM    691 HO2'   U    22      34.090  15.949 -15.671  1.00  0.00           H  
ATOM    692  H3    U    22      35.789  14.606 -10.263  1.00  0.00           H  
ATOM    693  H5    U    22      39.798  15.068 -11.238  1.00  0.00           H  
ATOM    694  H6    U    22      39.224  15.007 -13.569  1.00  0.00           H  
ATOM    695  H1'   U    22      36.145  13.903 -14.868  1.00  0.00           H  
ATOM    696  H2'   U    22      35.445  16.436 -14.132  1.00  0.00           H  
ATOM    697  H3'   U    22      37.439  17.539 -14.697  1.00  0.00           H  
ATOM    698  H4'   U    22      37.720  15.970 -17.232  1.00  0.00           H  
ATOM    699  H5'   U    22      40.067  15.799 -16.644  1.00  0.00           H  
ATOM    700 H5''   U    22      39.556  17.482 -16.728  1.00  0.00           H  
ATOM    701  P     C    23      35.647  19.307 -15.980  1.00  0.00           P  
ATOM    702  C5'   C    23      33.145  18.363 -15.916  1.00  0.00           C  
ATOM    703  O5'   C    23      34.304  18.805 -15.218  1.00  0.00           O  
ATOM    704  C4'   C    23      32.148  17.644 -14.985  1.00  0.00           C  
ATOM    705  O4'   C    23      32.775  16.579 -14.267  1.00  0.00           O  
ATOM    706  C3'   C    23      31.524  18.550 -13.919  1.00  0.00           C  
ATOM    707  O3'   C    23      30.502  19.411 -14.420  1.00  0.00           O  
ATOM    708  C2'   C    23      31.050  17.489 -12.907  1.00  0.00           C  
ATOM    709  O2'   C    23      29.857  16.794 -13.271  1.00  0.00           O  
ATOM    710  C1'   C    23      32.190  16.470 -12.968  1.00  0.00           C  
ATOM    711  N1    C    23      33.176  16.722 -11.875  1.00  0.00           N  
ATOM    712  C2    C    23      33.069  15.978 -10.690  1.00  0.00           C  
ATOM    713  O2    C    23      32.131  15.202 -10.489  1.00  0.00           O  
ATOM    714  N3    C    23      34.009  16.096  -9.717  1.00  0.00           N  
ATOM    715  C4    C    23      34.979  16.972  -9.880  1.00  0.00           C  
ATOM    716  N4    C    23      35.888  17.012  -8.945  1.00  0.00           N  
ATOM    717  C5    C    23      35.132  17.766 -11.045  1.00  0.00           C  
ATOM    718  C6    C    23      34.206  17.618 -12.022  1.00  0.00           C  
ATOM    719  OP1   C    23      35.244  20.068 -17.199  1.00  0.00           O  
ATOM    720  OP2   C    23      36.497  19.999 -14.973  1.00  0.00           O1-
ATOM    721 HO2'   C    23      29.205  16.906 -12.557  1.00  0.00           H  
ATOM    722  H5    C    23      35.947  18.461 -11.180  1.00  0.00           H  
ATOM    723  H6    C    23      34.285  18.197 -12.929  1.00  0.00           H  
ATOM    724  H1'   C    23      31.773  15.468 -12.843  1.00  0.00           H  
ATOM    725  H2'   C    23      30.967  17.920 -11.911  1.00  0.00           H  
ATOM    726  H3'   C    23      32.318  19.143 -13.464  1.00  0.00           H  
ATOM    727  H4'   C    23      31.338  17.231 -15.587  1.00  0.00           H  
ATOM    728  H41   C    23      35.768  16.405  -8.151  1.00  0.00           H  
ATOM    729  H5'   C    23      33.432  17.678 -16.716  1.00  0.00           H  
ATOM    730  H42   C    23      36.702  17.595  -9.052  1.00  0.00           H  
ATOM    731 H5''   C    23      32.644  19.218 -16.375  1.00  0.00           H  
ATOM    732  P     C    24      30.017  20.697 -13.570  1.00  0.00           P  
ATOM    733  C5'   C    24      28.024  19.454 -12.334  1.00  0.00           C  
ATOM    734  O5'   C    24      29.289  20.099 -12.251  1.00  0.00           O  
ATOM    735  C4'   C    24      27.649  18.724 -11.033  1.00  0.00           C  
ATOM    736  O4'   C    24      28.641  17.777 -10.640  1.00  0.00           O  
ATOM    737  C3'   C    24      27.465  19.672  -9.847  1.00  0.00           C  
ATOM    738  O3'   C    24      26.221  20.369  -9.896  1.00  0.00           O  
ATOM    739  C2'   C    24      27.627  18.683  -8.678  1.00  0.00           C  
ATOM    740  O2'   C    24      26.469  17.907  -8.377  1.00  0.00           O  
ATOM    741  C1'   C    24      28.678  17.707  -9.215  1.00  0.00           C  
ATOM    742  N1    C    24      30.027  18.030  -8.671  1.00  0.00           N  
ATOM    743  C2    C    24      30.406  17.456  -7.448  1.00  0.00           C  
ATOM    744  O2    C    24      29.621  16.796  -6.761  1.00  0.00           O  
ATOM    745  N3    C    24      31.660  17.616  -6.971  1.00  0.00           N  
ATOM    746  C4    C    24      32.512  18.344  -7.666  1.00  0.00           C  
ATOM    747  N4    C    24      33.703  18.481  -7.152  1.00  0.00           N  
ATOM    748  C5    C    24      32.171  19.008  -8.878  1.00  0.00           C  
ATOM    749  C6    C    24      30.912  18.835  -9.348  1.00  0.00           C  
ATOM    750  OP1   C    24      29.006  21.426 -14.388  1.00  0.00           O  
ATOM    751  OP2   C    24      31.227  21.442 -13.121  1.00  0.00           O1-
ATOM    752 HO2'   C    24      26.090  18.236  -7.544  1.00  0.00           H  
ATOM    753  H5    C    24      32.865  19.635  -9.418  1.00  0.00           H  
ATOM    754  H6    C    24      30.598  19.326 -10.260  1.00  0.00           H  
ATOM    755  H1'   C    24      28.406  16.697  -8.894  1.00  0.00           H  
ATOM    756  H2'   C    24      27.993  19.198  -7.791  1.00  0.00           H  
ATOM    757  H3'   C    24      28.300  20.376  -9.832  1.00  0.00           H  
ATOM    758  H4'   C    24      26.706  18.196 -11.186  1.00  0.00           H  
ATOM    759  H41   C    24      33.885  17.980  -6.299  1.00  0.00           H  
ATOM    760  H5'   C    24      28.034  18.730 -13.149  1.00  0.00           H  
ATOM    761  H42   C    24      34.417  18.982  -7.652  1.00  0.00           H  
ATOM    762 H5''   C    24      27.255  20.195 -12.557  1.00  0.00           H  
ATOM    763  P     C    25      25.991  21.718  -9.039  1.00  0.00           P  
ATOM    764  C5'   C    25      24.924  20.556  -6.908  1.00  0.00           C  
ATOM    765  O5'   C    25      26.025  21.233  -7.498  1.00  0.00           O  
ATOM    766  C4'   C    25      25.267  20.039  -5.504  1.00  0.00           C  
ATOM    767  O4'   C    25      26.361  19.118  -5.518  1.00  0.00           O  
ATOM    768  C3'   C    25      25.692  21.157  -4.551  1.00  0.00           C  
ATOM    769  O3'   C    25      24.648  22.041  -4.144  1.00  0.00           O  
ATOM    770  C2'   C    25      26.339  20.301  -3.450  1.00  0.00           C  
ATOM    771  O2'   C    25      25.414  19.618  -2.597  1.00  0.00           O  
ATOM    772  C1'   C    25      27.069  19.242  -4.285  1.00  0.00           C  
ATOM    773  N1    C    25      28.497  19.629  -4.485  1.00  0.00           N  
ATOM    774  C2    C    25      29.437  19.191  -3.543  1.00  0.00           C  
ATOM    775  O2    C    25      29.110  18.603  -2.515  1.00  0.00           O  
ATOM    776  N3    C    25      30.757  19.412  -3.725  1.00  0.00           N  
ATOM    777  C4    C    25      31.142  20.098  -4.779  1.00  0.00           C  
ATOM    778  N4    C    25      32.431  20.265  -4.893  1.00  0.00           N  
ATOM    779  C5    C    25      30.236  20.631  -5.741  1.00  0.00           C  
ATOM    780  C6    C    25      28.915  20.379  -5.558  1.00  0.00           C  
ATOM    781  OP1   C    25      24.628  22.231  -9.355  1.00  0.00           O  
ATOM    782  OP2   C    25      27.155  22.620  -9.257  1.00  0.00           O1-
ATOM    783 HO2'   C    25      25.766  19.608  -1.687  1.00  0.00           H  
ATOM    784  H5    C    25      30.561  21.216  -6.588  1.00  0.00           H  
ATOM    785  H6    C    25      28.183  20.767  -6.255  1.00  0.00           H  
ATOM    786  H1'   C    25      27.037  18.294  -3.743  1.00  0.00           H  
ATOM    787  H2'   C    25      27.044  20.904  -2.882  1.00  0.00           H  
ATOM    788  H3'   C    25      26.479  21.738  -5.032  1.00  0.00           H  
ATOM    789  H4'   C    25      24.391  19.543  -5.084  1.00  0.00           H  
ATOM    790  H41   C    25      33.011  19.741  -4.250  1.00  0.00           H  
ATOM    791  H5'   C    25      24.621  19.714  -7.530  1.00  0.00           H  
ATOM    792  H42   C    25      32.807  20.722  -5.703  1.00  0.00           H  
ATOM    793 H5''   C    25      24.075  21.237  -6.829  1.00  0.00           H  
ATOM    794  P     A    26      24.999  23.379  -3.303  1.00  0.00           P  
ATOM    795  C5'   A    26      26.311  23.374  -0.969  1.00  0.00           C  
ATOM    796  O5'   A    26      25.382  22.774  -1.858  1.00  0.00           O  
ATOM    797  C4'   A    26      26.795  22.260  -0.028  1.00  0.00           C  
ATOM    798  O4'   A    26      27.778  21.454  -0.678  1.00  0.00           O  
ATOM    799  C3'   A    26      27.388  22.764   1.295  1.00  0.00           C  
ATOM    800  O3'   A    26      26.756  22.184   2.446  1.00  0.00           O  
ATOM    801  C2'   A    26      28.902  22.550   1.136  1.00  0.00           C  
ATOM    802  O2'   A    26      29.537  22.127   2.333  1.00  0.00           O  
ATOM    803  C1'   A    26      29.034  21.549  -0.023  1.00  0.00           C  
ATOM    804  N1    A    26      34.102  22.043  -0.761  1.00  0.00           N  
ATOM    805  C2    A    26      33.378  21.638   0.277  1.00  0.00           C  
ATOM    806  N3    A    26      32.061  21.512   0.360  1.00  0.00           N  
ATOM    807  C4    A    26      31.435  21.905  -0.783  1.00  0.00           C  
ATOM    808  C5    A    26      32.031  22.364  -1.929  1.00  0.00           C  
ATOM    809  C6    A    26      33.451  22.378  -1.873  1.00  0.00           C  
ATOM    810  N6    A    26      34.262  22.746  -2.848  1.00  0.00           N  
ATOM    811  N7    A    26      31.064  22.730  -2.880  1.00  0.00           N  
ATOM    812  C8    A    26      29.936  22.464  -2.271  1.00  0.00           C  
ATOM    813  N9    A    26      30.078  21.961  -0.997  1.00  0.00           N  
ATOM    814  OP1   A    26      23.748  24.174  -3.155  1.00  0.00           O  
ATOM    815  OP2   A    26      26.197  24.026  -3.911  1.00  0.00           O1-
ATOM    816 HO2'   A    26      28.909  21.539   2.793  1.00  0.00           H  
ATOM    817  H2    A    26      33.917  21.406   1.183  1.00  0.00           H  
ATOM    818  H8    A    26      28.967  22.632  -2.728  1.00  0.00           H  
ATOM    819  H1'   A    26      29.296  20.573   0.392  1.00  0.00           H  
ATOM    820  H2'   A    26      29.344  23.497   0.820  1.00  0.00           H  
ATOM    821  H3'   A    26      27.223  23.842   1.354  1.00  0.00           H  
ATOM    822  H4'   A    26      25.925  21.647   0.204  1.00  0.00           H  
ATOM    823  H5'   A    26      25.818  24.167  -0.405  1.00  0.00           H  
ATOM    824  H61   A    26      35.254  22.709  -2.677  1.00  0.00           H  
ATOM    825  H62   A    26      33.879  23.034  -3.736  1.00  0.00           H  
ATOM    826 H5''   A    26      27.165  23.792  -1.504  1.00  0.00           H  
ATOM    827  P     C    27      26.698  20.595   2.826  1.00  0.00           P  
ATOM    828  C5'   C    27      28.103  20.313   5.102  1.00  0.00           C  
ATOM    829  O5'   C    27      28.066  20.316   3.673  1.00  0.00           O  
ATOM    830  C4'   C    27      28.392  21.678   5.750  1.00  0.00           C  
ATOM    831  O4'   C    27      27.545  22.691   5.264  1.00  0.00           O  
ATOM    832  C3'   C    27      28.146  21.643   7.270  1.00  0.00           C  
ATOM    833  O3'   C    27      29.223  21.255   8.145  1.00  0.00           O  
ATOM    834  C2'   C    27      27.452  22.999   7.555  1.00  0.00           C  
ATOM    835  O2'   C    27      28.047  23.745   8.612  1.00  0.00           O  
ATOM    836  C1'   C    27      27.514  23.748   6.205  1.00  0.00           C  
ATOM    837  N1    C    27      26.420  24.670   5.724  1.00  0.00           N  
ATOM    838  C2    C    27      25.304  25.055   6.486  1.00  0.00           C  
ATOM    839  O2    C    27      25.216  24.812   7.685  1.00  0.00           O  
ATOM    840  N3    C    27      24.261  25.731   5.931  1.00  0.00           N  
ATOM    841  C4    C    27      24.330  26.049   4.658  1.00  0.00           C  
ATOM    842  N4    C    27      23.302  26.665   4.148  1.00  0.00           N  
ATOM    843  C5    C    27      25.457  25.761   3.853  1.00  0.00           C  
ATOM    844  C6    C    27      26.479  25.077   4.419  1.00  0.00           C  
ATOM    845  OP1   C    27      26.791  19.751   1.608  1.00  0.00           O  
ATOM    846  OP2   C    27      25.515  20.393   3.712  1.00  0.00           O1-
ATOM    847 HO2'   C    27      27.554  24.575   8.734  1.00  0.00           H  
ATOM    848  H5    C    27      25.523  26.037   2.819  1.00  0.00           H  
ATOM    849  H6    C    27      27.343  24.801   3.824  1.00  0.00           H  
ATOM    850  H1'   C    27      28.470  24.282   6.174  1.00  0.00           H  
ATOM    851  H2'   C    27      26.415  22.769   7.805  1.00  0.00           H  
ATOM    852  H3'   C    27      27.364  20.902   7.440  1.00  0.00           H  
ATOM    853  H4'   C    27      29.410  21.984   5.528  1.00  0.00           H  
ATOM    854  H41   C    27      22.522  26.840   4.760  1.00  0.00           H  
ATOM    855  H5'   C    27      28.891  19.633   5.423  1.00  0.00           H  
ATOM    856  H42   C    27      23.306  26.912   3.169  1.00  0.00           H  
ATOM    857 H5''   C    27      27.166  19.920   5.497  1.00  0.00           H  
ATOM    858  P     U    28      30.816  21.486   7.872  1.00  0.00           P  
ATOM    859  C5'   U    28      32.254  23.582   7.090  1.00  0.00           C  
ATOM    860  O5'   U    28      31.107  23.082   7.773  1.00  0.00           O  
ATOM    861  C4'   U    28      32.853  24.866   7.704  1.00  0.00           C  
ATOM    862  O4'   U    28      31.892  25.920   7.772  1.00  0.00           O  
ATOM    863  C3'   U    28      33.367  24.599   9.125  1.00  0.00           C  
ATOM    864  O3'   U    28      34.735  25.018   9.312  1.00  0.00           O  
ATOM    865  C2'   U    28      32.224  25.145   9.991  1.00  0.00           C  
ATOM    866  O2'   U    28      32.701  25.510  11.268  1.00  0.00           O  
ATOM    867  C1'   U    28      31.607  26.271   9.136  1.00  0.00           C  
ATOM    868  N1    U    28      30.136  26.502   9.329  1.00  0.00           N  
ATOM    869  C2    U    28      29.656  26.933  10.577  1.00  0.00           C  
ATOM    870  O2    U    28      30.356  27.123  11.572  1.00  0.00           O  
ATOM    871  N3    U    28      28.305  27.186  10.694  1.00  0.00           N  
ATOM    872  C4    U    28      27.398  27.209   9.668  1.00  0.00           C  
ATOM    873  O4    U    28      26.225  27.510   9.884  1.00  0.00           O  
ATOM    874  C5    U    28      27.966  26.855   8.392  1.00  0.00           C  
ATOM    875  C6    U    28      29.276  26.523   8.251  1.00  0.00           C  
ATOM    876  OP1   U    28      31.516  21.005   9.097  1.00  0.00           O  
ATOM    877  OP2   U    28      31.182  20.832   6.582  1.00  0.00           O1-
ATOM    878 HO2'   U    28      33.448  26.134  11.097  1.00  0.00           H  
ATOM    879  H3    U    28      27.967  27.461  11.595  1.00  0.00           H  
ATOM    880  H5    U    28      27.332  26.901   7.530  1.00  0.00           H  
ATOM    881  H6    U    28      29.659  26.305   7.265  1.00  0.00           H  
ATOM    882  H1'   U    28      32.119  27.192   9.401  1.00  0.00           H  
ATOM    883  H2'   U    28      31.481  24.357  10.117  1.00  0.00           H  
ATOM    884  H3'   U    28      33.384  23.521   9.287  1.00  0.00           H  
ATOM    885  H4'   U    28      33.706  25.175   7.085  1.00  0.00           H  
ATOM    886  H5'   U    28      32.011  23.769   6.049  1.00  0.00           H  
ATOM    887 H5''   U    28      33.040  22.828   7.099  1.00  0.00           H  
ATOM    888  P     C    29      35.339  26.497   9.655  1.00  0.00           P  
ATOM    889  C5'   C    29      34.265  28.310   7.884  1.00  0.00           C  
ATOM    890  O5'   C    29      35.346  27.506   8.354  1.00  0.00           O  
ATOM    891  C4'   C    29      33.654  29.267   8.935  1.00  0.00           C  
ATOM    892  O4'   C    29      34.542  30.225   9.513  1.00  0.00           O  
ATOM    893  C3'   C    29      32.535  30.179   8.404  1.00  0.00           C  
ATOM    894  O3'   C    29      31.456  29.422   7.860  1.00  0.00           O  
ATOM    895  C2'   C    29      32.288  30.985   9.698  1.00  0.00           C  
ATOM    896  O2'   C    29      31.398  30.328  10.583  1.00  0.00           O  
ATOM    897  C1'   C    29      33.700  31.035  10.331  1.00  0.00           C  
ATOM    898  N1    C    29      34.288  32.386  10.590  1.00  0.00           N  
ATOM    899  C2    C    29      34.188  33.432   9.651  1.00  0.00           C  
ATOM    900  O2    C    29      33.744  33.257   8.519  1.00  0.00           O  
ATOM    901  N3    C    29      34.591  34.691   9.970  1.00  0.00           N  
ATOM    902  C4    C    29      35.139  34.892  11.151  1.00  0.00           C  
ATOM    903  N4    C    29      35.484  36.123  11.414  1.00  0.00           N  
ATOM    904  C5    C    29      35.375  33.853  12.096  1.00  0.00           C  
ATOM    905  C6    C    29      34.935  32.607  11.782  1.00  0.00           C  
ATOM    906  OP1   C    29      36.773  26.241   9.956  1.00  0.00           O  
ATOM    907  OP2   C    29      34.535  27.073  10.759  1.00  0.00           O1-
ATOM    908 HO2'   C    29      30.589  30.168  10.040  1.00  0.00           H  
ATOM    909  H5    C    29      35.868  34.026  13.042  1.00  0.00           H  
ATOM    910  H6    C    29      35.081  31.783  12.478  1.00  0.00           H  
ATOM    911  H1'   C    29      33.610  30.521  11.290  1.00  0.00           H  
ATOM    912  H2'   C    29      31.901  31.968   9.455  1.00  0.00           H  
ATOM    913  H3'   C    29      32.933  30.849   7.632  1.00  0.00           H  
ATOM    914  H4'   C    29      33.222  28.676   9.759  1.00  0.00           H  
ATOM    915  H41   C    29      35.278  36.822  10.719  1.00  0.00           H  
ATOM    916  H5'   C    29      33.472  27.660   7.549  1.00  0.00           H  
ATOM    917  H42   C    29      35.906  36.349  12.299  1.00  0.00           H  
ATOM    918 H5''   C    29      34.632  28.908   7.043  1.00  0.00           H  
ATOM    919  P     C    30      29.949  30.008   7.703  1.00  0.00           P  
ATOM    920  C5'   C    30      28.945  32.443   7.418  1.00  0.00           C  
ATOM    921  O5'   C    30      30.026  31.542   7.166  1.00  0.00           O  
ATOM    922  C4'   C    30      29.071  33.827   6.752  1.00  0.00           C  
ATOM    923  O4'   C    30      30.354  34.400   7.009  1.00  0.00           O  
ATOM    924  C3'   C    30      28.839  33.846   5.231  1.00  0.00           C  
ATOM    925  O3'   C    30      27.478  34.084   4.845  1.00  0.00           O  
ATOM    926  C2'   C    30      29.732  35.031   4.795  1.00  0.00           C  
ATOM    927  O2'   C    30      29.087  36.310   4.808  1.00  0.00           O  
ATOM    928  C1'   C    30      30.838  35.080   5.853  1.00  0.00           C  
ATOM    929  N1    C    30      32.121  34.515   5.329  1.00  0.00           N  
ATOM    930  C2    C    30      32.943  35.343   4.546  1.00  0.00           C  
ATOM    931  O2    C    30      32.559  36.447   4.150  1.00  0.00           O  
ATOM    932  N3    C    30      34.202  34.957   4.212  1.00  0.00           N  
ATOM    933  C4    C    30      34.625  33.776   4.620  1.00  0.00           C  
ATOM    934  N4    C    30      35.866  33.483   4.339  1.00  0.00           N  
ATOM    935  C5    C    30      33.822  32.867   5.357  1.00  0.00           C  
ATOM    936  C6    C    30      32.577  33.275   5.702  1.00  0.00           C  
ATOM    937  OP1   C    30      29.365  30.023   9.075  1.00  0.00           O  
ATOM    938  OP2   C    30      29.259  29.230   6.639  1.00  0.00           O1-
ATOM    939 HO2'   C    30      29.493  36.895   4.140  1.00  0.00           H  
ATOM    940  H5    C    30      34.182  31.906   5.689  1.00  0.00           H  
ATOM    941  H6    C    30      31.953  32.640   6.313  1.00  0.00           H  
ATOM    942  H1'   C    30      31.015  36.127   6.115  1.00  0.00           H  
ATOM    943  H2'   C    30      30.154  34.823   3.811  1.00  0.00           H  
ATOM    944  H3'   C    30      29.236  32.934   4.779  1.00  0.00           H  
ATOM    945  H4'   C    30      28.319  34.483   7.195  1.00  0.00           H  
ATOM    946  H41   C    30      36.415  34.170   3.849  1.00  0.00           H  
ATOM    947  H5'   C    30      28.858  32.599   8.496  1.00  0.00           H  
ATOM    948  H42   C    30      36.260  32.618   4.674  1.00  0.00           H  
ATOM    949 H5''   C    30      28.019  31.983   7.069  1.00  0.00           H  
ATOM    950  P     A    31      26.397  32.907   4.573  1.00  0.00           P  
ATOM    951  C5'   A    31      24.745  34.515   3.204  1.00  0.00           C  
ATOM    952  O5'   A    31      25.620  33.387   3.215  1.00  0.00           O  
ATOM    953  C4'   A    31      25.158  35.632   2.224  1.00  0.00           C  
ATOM    954  O4'   A    31      26.475  36.106   2.503  1.00  0.00           O  
ATOM    955  C3'   A    31      25.126  35.263   0.732  1.00  0.00           C  
ATOM    956  O3'   A    31      23.882  35.501   0.090  1.00  0.00           O  
ATOM    957  C2'   A    31      26.138  36.268   0.159  1.00  0.00           C  
ATOM    958  O2'   A    31      25.581  37.549  -0.135  1.00  0.00           O  
ATOM    959  C1'   A    31      27.145  36.421   1.289  1.00  0.00           C  
ATOM    960  N1    A    31      31.532  35.950  -1.344  1.00  0.00           N  
ATOM    961  C2    A    31      30.520  36.803  -1.445  1.00  0.00           C  
ATOM    962  N3    A    31      29.387  36.815  -0.750  1.00  0.00           N  
ATOM    963  C4    A    31      29.313  35.780   0.137  1.00  0.00           C  
ATOM    964  C5    A    31      30.253  34.804   0.337  1.00  0.00           C  
ATOM    965  C6    A    31      31.420  34.958  -0.458  1.00  0.00           C  
ATOM    966  N6    A    31      32.491  34.187  -0.400  1.00  0.00           N  
ATOM    967  N7    A    31      29.819  33.881   1.302  1.00  0.00           N  
ATOM    968  C8    A    31      28.651  34.355   1.659  1.00  0.00           C  
ATOM    969  N9    A    31      28.300  35.528   1.035  1.00  0.00           N  
ATOM    970  OP1   A    31      25.426  32.885   5.705  1.00  0.00           O  
ATOM    971  OP2   A    31      27.113  31.649   4.221  1.00  0.00           O1-
ATOM    972 HO2'   A    31      24.796  37.385  -0.690  1.00  0.00           H  
ATOM    973  H2    A    31      30.632  37.593  -2.175  1.00  0.00           H  
ATOM    974  H8    A    31      28.022  33.881   2.398  1.00  0.00           H  
ATOM    975  H1'   A    31      27.504  37.450   1.303  1.00  0.00           H  
ATOM    976  H2'   A    31      26.619  35.856  -0.726  1.00  0.00           H  
ATOM    977  H3'   A    31      25.495  34.247   0.572  1.00  0.00           H  
ATOM    978  H4'   A    31      24.468  36.466   2.359  1.00  0.00           H  
ATOM    979  H5'   A    31      24.680  34.955   4.201  1.00  0.00           H  
ATOM    980  H61   A    31      33.276  34.417  -0.989  1.00  0.00           H  
ATOM    981  H62   A    31      32.522  33.430   0.267  1.00  0.00           H  
ATOM    982 H5''   A    31      23.741  34.181   2.938  1.00  0.00           H  
ATOM    983  P     A    32      22.734  34.386  -0.071  1.00  0.00           P  
ATOM    984  C5'   A    32      21.817  36.001  -1.985  1.00  0.00           C  
ATOM    985  O5'   A    32      22.224  34.692  -1.582  1.00  0.00           O  
ATOM    986  C4'   A    32      22.714  36.612  -3.082  1.00  0.00           C  
ATOM    987  O4'   A    32      24.047  36.896  -2.654  1.00  0.00           O  
ATOM    988  C3'   A    32      22.887  35.723  -4.315  1.00  0.00           C  
ATOM    989  O3'   A    32      21.730  35.561  -5.125  1.00  0.00           O  
ATOM    990  C2'   A    32      24.048  36.465  -4.999  1.00  0.00           C  
ATOM    991  O2'   A    32      23.669  37.693  -5.638  1.00  0.00           O  
ATOM    992  C1'   A    32      24.920  36.785  -3.780  1.00  0.00           C  
ATOM    993  N1    A    32      29.576  35.088  -5.174  1.00  0.00           N  
ATOM    994  C2    A    32      28.848  36.122  -5.574  1.00  0.00           C  
ATOM    995  N3    A    32      27.637  36.479  -5.156  1.00  0.00           N  
ATOM    996  C4    A    32      27.139  35.624  -4.218  1.00  0.00           C  
ATOM    997  C5    A    32      27.759  34.510  -3.712  1.00  0.00           C  
ATOM    998  C6    A    32      29.054  34.281  -4.250  1.00  0.00           C  
ATOM    999  N6    A    32      29.859  33.286  -3.921  1.00  0.00           N  
ATOM   1000  N7    A    32      26.931  33.854  -2.785  1.00  0.00           N  
ATOM   1001  C8    A    32      25.848  34.592  -2.782  1.00  0.00           C  
ATOM   1002  N9    A    32      25.917  35.704  -3.587  1.00  0.00           N  
ATOM   1003  OP1   A    32      21.633  34.688   0.886  1.00  0.00           O  
ATOM   1004  OP2   A    32      23.341  33.025  -0.077  1.00  0.00           O1-
ATOM   1005 HO2'   A    32      24.400  38.018  -6.198  1.00  0.00           H  
ATOM   1006  H2    A    32      29.294  36.754  -6.331  1.00  0.00           H  
ATOM   1007  H8    A    32      24.979  34.372  -2.172  1.00  0.00           H  
ATOM   1008  H1'   A    32      25.456  37.724  -3.943  1.00  0.00           H  
ATOM   1009  H2'   A    32      24.572  35.802  -5.689  1.00  0.00           H  
ATOM   1010  H3'   A    32      23.247  34.749  -3.976  1.00  0.00           H  
ATOM   1011  H4'   A    32      22.261  37.550  -3.403  1.00  0.00           H  
ATOM   1012  H5'   A    32      21.799  36.683  -1.132  1.00  0.00           H  
ATOM   1013  H61   A    32      30.761  33.238  -4.365  1.00  0.00           H  
ATOM   1014  H62   A    32      29.548  32.593  -3.257  1.00  0.00           H  
ATOM   1015 H5''   A    32      20.800  35.948  -2.376  1.00  0.00           H  
ATOM   1016  P     G    33      21.571  34.223  -6.024  1.00  0.00           P  
ATOM   1017  C5'   G    33      23.071  34.994  -8.078  1.00  0.00           C  
ATOM   1018  O5'   G    33      22.914  34.148  -6.947  1.00  0.00           O  
ATOM   1019  C4'   G    33      24.414  34.833  -8.812  1.00  0.00           C  
ATOM   1020  O4'   G    33      25.537  35.170  -7.987  1.00  0.00           O  
ATOM   1021  C3'   G    33      24.732  33.431  -9.361  1.00  0.00           C  
ATOM   1022  O3'   G    33      24.092  32.994 -10.543  1.00  0.00           O  
ATOM   1023  C2'   G    33      26.222  33.640  -9.684  1.00  0.00           C  
ATOM   1024  O2'   G    33      26.549  34.381 -10.864  1.00  0.00           O  
ATOM   1025  C1'   G    33      26.670  34.442  -8.461  1.00  0.00           C  
ATOM   1026  N1    G    33      30.477  31.190  -7.489  1.00  0.00           N  
ATOM   1027  C2    G    33      30.354  32.150  -8.443  1.00  0.00           C  
ATOM   1028  N2    G    33      31.291  32.235  -9.355  1.00  0.00           N  
ATOM   1029  N3    G    33      29.330  32.993  -8.545  1.00  0.00           N  
ATOM   1030  C4    G    33      28.373  32.789  -7.589  1.00  0.00           C  
ATOM   1031  C5    G    33      28.384  31.836  -6.593  1.00  0.00           C  
ATOM   1032  C6    G    33      29.527  30.957  -6.510  1.00  0.00           C  
ATOM   1033  O6    G    33      29.754  30.046  -5.709  1.00  0.00           O  
ATOM   1034  N7    G    33      27.199  31.909  -5.845  1.00  0.00           N  
ATOM   1035  C8    G    33      26.530  32.880  -6.411  1.00  0.00           C  
ATOM   1036  N9    G    33      27.178  33.463  -7.473  1.00  0.00           N  
ATOM   1037  OP1   G    33      20.372  34.422  -6.892  1.00  0.00           O  
ATOM   1038  OP2   G    33      21.584  33.051  -5.100  1.00  0.00           O1-
ATOM   1039 HO2'   G    33      25.783  34.912 -11.164  1.00  0.00           H  
ATOM   1040  H1    G    33      31.284  30.594  -7.495  1.00  0.00           H  
ATOM   1041  H8    G    33      25.543  33.194  -6.091  1.00  0.00           H  
ATOM   1042  H1'   G    33      27.485  35.112  -8.743  1.00  0.00           H  
ATOM   1043  H2'   G    33      26.719  32.668  -9.723  1.00  0.00           H  
ATOM   1044  H21   G    33      32.085  31.614  -9.359  1.00  0.00           H  
ATOM   1045  H3'   G    33      24.638  32.686  -8.567  1.00  0.00           H  
ATOM   1046  H22   G    33      31.173  32.930 -10.077  1.00  0.00           H  
ATOM   1047  H4'   G    33      24.401  35.522  -9.658  1.00  0.00           H  
ATOM   1048  H5'   G    33      22.980  36.033  -7.760  1.00  0.00           H  
ATOM   1049 H5''   G    33      22.272  34.797  -8.795  1.00  0.00           H  
ATOM   1050  P     G    34      22.859  31.949 -10.597  1.00  0.00           P  
ATOM   1051  C5'   G    34      21.971  33.942 -12.145  1.00  0.00           C  
ATOM   1052  O5'   G    34      21.742  32.675 -11.532  1.00  0.00           O  
ATOM   1053  C4'   G    34      22.919  33.889 -13.362  1.00  0.00           C  
ATOM   1054  O4'   G    34      24.333  33.806 -13.186  1.00  0.00           O  
ATOM   1055  C3'   G    34      22.774  35.148 -14.196  1.00  0.00           C  
ATOM   1056  O3'   G    34      22.899  36.437 -13.517  1.00  0.00           O  
ATOM   1057  C2'   G    34      23.810  34.745 -15.253  1.00  0.00           C  
ATOM   1058  O2'   G    34      23.980  35.916 -16.003  1.00  0.00           O  
ATOM   1059  C1'   G    34      24.979  34.113 -14.426  1.00  0.00           C  
ATOM   1060  N1    G    34      28.472  31.684 -17.508  1.00  0.00           N  
ATOM   1061  C2    G    34      28.266  33.012 -17.331  1.00  0.00           C  
ATOM   1062  N2    G    34      28.819  33.821 -18.202  1.00  0.00           N  
ATOM   1063  N3    G    34      27.450  33.536 -16.416  1.00  0.00           N  
ATOM   1064  C4    G    34      26.706  32.612 -15.733  1.00  0.00           C  
ATOM   1065  C5    G    34      26.870  31.241 -15.824  1.00  0.00           C  
ATOM   1066  C6    G    34      27.857  30.716 -16.739  1.00  0.00           C  
ATOM   1067  O6    G    34      28.196  29.546 -16.933  1.00  0.00           O  
ATOM   1068  N7    G    34      26.021  30.588 -14.926  1.00  0.00           N  
ATOM   1069  C8    G    34      25.340  31.565 -14.389  1.00  0.00           C  
ATOM   1070  N9    G    34      25.619  32.824 -14.881  1.00  0.00           N  
ATOM   1071  OP1   G    34      22.253  31.782  -9.248  1.00  0.00           O  
ATOM   1072  OP2   G    34      23.321  30.721 -11.310  1.00  0.00           O1-
ATOM   1073 HO2'   G    34      24.382  36.546 -15.372  1.00  0.00           H  
ATOM   1074  H1    G    34      29.116  31.373 -18.210  1.00  0.00           H  
ATOM   1075  H8    G    34      24.601  31.400 -13.615  1.00  0.00           H  
ATOM   1076  H1'   G    34      25.757  34.860 -14.256  1.00  0.00           H  
ATOM   1077  H2'   G    34      23.392  33.973 -15.901  1.00  0.00           H  
ATOM   1078  H21   G    34      29.335  33.464 -18.992  1.00  0.00           H  
ATOM   1079  H3'   G    34      21.789  35.122 -14.669  1.00  0.00           H  
ATOM   1080  H22   G    34      28.606  34.804 -18.126  1.00  0.00           H  
ATOM   1081  H4'   G    34      22.600  33.042 -13.971  1.00  0.00           H  
ATOM   1082  H5'   G    34      22.332  34.669 -11.415  1.00  0.00           H  
ATOM   1083 H5''   G    34      21.003  34.293 -12.513  1.00  0.00           H  
ATOM   1084  P     G    35      24.283  37.189 -12.991  1.00  0.00           P  
ATOM   1085  C5'   G    35      26.048  38.472 -14.637  1.00  0.00           C  
ATOM   1086  O5'   G    35      25.190  37.367 -14.352  1.00  0.00           O  
ATOM   1087  C4'   G    35      26.234  38.730 -16.161  1.00  0.00           C  
ATOM   1088  O4'   G    35      26.726  37.617 -16.923  1.00  0.00           O  
ATOM   1089  C3'   G    35      24.924  39.141 -16.833  1.00  0.00           C  
ATOM   1090  O3'   G    35      24.550  40.488 -16.529  1.00  0.00           O  
ATOM   1091  C2'   G    35      25.254  38.848 -18.315  1.00  0.00           C  
ATOM   1092  O2'   G    35      25.937  39.907 -18.991  1.00  0.00           O  
ATOM   1093  C1'   G    35      26.255  37.688 -18.286  1.00  0.00           C  
ATOM   1094  N1    G    35      23.620  34.784 -21.808  1.00  0.00           N  
ATOM   1095  C2    G    35      24.232  35.975 -22.017  1.00  0.00           C  
ATOM   1096  N2    G    35      24.177  36.407 -23.250  1.00  0.00           N  
ATOM   1097  N3    G    35      24.918  36.673 -21.100  1.00  0.00           N  
ATOM   1098  C4    G    35      25.039  36.000 -19.911  1.00  0.00           C  
ATOM   1099  C5    G    35      24.532  34.736 -19.656  1.00  0.00           C  
ATOM   1100  C6    G    35      23.692  34.095 -20.622  1.00  0.00           C  
ATOM   1101  O6    G    35      23.076  33.035 -20.514  1.00  0.00           O  
ATOM   1102  N7    G    35      24.987  34.248 -18.441  1.00  0.00           N  
ATOM   1103  C8    G    35      25.677  35.253 -17.985  1.00  0.00           C  
ATOM   1104  N9    G    35      25.666  36.388 -18.729  1.00  0.00           N  
ATOM   1105  OP1   G    35      23.856  38.539 -12.515  1.00  0.00           O  
ATOM   1106  OP2   G    35      25.029  36.330 -12.032  1.00  0.00           O1-
ATOM   1107 HO2'   G    35      25.718  39.868 -19.941  1.00  0.00           H  
ATOM   1108  H1    G    35      23.157  34.320 -22.574  1.00  0.00           H  
ATOM   1109  H8    G    35      26.111  35.274 -17.003  1.00  0.00           H  
ATOM   1110  H1'   G    35      27.084  37.923 -18.954  1.00  0.00           H  
ATOM   1111  H2'   G    35      24.340  38.552 -18.825  1.00  0.00           H  
ATOM   1112  H21   G    35      23.751  35.820 -23.960  1.00  0.00           H  
ATOM   1113  H3'   G    35      24.138  38.457 -16.511  1.00  0.00           H  
ATOM   1114  H22   G    35      24.681  37.247 -23.490  1.00  0.00           H  
ATOM   1115  H4'   G    35      26.938  39.555 -16.284  1.00  0.00           H  
ATOM   1116  H5'   G    35      27.020  38.298 -14.176  1.00  0.00           H  
ATOM   1117 H5''   G    35      25.637  39.387 -14.202  1.00  0.00           H  
ATOM   1118  P     C    36      23.002  40.970 -16.623  1.00  0.00           P  
ATOM   1119  C5'   C    36      23.086  41.383 -19.231  1.00  0.00           C  
ATOM   1120  O5'   C    36      22.530  40.659 -18.143  1.00  0.00           O  
ATOM   1121  C4'   C    36      22.830  40.722 -20.600  1.00  0.00           C  
ATOM   1122  O4'   C    36      23.097  39.318 -20.677  1.00  0.00           O  
ATOM   1123  C3'   C    36      21.370  40.869 -20.987  1.00  0.00           C  
ATOM   1124  O3'   C    36      21.083  42.218 -21.339  1.00  0.00           O  
ATOM   1125  C2'   C    36      21.258  39.808 -22.099  1.00  0.00           C  
ATOM   1126  O2'   C    36      21.795  40.202 -23.358  1.00  0.00           O  
ATOM   1127  C1'   C    36      22.153  38.694 -21.554  1.00  0.00           C  
ATOM   1128  N1    C    36      21.350  37.618 -20.894  1.00  0.00           N  
ATOM   1129  C2    C    36      20.761  36.618 -21.694  1.00  0.00           C  
ATOM   1130  O2    C    36      20.793  36.647 -22.928  1.00  0.00           O  
ATOM   1131  N3    C    36      20.134  35.554 -21.133  1.00  0.00           N  
ATOM   1132  C4    C    36      20.081  35.482 -19.818  1.00  0.00           C  
ATOM   1133  N4    C    36      19.500  34.422 -19.328  1.00  0.00           N  
ATOM   1134  C5    C    36      20.624  36.474 -18.954  1.00  0.00           C  
ATOM   1135  C6    C    36      21.255  37.528 -19.526  1.00  0.00           C  
ATOM   1136  OP1   C    36      22.978  42.448 -16.408  1.00  0.00           O  
ATOM   1137  OP2   C    36      22.182  40.120 -15.714  1.00  0.00           O1-
ATOM   1138 HO2'   C    36      21.148  40.812 -23.771  1.00  0.00           H  
ATOM   1139  H5    C    36      20.563  36.409 -17.877  1.00  0.00           H  
ATOM   1140  H6    C    36      21.695  38.300 -18.903  1.00  0.00           H  
ATOM   1141  H1'   C    36      22.679  38.251 -22.399  1.00  0.00           H  
ATOM   1142  H2'   C    36      20.227  39.467 -22.202  1.00  0.00           H  
ATOM   1143  H3'   C    36      20.752  40.557 -20.143  1.00  0.00           H  
ATOM   1144  H4'   C    36      23.433  41.234 -21.351  1.00  0.00           H  
ATOM   1145  H41   C    36      19.193  33.717 -19.988  1.00  0.00           H  
ATOM   1146  H5'   C    36      24.156  41.509 -19.090  1.00  0.00           H  
ATOM   1147  H42   C    36      19.446  34.292 -18.333  1.00  0.00           H  
ATOM   1148 H5''   C    36      22.658  42.387 -19.238  1.00  0.00           H  
ATOM   1149  P     C    37      19.578  42.657 -21.644  1.00  0.00           P  
ATOM   1150  C5'   C    37      18.128  41.916 -23.692  1.00  0.00           C  
ATOM   1151  O5'   C    37      19.405  42.016 -23.115  1.00  0.00           O  
ATOM   1152  C4'   C    37      18.040  40.803 -24.739  1.00  0.00           C  
ATOM   1153  O4'   C    37      18.593  39.566 -24.284  1.00  0.00           O  
ATOM   1154  C3'   C    37      16.570  40.508 -25.016  1.00  0.00           C  
ATOM   1155  O3'   C    37      15.886  41.407 -25.886  1.00  0.00           O  
ATOM   1156  C2'   C    37      16.659  39.081 -25.572  1.00  0.00           C  
ATOM   1157  O2'   C    37      17.071  39.032 -26.943  1.00  0.00           O  
ATOM   1158  C1'   C    37      17.773  38.474 -24.703  1.00  0.00           C  
ATOM   1159  N1    C    37      17.221  37.698 -23.544  1.00  0.00           N  
ATOM   1160  C2    C    37      16.663  36.429 -23.791  1.00  0.00           C  
ATOM   1161  O2    C    37      16.500  36.005 -24.936  1.00  0.00           O  
ATOM   1162  N3    C    37      16.271  35.628 -22.770  1.00  0.00           N  
ATOM   1163  C4    C    37      16.425  36.065 -21.535  1.00  0.00           C  
ATOM   1164  N4    C    37      16.044  35.251 -20.589  1.00  0.00           N  
ATOM   1165  C5    C    37      16.962  37.341 -21.215  1.00  0.00           C  
ATOM   1166  C6    C    37      17.357  38.132 -22.244  1.00  0.00           C  
ATOM   1167  OP1   C    37      19.535  44.144 -21.751  1.00  0.00           O  
ATOM   1168  OP2   C    37      18.671  41.968 -20.682  1.00  0.00           O1-
ATOM   1169 HO2'   C    37      16.811  38.177 -27.342  1.00  0.00           H  
ATOM   1170  H5    C    37      17.075  37.686 -20.199  1.00  0.00           H  
ATOM   1171  H6    C    37      17.786  39.109 -22.040  1.00  0.00           H  
ATOM   1172  H1'   C    37      18.365  37.791 -25.317  1.00  0.00           H  
ATOM   1173  H2'   C    37      15.704  38.569 -25.431  1.00  0.00           H  
ATOM   1174  H3'   C    37      16.077  40.463 -24.048  1.00  0.00           H  
ATOM   1175  H4'   C    37      18.534  41.113 -25.661  1.00  0.00           H  
ATOM   1176  H41   C    37      15.756  34.317 -20.861  1.00  0.00           H  
ATOM   1177  H5'   C    37      17.881  42.870 -24.155  1.00  0.00           H  
ATOM   1178  H42   C    37      16.143  35.519 -19.627  1.00  0.00           H  
ATOM   1179 H5''   C    37      17.396  41.708 -22.909  1.00  0.00           H  
ATOM   1180  P     C    38      14.817  42.496 -25.325  1.00  0.00           P  
ATOM   1181  C5'   C    38      13.603  40.861 -23.617  1.00  0.00           C  
ATOM   1182  O5'   C    38      13.537  41.648 -24.800  1.00  0.00           O  
ATOM   1183  C4'   C    38      12.234  40.409 -23.120  1.00  0.00           C  
ATOM   1184  O4'   C    38      11.604  39.559 -24.075  1.00  0.00           O  
ATOM   1185  C3'   C    38      12.351  39.516 -21.881  1.00  0.00           C  
ATOM   1186  O3'   C    38      12.898  40.016 -20.650  1.00  0.00           O  
ATOM   1187  C2'   C    38      10.964  38.859 -21.877  1.00  0.00           C  
ATOM   1188  O2'   C    38       9.908  39.635 -21.344  1.00  0.00           O  
ATOM   1189  C1'   C    38      10.677  38.723 -23.385  1.00  0.00           C  
ATOM   1190  N1    C    38      10.764  37.289 -23.786  1.00  0.00           N  
ATOM   1191  C2    C    38       9.732  36.431 -23.370  1.00  0.00           C  
ATOM   1192  O2    C    38       8.742  36.854 -22.770  1.00  0.00           O  
ATOM   1193  N3    C    38       9.801  35.101 -23.622  1.00  0.00           N  
ATOM   1194  C4    C    38      10.831  34.640 -24.299  1.00  0.00           C  
ATOM   1195  N4    C    38      10.837  33.352 -24.503  1.00  0.00           N  
ATOM   1196  C5    C    38      11.875  35.466 -24.802  1.00  0.00           C  
ATOM   1197  C6    C    38      11.811  36.793 -24.529  1.00  0.00           C  
ATOM   1198  OP1   C    38      14.351  43.281 -26.503  1.00  0.00           O  
ATOM   1199  OP2   C    38      15.399  43.234 -24.171  1.00  0.00           O1-
ATOM   1200 HO2'   C    38       9.100  39.099 -21.306  1.00  0.00           H  
ATOM   1201  H5    C    38      12.694  35.076 -25.384  1.00  0.00           H  
ATOM   1202  H6    C    38      12.583  37.465 -24.892  1.00  0.00           H  
ATOM   1203  H1'   C    38       9.663  39.084 -23.586  1.00  0.00           H  
ATOM   1204  H2'   C    38      11.018  37.890 -21.380  1.00  0.00           H  
ATOM   1205  H3'   C    38      13.040  38.714 -22.168  1.00  0.00           H  
ATOM   1206  H4'   C    38      11.605  41.270 -22.898  1.00  0.00           H  
ATOM   1207  H41   C    38      10.070  32.822 -24.122  1.00  0.00           H  
ATOM   1208  H5'   C    38      14.096  41.409 -22.818  1.00  0.00           H  
ATOM   1209  H42   C    38      11.586  32.923 -25.019  1.00  0.00           H  
ATOM   1210 H5''   C    38      14.180  39.962 -23.806  1.00  0.00           H  
ATOM   1211  P     A    39      12.433  41.377 -19.873  1.00  0.00           P  
ATOM   1212  C5'   A    39      10.365  42.054 -18.341  1.00  0.00           C  
ATOM   1213  O5'   A    39      10.987  41.094 -19.187  1.00  0.00           O  
ATOM   1214  C4'   A    39       8.825  42.057 -18.407  1.00  0.00           C  
ATOM   1215  O4'   A    39       8.308  42.524 -19.657  1.00  0.00           O  
ATOM   1216  C3'   A    39       8.142  40.706 -18.188  1.00  0.00           C  
ATOM   1217  O3'   A    39       8.235  40.170 -16.867  1.00  0.00           O  
ATOM   1218  C2'   A    39       6.725  41.128 -18.609  1.00  0.00           C  
ATOM   1219  O2'   A    39       6.026  41.899 -17.621  1.00  0.00           O  
ATOM   1220  C1'   A    39       6.984  42.011 -19.840  1.00  0.00           C  
ATOM   1221  N1    A    39       4.289  38.527 -22.648  1.00  0.00           N  
ATOM   1222  C2    A    39       4.066  39.052 -21.451  1.00  0.00           C  
ATOM   1223  N3    A    39       4.788  39.966 -20.809  1.00  0.00           N  
ATOM   1224  C4    A    39       5.889  40.364 -21.515  1.00  0.00           C  
ATOM   1225  C5    A    39       6.237  39.929 -22.771  1.00  0.00           C  
ATOM   1226  C6    A    39       5.372  38.937 -23.308  1.00  0.00           C  
ATOM   1227  N6    A    39       5.521  38.342 -24.479  1.00  0.00           N  
ATOM   1228  N7    A    39       7.372  40.606 -23.239  1.00  0.00           N  
ATOM   1229  C8    A    39       7.682  41.394 -22.238  1.00  0.00           C  
ATOM   1230  N9    A    39       6.881  41.256 -21.125  1.00  0.00           N  
ATOM   1231  OP1   A    39      12.295  42.492 -20.854  1.00  0.00           O  
ATOM   1232  OP2   A    39      13.410  41.557 -18.760  1.00  0.00           O1-
ATOM   1233 HO2'   A    39       5.066  41.885 -17.802  1.00  0.00           H  
ATOM   1234  H2    A    39       3.183  38.703 -20.933  1.00  0.00           H  
ATOM   1235  H8    A    39       8.531  42.069 -22.261  1.00  0.00           H  
ATOM   1236  H1'   A    39       6.257  42.821 -19.858  1.00  0.00           H  
ATOM   1237  H2'   A    39       6.167  40.241 -18.869  1.00  0.00           H  
ATOM   1238  H3'   A    39       8.532  39.984 -18.911  1.00  0.00           H  
ATOM   1239  H4'   A    39       8.479  42.727 -17.618  1.00  0.00           H  
ATOM   1240  H5'   A    39      10.707  43.055 -18.605  1.00  0.00           H  
ATOM   1241  H61   A    39       4.862  37.624 -24.732  1.00  0.00           H  
ATOM   1242  H62   A    39       6.326  38.560 -25.046  1.00  0.00           H  
ATOM   1243 H5''   A    39      10.673  41.866 -17.310  1.00  0.00           H  
ATOM   1244  P     C    40       7.683  38.678 -16.516  1.00  0.00           P  
ATOM   1245  C5'   C    40       5.211  38.338 -17.519  1.00  0.00           C  
ATOM   1246  O5'   C    40       6.060  38.797 -16.470  1.00  0.00           O  
ATOM   1247  C4'   C    40       4.621  36.940 -17.299  1.00  0.00           C  
ATOM   1248  O4'   C    40       4.523  36.545 -15.937  1.00  0.00           O  
ATOM   1249  C3'   C    40       3.194  36.798 -17.897  1.00  0.00           C  
ATOM   1250  O3'   C    40       3.044  36.057 -19.126  1.00  0.00           O  
ATOM   1251  C2'   C    40       2.412  36.236 -16.678  1.00  0.00           C  
ATOM   1252  O2'   C    40       1.308  35.421 -17.020  1.00  0.00           O  
ATOM   1253  C1'   C    40       3.524  35.538 -15.884  1.00  0.00           C  
ATOM   1254  N1    C    40       3.337  35.052 -14.470  1.00  0.00           N  
ATOM   1255  C2    C    40       2.204  34.296 -14.097  1.00  0.00           C  
ATOM   1256  O2    C    40       1.125  34.381 -14.686  1.00  0.00           O  
ATOM   1257  N3    C    40       2.247  33.452 -13.032  1.00  0.00           N  
ATOM   1258  C4    C    40       3.348  33.402 -12.313  1.00  0.00           C  
ATOM   1259  N4    C    40       3.369  32.515 -11.353  1.00  0.00           N  
ATOM   1260  C5    C    40       4.475  34.230 -12.549  1.00  0.00           C  
ATOM   1261  C6    C    40       4.434  35.040 -13.634  1.00  0.00           C  
ATOM   1262  OP1   C    40       8.123  38.380 -15.124  1.00  0.00           O  
ATOM   1263  OP2   C    40       8.096  37.736 -17.597  1.00  0.00           O1-
ATOM   1264 HO2'   C    40       1.094  34.918 -16.208  1.00  0.00           H  
ATOM   1265  H5    C    40       5.354  34.209 -11.928  1.00  0.00           H  
ATOM   1266  H6    C    40       5.296  35.659 -13.866  1.00  0.00           H  
ATOM   1267  H1'   C    40       3.846  34.680 -16.476  1.00  0.00           H  
ATOM   1268  H2'   C    40       2.062  37.078 -16.082  1.00  0.00           H  
ATOM   1269  H3'   C    40       2.782  37.794 -18.084  1.00  0.00           H  
ATOM   1270  H4'   C    40       5.318  36.261 -17.780  1.00  0.00           H  
ATOM   1271  H41   C    40       2.568  31.912 -11.248  1.00  0.00           H  
ATOM   1272  H5'   C    40       5.747  38.301 -18.464  1.00  0.00           H  
ATOM   1273  H42   C    40       4.198  32.402 -10.791  1.00  0.00           H  
ATOM   1274 H5''   C    40       4.405  39.054 -17.657  1.00  0.00           H  
ATOM   1275  P     G    41       4.130  34.966 -19.687  1.00  0.00           P  
ATOM   1276  C5'   G    41       2.543  34.347 -21.767  1.00  0.00           C  
ATOM   1277  O5'   G    41       3.328  33.936 -20.661  1.00  0.00           O  
ATOM   1278  C4'   G    41       1.036  34.138 -21.526  1.00  0.00           C  
ATOM   1279  O4'   G    41       0.384  34.112 -22.798  1.00  0.00           O  
ATOM   1280  C3'   G    41       0.609  32.851 -20.779  1.00  0.00           C  
ATOM   1281  O3'   G    41       0.700  32.914 -19.346  1.00  0.00           O  
ATOM   1282  C2'   G    41      -0.820  32.693 -21.324  1.00  0.00           C  
ATOM   1283  O2'   G    41      -1.773  33.529 -20.669  1.00  0.00           O  
ATOM   1284  C1'   G    41      -0.667  33.150 -22.776  1.00  0.00           C  
ATOM   1285  N1    G    41      -2.596  28.846 -24.789  1.00  0.00           N  
ATOM   1286  C2    G    41      -3.165  29.778 -23.979  1.00  0.00           C  
ATOM   1287  N2    G    41      -4.417  29.611 -23.634  1.00  0.00           N  
ATOM   1288  N3    G    41      -2.551  30.865 -23.520  1.00  0.00           N  
ATOM   1289  C4    G    41      -1.258  30.972 -23.953  1.00  0.00           C  
ATOM   1290  C5    G    41      -0.589  30.097 -24.784  1.00  0.00           C  
ATOM   1291  C6    G    41      -1.294  28.926 -25.250  1.00  0.00           C  
ATOM   1292  O6    G    41      -0.901  28.021 -25.990  1.00  0.00           O  
ATOM   1293  N7    G    41       0.705  30.572 -25.036  1.00  0.00           N  
ATOM   1294  C8    G    41       0.771  31.684 -24.347  1.00  0.00           C  
ATOM   1295  N9    G    41      -0.370  31.981 -23.644  1.00  0.00           N  
ATOM   1296  OP1   G    41       4.628  34.144 -18.550  1.00  0.00           O  
ATOM   1297  OP2   G    41       5.133  35.713 -20.506  1.00  0.00           O1-
ATOM   1298 HO2'   G    41      -1.822  33.201 -19.752  1.00  0.00           H  
ATOM   1299  H1    G    41      -3.141  28.058 -25.088  1.00  0.00           H  
ATOM   1300  H8    G    41       1.645  32.322 -24.326  1.00  0.00           H  
ATOM   1301  H1'   G    41      -1.607  33.593 -23.113  1.00  0.00           H  
ATOM   1302  H2'   G    41      -1.125  31.645 -21.268  1.00  0.00           H  
ATOM   1303  H21   G    41      -4.954  28.820 -23.954  1.00  0.00           H  
ATOM   1304  H3'   G    41       1.215  32.022 -21.146  1.00  0.00           H  
ATOM   1305  H22   G    41      -4.830  30.315 -23.039  1.00  0.00           H  
ATOM   1306  H4'   G    41       0.657  34.987 -20.958  1.00  0.00           H  
ATOM   1307  H5'   G    41       2.837  33.760 -22.640  1.00  0.00           H  
ATOM   1308 H5''   G    41       2.727  35.401 -21.993  1.00  0.00           H  
ATOM   1309  P     U    42       0.157  31.730 -18.365  1.00  0.00           P  
ATOM   1310  C5'   U    42       0.398  29.087 -18.349  1.00  0.00           C  
ATOM   1311  O5'   U    42       0.798  30.334 -18.909  1.00  0.00           O  
ATOM   1312  C4'   U    42       0.897  27.862 -19.140  1.00  0.00           C  
ATOM   1313  O4'   U    42       0.670  28.066 -20.539  1.00  0.00           O  
ATOM   1314  C3'   U    42       2.389  27.523 -18.966  1.00  0.00           C  
ATOM   1315  O3'   U    42       2.699  26.662 -17.877  1.00  0.00           O  
ATOM   1316  C2'   U    42       2.699  26.845 -20.313  1.00  0.00           C  
ATOM   1317  O2'   U    42       2.346  25.459 -20.350  1.00  0.00           O  
ATOM   1318  C1'   U    42       1.793  27.596 -21.277  1.00  0.00           C  
ATOM   1319  N1    U    42       2.538  28.697 -21.960  1.00  0.00           N  
ATOM   1320  C2    U    42       2.836  28.532 -23.320  1.00  0.00           C  
ATOM   1321  O2    U    42       2.555  27.519 -23.965  1.00  0.00           O  
ATOM   1322  N3    U    42       3.481  29.573 -23.952  1.00  0.00           N  
ATOM   1323  C4    U    42       3.830  30.767 -23.372  1.00  0.00           C  
ATOM   1324  O4    U    42       4.219  31.698 -24.071  1.00  0.00           O  
ATOM   1325  C5    U    42       3.646  30.798 -21.945  1.00  0.00           C  
ATOM   1326  C6    U    42       3.010  29.802 -21.286  1.00  0.00           C  
ATOM   1327  OP1   U    42      -1.329  31.672 -18.498  1.00  0.00           O  
ATOM   1328  OP2   U    42       0.719  31.970 -17.004  1.00  0.00           O1-
ATOM   1329 HO2'   U    42       2.780  25.010 -19.604  1.00  0.00           H  
ATOM   1330  H3    U    42       3.604  29.501 -24.944  1.00  0.00           H  
ATOM   1331  H5    U    42       3.992  31.656 -21.399  1.00  0.00           H  
ATOM   1332  H6    U    42       2.849  29.904 -20.225  1.00  0.00           H  
ATOM   1333  H1'   U    42       1.443  26.889 -22.028  1.00  0.00           H  
ATOM   1334  H2'   U    42       3.741  26.984 -20.595  1.00  0.00           H  
ATOM   1335  H3'   U    42       2.955  28.451 -18.859  1.00  0.00           H  
ATOM   1336  H4'   U    42       0.325  26.991 -18.814  1.00  0.00           H  
ATOM   1337  H5'   U    42      -0.690  29.042 -18.314  1.00  0.00           H  
ATOM   1338 H5''   U    42       0.757  29.020 -17.322  1.00  0.00           H  
ATOM   1339  P     G    43       4.243  26.455 -17.422  1.00  0.00           P  
ATOM   1340  C5'   G    43       6.306  26.438 -19.162  1.00  0.00           C  
ATOM   1341  O5'   G    43       5.167  27.102 -18.614  1.00  0.00           O  
ATOM   1342  C4'   G    43       7.299  27.330 -19.960  1.00  0.00           C  
ATOM   1343  O4'   G    43       6.846  27.804 -21.243  1.00  0.00           O  
ATOM   1344  C3'   G    43       7.864  28.560 -19.205  1.00  0.00           C  
ATOM   1345  O3'   G    43       7.200  28.941 -18.003  1.00  0.00           O  
ATOM   1346  C2'   G    43       7.809  29.628 -20.305  1.00  0.00           C  
ATOM   1347  O2'   G    43       8.881  30.535 -20.183  1.00  0.00           O  
ATOM   1348  C1'   G    43       7.776  28.827 -21.603  1.00  0.00           C  
ATOM   1349  N1    G    43       7.600  29.219 -26.766  1.00  0.00           N  
ATOM   1350  C2    G    43       7.817  28.130 -25.985  1.00  0.00           C  
ATOM   1351  N2    G    43       8.100  27.008 -26.601  1.00  0.00           N  
ATOM   1352  N3    G    43       7.793  28.125 -24.650  1.00  0.00           N  
ATOM   1353  C4    G    43       7.546  29.363 -24.113  1.00  0.00           C  
ATOM   1354  C5    G    43       7.364  30.536 -24.823  1.00  0.00           C  
ATOM   1355  C6    G    43       7.373  30.485 -26.264  1.00  0.00           C  
ATOM   1356  O6    G    43       7.215  31.396 -27.082  1.00  0.00           O  
ATOM   1357  N7    G    43       7.221  31.616 -23.951  1.00  0.00           N  
ATOM   1358  C8    G    43       7.251  31.063 -22.770  1.00  0.00           C  
ATOM   1359  N9    G    43       7.453  29.699 -22.772  1.00  0.00           N  
ATOM   1360  OP1   G    43       4.471  24.983 -17.371  1.00  0.00           O  
ATOM   1361  OP2   G    43       4.425  27.241 -16.170  1.00  0.00           O1-
ATOM   1362 HO2'   G    43       8.844  30.790 -19.232  1.00  0.00           H  
ATOM   1363  H1    G    43       7.617  29.124 -27.765  1.00  0.00           H  
ATOM   1364  H8    G    43       7.167  31.640 -21.857  1.00  0.00           H  
ATOM   1365  H1'   G    43       8.758  28.388 -21.777  1.00  0.00           H  
ATOM   1366  H2'   G    43       6.860  30.159 -20.227  1.00  0.00           H  
ATOM   1367  H21   G    43       8.159  26.963 -27.607  1.00  0.00           H  
ATOM   1368  H3'   G    43       8.909  28.361 -18.969  1.00  0.00           H  
ATOM   1369  H22   G    43       8.298  26.198 -26.033  1.00  0.00           H  
ATOM   1370  H4'   G    43       8.158  26.687 -20.160  1.00  0.00           H  
ATOM   1371  H5'   G    43       5.973  25.621 -19.805  1.00  0.00           H  
ATOM   1372 H5''   G    43       6.873  25.995 -18.339  1.00  0.00           H  
ATOM   1373  P     G    44       7.225  30.461 -17.426  1.00  0.00           P  
ATOM   1374  C5'   G    44       7.522  29.342 -15.023  1.00  0.00           C  
ATOM   1375  O5'   G    44       6.907  30.340 -15.825  1.00  0.00           O  
ATOM   1376  C4'   G    44       8.918  29.721 -14.518  1.00  0.00           C  
ATOM   1377  O4'   G    44       8.843  30.596 -13.391  1.00  0.00           O  
ATOM   1378  C3'   G    44       9.679  28.457 -14.093  1.00  0.00           C  
ATOM   1379  O3'   G    44      10.535  27.973 -15.130  1.00  0.00           O  
ATOM   1380  C2'   G    44      10.391  28.915 -12.807  1.00  0.00           C  
ATOM   1381  O2'   G    44      11.646  29.571 -13.028  1.00  0.00           O  
ATOM   1382  C1'   G    44       9.418  29.965 -12.249  1.00  0.00           C  
ATOM   1383  N1    G    44       8.480  27.489  -7.823  1.00  0.00           N  
ATOM   1384  C2    G    44       9.613  27.536  -8.570  1.00  0.00           C  
ATOM   1385  N2    G    44      10.674  26.924  -8.108  1.00  0.00           N  
ATOM   1386  N3    G    44       9.723  28.144  -9.750  1.00  0.00           N  
ATOM   1387  C4    G    44       8.554  28.710 -10.180  1.00  0.00           C  
ATOM   1388  C5    G    44       7.347  28.705  -9.507  1.00  0.00           C  
ATOM   1389  C6    G    44       7.283  28.060  -8.216  1.00  0.00           C  
ATOM   1390  O6    G    44       6.329  27.961  -7.441  1.00  0.00           O  
ATOM   1391  N7    G    44       6.379  29.400 -10.244  1.00  0.00           N  
ATOM   1392  C8    G    44       7.031  29.806 -11.303  1.00  0.00           C  
ATOM   1393  N9    G    44       8.356  29.431 -11.345  1.00  0.00           N  
ATOM   1394  OP1   G    44       6.074  31.182 -18.037  1.00  0.00           O  
ATOM   1395  OP2   G    44       8.595  31.027 -17.626  1.00  0.00           O1-
ATOM   1396 HO2'   G    44      12.185  29.526 -12.215  1.00  0.00           H  
ATOM   1397  H1    G    44       8.498  27.033  -6.931  1.00  0.00           H  
ATOM   1398  H8    G    44       6.576  30.409 -12.081  1.00  0.00           H  
ATOM   1399  H1'   G    44       9.982  30.699 -11.671  1.00  0.00           H  
ATOM   1400  H2'   G    44      10.507  28.062 -12.140  1.00  0.00           H  
ATOM   1401  H21   G    44      10.660  26.441  -7.224  1.00  0.00           H  
ATOM   1402  H3'   G    44       8.949  27.688 -13.825  1.00  0.00           H  
ATOM   1403  H22   G    44      11.505  26.940  -8.680  1.00  0.00           H  
ATOM   1404  H4'   G    44       9.474  30.210 -15.315  1.00  0.00           H  
ATOM   1405  H5'   G    44       7.585  28.408 -15.584  1.00  0.00           H  
ATOM   1406 H5''   G    44       6.887  29.149 -14.159  1.00  0.00           H  
ATOM   1407  P     C    45      11.209  26.505 -15.069  1.00  0.00           P  
ATOM   1408  C5'   C    45      11.599  25.272 -17.424  1.00  0.00           C  
ATOM   1409  O5'   C    45      11.829  26.392 -16.572  1.00  0.00           O  
ATOM   1410  C4'   C    45      11.685  25.623 -18.919  1.00  0.00           C  
ATOM   1411  O4'   C    45      10.706  26.603 -19.294  1.00  0.00           O  
ATOM   1412  C3'   C    45      13.021  26.209 -19.384  1.00  0.00           C  
ATOM   1413  O3'   C    45      14.218  25.423 -19.315  1.00  0.00           O  
ATOM   1414  C2'   C    45      12.558  26.794 -20.733  1.00  0.00           C  
ATOM   1415  O2'   C    45      12.157  25.884 -21.749  1.00  0.00           O  
ATOM   1416  C1'   C    45      11.257  27.461 -20.303  1.00  0.00           C  
ATOM   1417  N1    C    45      11.544  28.857 -19.851  1.00  0.00           N  
ATOM   1418  C2    C    45      11.829  29.833 -20.826  1.00  0.00           C  
ATOM   1419  O2    C    45      11.864  29.552 -22.028  1.00  0.00           O  
ATOM   1420  N3    C    45      12.070  31.122 -20.472  1.00  0.00           N  
ATOM   1421  C4    C    45      11.979  31.440 -19.196  1.00  0.00           C  
ATOM   1422  N4    C    45      12.131  32.706 -18.899  1.00  0.00           N  
ATOM   1423  C5    C    45      11.705  30.502 -18.164  1.00  0.00           C  
ATOM   1424  C6    C    45      11.477  29.218 -18.530  1.00  0.00           C  
ATOM   1425  OP1   C    45      10.122  25.501 -14.884  1.00  0.00           O  
ATOM   1426  OP2   C    45      12.344  26.512 -14.103  1.00  0.00           O1-
ATOM   1427 HO2'   C    45      12.917  25.763 -22.344  1.00  0.00           H  
ATOM   1428  H5    C    45      11.625  30.779 -17.126  1.00  0.00           H  
ATOM   1429  H6    C    45      11.225  28.480 -17.779  1.00  0.00           H  
ATOM   1430  H1'   C    45      10.601  27.511 -21.171  1.00  0.00           H  
ATOM   1431  H2'   C    45      13.265  27.527 -21.113  1.00  0.00           H  
ATOM   1432  H3'   C    45      13.227  27.065 -18.737  1.00  0.00           H  
ATOM   1433  H4'   C    45      11.498  24.715 -19.489  1.00  0.00           H  
ATOM   1434  H41   C    45      12.279  33.350 -19.655  1.00  0.00           H  
ATOM   1435  H5'   C    45      10.604  24.860 -17.249  1.00  0.00           H  
ATOM   1436  H42   C    45      11.991  33.010 -17.952  1.00  0.00           H  
ATOM   1437 H5''   C    45      12.331  24.492 -17.198  1.00  0.00           H  
ATOM   1438  P     G    46      14.562  24.136 -20.234  1.00  0.00           P  
ATOM   1439  C5'   G    46      14.476  24.172 -22.904  1.00  0.00           C  
ATOM   1440  O5'   G    46      14.858  24.797 -21.686  1.00  0.00           O  
ATOM   1441  C4'   G    46      14.565  25.152 -24.084  1.00  0.00           C  
ATOM   1442  O4'   G    46      13.827  26.352 -23.852  1.00  0.00           O  
ATOM   1443  C3'   G    46      15.989  25.601 -24.382  1.00  0.00           C  
ATOM   1444  O3'   G    46      16.780  24.599 -25.018  1.00  0.00           O  
ATOM   1445  C2'   G    46      15.675  26.852 -25.222  1.00  0.00           C  
ATOM   1446  O2'   G    46      15.204  26.586 -26.550  1.00  0.00           O  
ATOM   1447  C1'   G    46      14.500  27.452 -24.459  1.00  0.00           C  
ATOM   1448  N1    G    46      15.081  32.469 -23.454  1.00  0.00           N  
ATOM   1449  C2    G    46      14.805  31.835 -24.622  1.00  0.00           C  
ATOM   1450  N2    G    46      14.643  32.583 -25.685  1.00  0.00           N  
ATOM   1451  N3    G    46      14.712  30.514 -24.778  1.00  0.00           N  
ATOM   1452  C4    G    46      14.965  29.823 -23.623  1.00  0.00           C  
ATOM   1453  C5    G    46      15.271  30.364 -22.389  1.00  0.00           C  
ATOM   1454  C6    G    46      15.301  31.804 -22.262  1.00  0.00           C  
ATOM   1455  O6    G    46      15.500  32.500 -21.264  1.00  0.00           O  
ATOM   1456  N7    G    46      15.529  29.344 -21.463  1.00  0.00           N  
ATOM   1457  C8    G    46      15.371  28.250 -22.163  1.00  0.00           C  
ATOM   1458  N9    G    46      14.949  28.452 -23.455  1.00  0.00           N  
ATOM   1459  OP1   G    46      13.379  23.232 -20.283  1.00  0.00           O  
ATOM   1460  OP2   G    46      15.851  23.582 -19.739  1.00  0.00           O1-
ATOM   1461 HO2'   G    46      15.461  27.323 -27.135  1.00  0.00           H  
ATOM   1462  H1    G    46      15.133  33.471 -23.433  1.00  0.00           H  
ATOM   1463  H8    G    46      15.503  27.258 -21.745  1.00  0.00           H  
ATOM   1464  H1'   G    46      13.835  27.959 -25.156  1.00  0.00           H  
ATOM   1465  H2'   G    46      16.519  27.535 -25.213  1.00  0.00           H  
ATOM   1466  H21   G    46      14.800  33.579 -25.658  1.00  0.00           H  
ATOM   1467  H3'   G    46      16.457  25.915 -23.448  1.00  0.00           H  
ATOM   1468  H22   G    46      14.467  32.113 -26.562  1.00  0.00           H  
ATOM   1469  H4'   G    46      14.169  24.666 -24.973  1.00  0.00           H  
ATOM   1470  H5'   G    46      13.452  23.798 -22.842  1.00  0.00           H  
ATOM   1471 H5''   G    46      15.129  23.318 -23.091  1.00  0.00           H  
ATOM   1472  P     G    47      18.388  24.714 -25.032  1.00  0.00           P  
ATOM   1473  C5'   G    47      18.364  26.206 -27.216  1.00  0.00           C  
ATOM   1474  O5'   G    47      18.684  26.086 -25.836  1.00  0.00           O  
ATOM   1475  C4'   G    47      18.439  27.659 -27.725  1.00  0.00           C  
ATOM   1476  O4'   G    47      17.647  28.613 -27.008  1.00  0.00           O  
ATOM   1477  C3'   G    47      19.876  28.149 -27.669  1.00  0.00           C  
ATOM   1478  O3'   G    47      20.613  27.566 -28.744  1.00  0.00           O  
ATOM   1479  C2'   G    47      19.656  29.676 -27.694  1.00  0.00           C  
ATOM   1480  O2'   G    47      19.381  30.206 -28.996  1.00  0.00           O  
ATOM   1481  C1'   G    47      18.378  29.834 -26.858  1.00  0.00           C  
ATOM   1482  N1    G    47      19.225  33.455 -23.230  1.00  0.00           N  
ATOM   1483  C2    G    47      19.303  33.553 -24.578  1.00  0.00           C  
ATOM   1484  N2    G    47      19.688  34.715 -25.041  1.00  0.00           N  
ATOM   1485  N3    G    47      19.094  32.550 -25.441  1.00  0.00           N  
ATOM   1486  C4    G    47      18.851  31.352 -24.820  1.00  0.00           C  
ATOM   1487  C5    G    47      18.787  31.144 -23.454  1.00  0.00           C  
ATOM   1488  C6    G    47      18.950  32.278 -22.569  1.00  0.00           C  
ATOM   1489  O6    G    47      18.893  32.330 -21.338  1.00  0.00           O  
ATOM   1490  N7    G    47      18.592  29.787 -23.180  1.00  0.00           N  
ATOM   1491  C8    G    47      18.533  29.236 -24.361  1.00  0.00           C  
ATOM   1492  N9    G    47      18.629  30.115 -25.413  1.00  0.00           N  
ATOM   1493  OP1   G    47      18.914  23.556 -25.813  1.00  0.00           O  
ATOM   1494  OP2   G    47      18.852  24.891 -23.627  1.00  0.00           O1-
ATOM   1495 HO2'   G    47      19.733  31.114 -29.059  1.00  0.00           H  
ATOM   1496  H1    G    47      19.446  34.257 -22.664  1.00  0.00           H  
ATOM   1497  H8    G    47      18.391  28.175 -24.506  1.00  0.00           H  
ATOM   1498  H1'   G    47      17.796  30.666 -27.260  1.00  0.00           H  
ATOM   1499  H2'   G    47      20.492  30.189 -27.222  1.00  0.00           H  
ATOM   1500  H21   G    47      19.988  35.441 -24.400  1.00  0.00           H  
ATOM   1501  H3'   G    47      20.307  27.877 -26.704  1.00  0.00           H  
ATOM   1502  H22   G    47      19.776  34.820 -26.038  1.00  0.00           H  
ATOM   1503  H4'   G    47      18.122  27.672 -28.769  1.00  0.00           H  
ATOM   1504  H5'   G    47      17.367  25.813 -27.407  1.00  0.00           H  
ATOM   1505 H5''   G    47      19.057  25.595 -27.796  1.00  0.00           H  
ATOM   1506  P     C    48      22.184  27.248 -28.590  1.00  0.00           P  
ATOM   1507  C5'   C    48      22.750  29.669 -29.469  1.00  0.00           C  
ATOM   1508  O5'   C    48      22.793  28.727 -28.406  1.00  0.00           O  
ATOM   1509  C4'   C    48      23.178  31.072 -29.019  1.00  0.00           C  
ATOM   1510  O4'   C    48      22.303  31.682 -28.075  1.00  0.00           O  
ATOM   1511  C3'   C    48      24.564  31.032 -28.388  1.00  0.00           C  
ATOM   1512  O3'   C    48      25.538  30.850 -29.417  1.00  0.00           O  
ATOM   1513  C2'   C    48      24.548  32.364 -27.607  1.00  0.00           C  
ATOM   1514  O2'   C    48      24.806  33.524 -28.405  1.00  0.00           O  
ATOM   1515  C1'   C    48      23.077  32.451 -27.157  1.00  0.00           C  
ATOM   1516  N1    C    48      22.868  31.962 -25.762  1.00  0.00           N  
ATOM   1517  C2    C    48      22.896  32.895 -24.713  1.00  0.00           C  
ATOM   1518  O2    C    48      23.231  34.072 -24.877  1.00  0.00           O  
ATOM   1519  N3    C    48      22.554  32.527 -23.460  1.00  0.00           N  
ATOM   1520  C4    C    48      22.200  31.276 -23.237  1.00  0.00           C  
ATOM   1521  N4    C    48      21.879  30.984 -22.010  1.00  0.00           N  
ATOM   1522  C5    C    48      22.160  30.281 -24.248  1.00  0.00           C  
ATOM   1523  C6    C    48      22.515  30.660 -25.499  1.00  0.00           C  
ATOM   1524  OP1   C    48      22.669  26.662 -29.875  1.00  0.00           O  
ATOM   1525  OP2   C    48      22.405  26.483 -27.329  1.00  0.00           O1-
ATOM   1526 HO2'   C    48      25.057  34.272 -27.831  1.00  0.00           H  
ATOM   1527  H5    C    48      21.872  29.261 -24.052  1.00  0.00           H  
ATOM   1528  H6    C    48      22.504  29.938 -26.301  1.00  0.00           H  
ATOM   1529  H1'   C    48      22.758  33.495 -27.209  1.00  0.00           H  
ATOM   1530  H2'   C    48      25.223  32.309 -26.752  1.00  0.00           H  
ATOM   1531  H3'   C    48      24.611  30.220 -27.659  1.00  0.00           H  
ATOM   1532  H4'   C    48      23.228  31.718 -29.898  1.00  0.00           H  
ATOM   1533  H41   C    48      22.045  31.718 -21.330  1.00  0.00           H  
ATOM   1534  H5'   C    48      21.745  29.727 -29.884  1.00  0.00           H  
ATOM   1535  H42   C    48      21.597  30.055 -21.759  1.00  0.00           H  
ATOM   1536 H5''   C    48      23.420  29.338 -30.265  1.00  0.00           H  
ATOM   1537  P     U    49      26.865  29.964 -29.170  1.00  0.00           P  
ATOM   1538  C5'   U    49      28.010  32.218 -28.427  1.00  0.00           C  
ATOM   1539  O5'   U    49      27.681  30.868 -28.127  1.00  0.00           O  
ATOM   1540  C4'   U    49      28.572  32.919 -27.187  1.00  0.00           C  
ATOM   1541  O4'   U    49      27.662  32.855 -26.098  1.00  0.00           O  
ATOM   1542  C3'   U    49      29.895  32.234 -26.824  1.00  0.00           C  
ATOM   1543  O3'   U    49      31.131  32.698 -27.434  1.00  0.00           O  
ATOM   1544  C2'   U    49      29.841  32.288 -25.268  1.00  0.00           C  
ATOM   1545  O2'   U    49      30.615  33.363 -24.720  1.00  0.00           O  
ATOM   1546  C1'   U    49      28.357  32.543 -24.903  1.00  0.00           C  
ATOM   1547  N1    U    49      27.630  31.454 -24.166  1.00  0.00           N  
ATOM   1548  C2    U    49      27.592  31.515 -22.763  1.00  0.00           C  
ATOM   1549  O2    U    49      28.299  32.272 -22.096  1.00  0.00           O  
ATOM   1550  N3    U    49      26.695  30.684 -22.114  1.00  0.00           N  
ATOM   1551  C4    U    49      25.830  29.800 -22.717  1.00  0.00           C  
ATOM   1552  O4    U    49      25.060  29.124 -22.039  1.00  0.00           O  
ATOM   1553  C5    U    49      25.939  29.761 -24.157  1.00  0.00           C  
ATOM   1554  C6    U    49      26.815  30.555 -24.829  1.00  0.00           C  
ATOM   1555  OP1   U    49      27.630  29.890 -30.449  1.00  0.00           O  
ATOM   1556  OP2   U    49      26.508  28.691 -28.482  1.00  0.00           O1-
ATOM   1557 HO2'   U    49      30.710  33.251 -23.752  1.00  0.00           H  
ATOM   1558  H3    U    49      26.656  30.735 -21.111  1.00  0.00           H  
ATOM   1559  H5    U    49      25.294  29.085 -24.701  1.00  0.00           H  
ATOM   1560  H6    U    49      26.849  30.505 -25.908  1.00  0.00           H  
ATOM   1561  H1'   U    49      28.326  33.435 -24.272  1.00  0.00           H  
ATOM   1562  H2'   U    49      30.174  31.331 -24.860  1.00  0.00           H  
ATOM   1563  H3'   U    49      29.815  31.175 -27.074  1.00  0.00           H  
ATOM   1564  H4'   U    49      28.736  33.973 -27.371  1.00  0.00           H  
ATOM   1565  H5'   U    49      27.136  32.763 -28.767  1.00  0.00           H  
ATOM   1566 H5''   U    49      28.751  32.238 -29.226  1.00  0.00           H  
ATOM   1567  P     A    50      31.339  33.694 -28.759  1.00  0.00           P  
ATOM   1568  C5'   A    50      32.314  33.489 -31.268  1.00  0.00           C  
ATOM   1569  O5'   A    50      31.661  32.842 -30.146  1.00  0.00           O  
ATOM   1570  C4'   A    50      32.246  32.734 -32.626  1.00  0.00           C  
ATOM   1571  O4'   A    50      30.922  32.759 -33.200  1.00  0.00           O  
ATOM   1572  C3'   A    50      33.077  33.281 -33.813  1.00  0.00           C  
ATOM   1573  O3'   A    50      34.508  33.281 -33.827  1.00  0.00           O  
ATOM   1574  C2'   A    50      32.487  32.370 -34.904  1.00  0.00           C  
ATOM   1575  O2'   A    50      32.846  30.984 -34.800  1.00  0.00           O  
ATOM   1576  C1'   A    50      30.995  32.570 -34.629  1.00  0.00           C  
ATOM   1577  N1    A    50      30.826  34.870 -39.305  1.00  0.00           N  
ATOM   1578  C2    A    50      31.283  33.687 -38.917  1.00  0.00           C  
ATOM   1579  N3    A    50      31.226  33.147 -37.702  1.00  0.00           N  
ATOM   1580  C4    A    50      30.651  33.976 -36.777  1.00  0.00           C  
ATOM   1581  C5    A    50      30.121  35.217 -37.030  1.00  0.00           C  
ATOM   1582  C6    A    50      30.235  35.636 -38.387  1.00  0.00           C  
ATOM   1583  N6    A    50      29.794  36.777 -38.888  1.00  0.00           N  
ATOM   1584  N7    A    50      29.572  35.769 -35.861  1.00  0.00           N  
ATOM   1585  C8    A    50      29.816  34.855 -34.952  1.00  0.00           C  
ATOM   1586  N9    A    50      30.514  33.760 -35.410  1.00  0.00           N  
ATOM   1587  OP1   A    50      32.572  34.443 -28.412  1.00  0.00           O  
ATOM   1588  OP2   A    50      30.121  34.505 -29.046  1.00  0.00           O1-
ATOM   1589 HO2'   A    50      32.810  30.567 -35.684  1.00  0.00           H  
ATOM   1590  H2    A    50      31.760  33.087 -39.683  1.00  0.00           H  
ATOM   1591  H8    A    50      29.519  34.960 -33.915  1.00  0.00           H  
ATOM   1592  H1'   A    50      30.437  31.685 -34.944  1.00  0.00           H  
ATOM   1593  H2'   A    50      32.755  32.739 -35.883  1.00  0.00           H  
ATOM   1594  H3'   A    50      32.737  34.301 -33.979  1.00  0.00           H  
ATOM   1595  H4'   A    50      32.549  31.703 -32.441  1.00  0.00           H  
ATOM   1596  H5'   A    50      33.364  33.640 -31.020  1.00  0.00           H  
ATOM   1597  H61   A    50      29.941  36.955 -39.871  1.00  0.00           H  
ATOM   1598  H62   A    50      29.316  37.436 -38.291  1.00  0.00           H  
ATOM   1599 H5''   A    50      31.870  34.475 -31.415  1.00  0.00           H  
ATOM   1600  P     G    51      35.341  34.050 -35.030  1.00  0.00           P  
ATOM   1601  C5'   G    51      34.142  36.423 -34.755  1.00  0.00           C  
ATOM   1602  O5'   G    51      35.337  35.648 -34.698  1.00  0.00           O  
ATOM   1603  C4'   G    51      33.723  37.029 -33.391  1.00  0.00           C  
ATOM   1604  O4'   G    51      33.972  36.130 -32.301  1.00  0.00           O  
ATOM   1605  C3'   G    51      34.513  38.314 -33.094  1.00  0.00           C  
ATOM   1606  O3'   G    51      33.832  39.419 -32.462  1.00  0.00           O  
ATOM   1607  C2'   G    51      35.704  37.768 -32.312  1.00  0.00           C  
ATOM   1608  O2'   G    51      36.258  38.811 -31.528  1.00  0.00           O  
ATOM   1609  C1'   G    51      35.135  36.542 -31.573  1.00  0.00           C  
ATOM   1610  N1    G    51      37.118  33.133 -28.217  1.00  0.00           N  
ATOM   1611  C2    G    51      36.074  33.993 -28.095  1.00  0.00           C  
ATOM   1612  N2    G    51      35.492  34.095 -26.927  1.00  0.00           N  
ATOM   1613  N3    G    51      35.624  34.782 -29.064  1.00  0.00           N  
ATOM   1614  C4    G    51      36.325  34.692 -30.227  1.00  0.00           C  
ATOM   1615  C5    G    51      37.401  33.857 -30.453  1.00  0.00           C  
ATOM   1616  C6    G    51      37.825  32.970 -29.394  1.00  0.00           C  
ATOM   1617  O6    G    51      38.714  32.114 -29.403  1.00  0.00           O  
ATOM   1618  N7    G    51      37.911  34.074 -31.736  1.00  0.00           N  
ATOM   1619  C8    G    51      37.138  35.015 -32.215  1.00  0.00           C  
ATOM   1620  N9    G    51      36.133  35.439 -31.378  1.00  0.00           N  
ATOM   1621  OP1   G    51      34.664  33.890 -36.345  1.00  0.00           O  
ATOM   1622  OP2   G    51      36.757  33.595 -34.947  1.00  0.00           O1-
ATOM   1623 HO2'   G    51      35.542  39.442 -31.341  1.00  0.00           H  
ATOM   1624  H1    G    51      37.413  32.595 -27.425  1.00  0.00           H  
ATOM   1625  H8    G    51      37.274  35.428 -33.205  1.00  0.00           H  
ATOM   1626  H1'   G    51      34.805  36.866 -30.588  1.00  0.00           H  
ATOM   1627  H2'   G    51      36.451  37.433 -33.030  1.00  0.00           H  
ATOM   1628  H21   G    51      35.752  33.529 -26.138  1.00  0.00           H  
ATOM   1629  H3'   G    51      34.908  38.704 -34.034  1.00  0.00           H  
ATOM   1630  H22   G    51      34.675  34.691 -26.927  1.00  0.00           H  
ATOM   1631  H4'   G    51      32.664  37.265 -33.462  1.00  0.00           H  
ATOM   1632  H5'   G    51      33.316  35.834 -35.151  1.00  0.00           H  
ATOM   1633 H5''   G    51      34.288  37.237 -35.468  1.00  0.00           H  
ATOM   1634  P     U    52      32.785  39.361 -31.207  1.00  0.00           P  
ATOM   1635  C5'   U    52      32.788  38.499 -28.703  1.00  0.00           C  
ATOM   1636  O5'   U    52      33.564  38.891 -29.843  1.00  0.00           O  
ATOM   1637  C4'   U    52      33.526  38.138 -27.393  1.00  0.00           C  
ATOM   1638  O4'   U    52      34.492  37.110 -27.545  1.00  0.00           O  
ATOM   1639  C3'   U    52      34.214  39.307 -26.684  1.00  0.00           C  
ATOM   1640  O3'   U    52      33.265  40.076 -25.942  1.00  0.00           O  
ATOM   1641  C2'   U    52      35.256  38.558 -25.821  1.00  0.00           C  
ATOM   1642  O2'   U    52      34.765  38.045 -24.579  1.00  0.00           O  
ATOM   1643  C1'   U    52      35.594  37.338 -26.670  1.00  0.00           C  
ATOM   1644  N1    U    52      36.884  37.456 -27.406  1.00  0.00           N  
ATOM   1645  C2    U    52      38.057  37.066 -26.745  1.00  0.00           C  
ATOM   1646  O2    U    52      38.153  36.980 -25.520  1.00  0.00           O  
ATOM   1647  N3    U    52      39.147  36.764 -27.538  1.00  0.00           N  
ATOM   1648  C4    U    52      39.194  36.855 -28.904  1.00  0.00           C  
ATOM   1649  O4    U    52      40.190  36.528 -29.538  1.00  0.00           O  
ATOM   1650  C5    U    52      38.004  37.379 -29.498  1.00  0.00           C  
ATOM   1651  C6    U    52      36.904  37.673 -28.761  1.00  0.00           C  
ATOM   1652  OP1   U    52      31.703  38.391 -31.529  1.00  0.00           O  
ATOM   1653  OP2   U    52      32.380  40.778 -30.988  1.00  0.00           O1-
ATOM   1654 HO2'   U    52      35.366  38.322 -23.864  1.00  0.00           H  
ATOM   1655  H3    U    52      40.023  36.571 -27.081  1.00  0.00           H  
ATOM   1656  H5    U    52      38.003  37.488 -30.567  1.00  0.00           H  
ATOM   1657  H6    U    52      36.000  38.008 -29.245  1.00  0.00           H  
ATOM   1658  H1'   U    52      35.691  36.485 -25.998  1.00  0.00           H  
ATOM   1659  H2'   U    52      36.143  39.161 -25.668  1.00  0.00           H  
ATOM   1660  H3'   U    52      34.731  39.921 -27.427  1.00  0.00           H  
ATOM   1661  H4'   U    52      32.774  37.761 -26.698  1.00  0.00           H  
ATOM   1662  H5'   U    52      32.180  37.637 -28.981  1.00  0.00           H  
ATOM   1663 H5''   U    52      32.100  39.313 -28.467  1.00  0.00           H  
ATOM   1664  P     A    53      33.593  41.592 -25.487  1.00  0.00           P  
ATOM   1665  C5'   A    53      34.898  41.048 -23.219  1.00  0.00           C  
ATOM   1666  O5'   A    53      34.932  41.487 -24.573  1.00  0.00           O  
ATOM   1667  C4'   A    53      36.312  40.875 -22.631  1.00  0.00           C  
ATOM   1668  O4'   A    53      37.108  39.872 -23.274  1.00  0.00           O  
ATOM   1669  C3'   A    53      37.129  42.159 -22.744  1.00  0.00           C  
ATOM   1670  O3'   A    53      36.632  43.238 -21.956  1.00  0.00           O  
ATOM   1671  C2'   A    53      38.531  41.597 -22.444  1.00  0.00           C  
ATOM   1672  O2'   A    53      38.763  41.213 -21.083  1.00  0.00           O  
ATOM   1673  C1'   A    53      38.463  40.334 -23.313  1.00  0.00           C  
ATOM   1674  N1    A    53      42.441  40.896 -26.561  1.00  0.00           N  
ATOM   1675  C2    A    53      42.384  40.754 -25.242  1.00  0.00           C  
ATOM   1676  N3    A    53      41.305  40.643 -24.471  1.00  0.00           N  
ATOM   1677  C4    A    53      40.150  40.717 -25.190  1.00  0.00           C  
ATOM   1678  C5    A    53      40.040  40.872 -26.546  1.00  0.00           C  
ATOM   1679  C6    A    53      41.280  40.933 -27.225  1.00  0.00           C  
ATOM   1680  N6    A    53      41.387  41.051 -28.535  1.00  0.00           N  
ATOM   1681  N7    A    53      38.700  40.981 -26.940  1.00  0.00           N  
ATOM   1682  C8    A    53      38.063  40.887 -25.804  1.00  0.00           C  
ATOM   1683  N9    A    53      38.862  40.646 -24.711  1.00  0.00           N  
ATOM   1684  OP1   A    53      32.452  42.065 -24.647  1.00  0.00           O  
ATOM   1685  OP2   A    53      33.933  42.368 -26.715  1.00  0.00           O1-
ATOM   1686 HO2'   A    53      39.718  41.082 -20.931  1.00  0.00           H  
ATOM   1687  H2    A    53      43.337  40.713 -24.731  1.00  0.00           H  
ATOM   1688  H8    A    53      36.991  40.975 -25.729  1.00  0.00           H  
ATOM   1689  H1'   A    53      39.146  39.576 -22.921  1.00  0.00           H  
ATOM   1690  H2'   A    53      39.308  42.268 -22.799  1.00  0.00           H  
ATOM   1691  H3'   A    53      37.125  42.459 -23.792  1.00  0.00           H  
ATOM   1692  H4'   A    53      36.222  40.620 -21.573  1.00  0.00           H  
ATOM   1693  H5'   A    53      34.357  40.107 -23.132  1.00  0.00           H  
ATOM   1694  H61   A    53      42.311  41.072 -28.948  1.00  0.00           H  
ATOM   1695  H62   A    53      40.554  41.095 -29.097  1.00  0.00           H  
ATOM   1696 H5''   A    53      34.366  41.785 -22.614  1.00  0.00           H  
ATOM   1697  P     C    54      36.885  44.774 -22.447  1.00  0.00           P  
ATOM   1698  C5'   C    54      39.090  44.769 -20.925  1.00  0.00           C  
ATOM   1699  O5'   C    54      38.472  45.021 -22.183  1.00  0.00           O  
ATOM   1700  C4'   C    54      40.630  44.847 -21.001  1.00  0.00           C  
ATOM   1701  O4'   C    54      41.252  43.828 -21.796  1.00  0.00           O  
ATOM   1702  C3'   C    54      41.077  46.196 -21.563  1.00  0.00           C  
ATOM   1703  O3'   C    54      40.968  47.232 -20.583  1.00  0.00           O  
ATOM   1704  C2'   C    54      42.484  45.844 -22.084  1.00  0.00           C  
ATOM   1705  O2'   C    54      43.491  45.790 -21.067  1.00  0.00           O  
ATOM   1706  C1'   C    54      42.261  44.419 -22.625  1.00  0.00           C  
ATOM   1707  N1    C    54      41.857  44.415 -24.070  1.00  0.00           N  
ATOM   1708  C2    C    54      42.836  44.552 -25.067  1.00  0.00           C  
ATOM   1709  O2    C    54      44.020  44.767 -24.800  1.00  0.00           O  
ATOM   1710  N3    C    54      42.511  44.448 -26.381  1.00  0.00           N  
ATOM   1711  C4    C    54      41.248  44.225 -26.702  1.00  0.00           C  
ATOM   1712  N4    C    54      40.950  44.116 -27.963  1.00  0.00           N  
ATOM   1713  C5    C    54      40.216  44.073 -25.748  1.00  0.00           C  
ATOM   1714  C6    C    54      40.563  44.164 -24.448  1.00  0.00           C  
ATOM   1715  OP1   C    54      36.082  45.698 -21.590  1.00  0.00           O  
ATOM   1716  OP2   C    54      36.674  44.849 -23.927  1.00  0.00           O1-
ATOM   1717 HO2'   C    54      44.372  45.921 -21.464  1.00  0.00           H  
ATOM   1718  H5    C    54      39.189  43.879 -26.017  1.00  0.00           H  
ATOM   1719  H6    C    54      39.809  44.026 -23.702  1.00  0.00           H  
ATOM   1720  H1'   C    54      43.194  43.856 -22.531  1.00  0.00           H  
ATOM   1721  H2'   C    54      42.769  46.525 -22.884  1.00  0.00           H  
ATOM   1722  H3'   C    54      40.471  46.440 -22.438  1.00  0.00           H  
ATOM   1723  H4'   C    54      41.024  44.762 -19.988  1.00  0.00           H  
ATOM   1724  H41   C    54      41.691  44.227 -28.644  1.00  0.00           H  
ATOM   1725  H5'   C    54      38.816  43.782 -20.556  1.00  0.00           H  
ATOM   1726  H42   C    54      39.998  43.975 -28.241  1.00  0.00           H  
ATOM   1727 H5''   C    54      38.741  45.504 -20.198  1.00  0.00           H  
ATOM   1728  P     U    55      40.524  48.729 -21.026  1.00  0.00           P  
ATOM   1729  C5'   U    55      43.046  49.407 -21.410  1.00  0.00           C  
ATOM   1730  O5'   U    55      41.759  49.184 -21.962  1.00  0.00           O  
ATOM   1731  C4'   U    55      44.104  49.638 -22.495  1.00  0.00           C  
ATOM   1732  O4'   U    55      44.403  48.475 -23.271  1.00  0.00           O  
ATOM   1733  C3'   U    55      43.678  50.725 -23.486  1.00  0.00           C  
ATOM   1734  O3'   U    55      43.624  52.034 -22.910  1.00  0.00           O  
ATOM   1735  C2'   U    55      44.718  50.445 -24.587  1.00  0.00           C  
ATOM   1736  O2'   U    55      46.033  50.878 -24.247  1.00  0.00           O  
ATOM   1737  C1'   U    55      44.704  48.905 -24.600  1.00  0.00           C  
ATOM   1738  N1    U    55      43.712  48.388 -25.588  1.00  0.00           N  
ATOM   1739  C2    U    55      44.137  48.212 -26.911  1.00  0.00           C  
ATOM   1740  O2    U    55      45.282  48.443 -27.297  1.00  0.00           O  
ATOM   1741  N3    U    55      43.201  47.761 -27.819  1.00  0.00           N  
ATOM   1742  C4    U    55      41.882  47.487 -27.538  1.00  0.00           C  
ATOM   1743  O4    U    55      41.123  47.137 -28.433  1.00  0.00           O  
ATOM   1744  C5    U    55      41.514  47.672 -26.154  1.00  0.00           C  
ATOM   1745  C6    U    55      42.408  48.111 -25.234  1.00  0.00           C  
ATOM   1746  OP1   U    55      40.489  49.596 -19.808  1.00  0.00           O  
ATOM   1747  OP2   U    55      39.305  48.663 -21.887  1.00  0.00           O1-
ATOM   1748 HO2'   U    55      46.611  50.903 -25.027  1.00  0.00           H  
ATOM   1749  H3    U    55      43.492  47.660 -28.772  1.00  0.00           H  
ATOM   1750  H5    U    55      40.496  47.459 -25.860  1.00  0.00           H  
ATOM   1751  H6    U    55      42.097  48.248 -24.210  1.00  0.00           H  
ATOM   1752  H1'   U    55      45.695  48.544 -24.885  1.00  0.00           H  
ATOM   1753  H2'   U    55      44.394  50.856 -25.542  1.00  0.00           H  
ATOM   1754  H3'   U    55      42.697  50.470 -23.892  1.00  0.00           H  
ATOM   1755  H4'   U    55      45.023  49.967 -22.004  1.00  0.00           H  
ATOM   1756  H5'   U    55      43.350  48.552 -20.803  1.00  0.00           H  
ATOM   1757 H5''   U    55      43.014  50.286 -20.765  1.00  0.00           H  
ATOM   1758  P     C    56      42.674  53.183 -23.566  1.00  0.00           P  
ATOM   1759  C5'   C    56      44.623  53.965 -25.176  1.00  0.00           C  
ATOM   1760  O5'   C    56      43.294  53.473 -25.042  1.00  0.00           O  
ATOM   1761  C4'   C    56      45.126  54.040 -26.626  1.00  0.00           C  
ATOM   1762  O4'   C    56      45.273  52.765 -27.269  1.00  0.00           O  
ATOM   1763  C3'   C    56      44.199  54.884 -27.507  1.00  0.00           C  
ATOM   1764  O3'   C    56      44.238  56.290 -27.215  1.00  0.00           O  
ATOM   1765  C2'   C    56      44.697  54.401 -28.889  1.00  0.00           C  
ATOM   1766  O2'   C    56      45.966  54.933 -29.285  1.00  0.00           O  
ATOM   1767  C1'   C    56      44.878  52.893 -28.637  1.00  0.00           C  
ATOM   1768  N1    C    56      43.627  52.120 -28.938  1.00  0.00           N  
ATOM   1769  C2    C    56      43.336  51.781 -30.273  1.00  0.00           C  
ATOM   1770  O2    C    56      44.015  52.206 -31.208  1.00  0.00           O  
ATOM   1771  N3    C    56      42.294  50.962 -30.573  1.00  0.00           N  
ATOM   1772  C4    C    56      41.539  50.517 -29.587  1.00  0.00           C  
ATOM   1773  N4    C    56      40.557  49.724 -29.913  1.00  0.00           N  
ATOM   1774  C5    C    56      41.773  50.829 -28.221  1.00  0.00           C  
ATOM   1775  C6    C    56      42.825  51.632 -27.935  1.00  0.00           C  
ATOM   1776  OP1   C    56      42.791  54.420 -22.732  1.00  0.00           O  
ATOM   1777  OP2   C    56      41.307  52.612 -23.767  1.00  0.00           O1-
ATOM   1778 HO2'   C    56      46.200  54.617 -30.173  1.00  0.00           H  
ATOM   1779  H5    C    56      41.151  50.462 -27.419  1.00  0.00           H  
ATOM   1780  H6    C    56      43.034  51.892 -26.908  1.00  0.00           H  
ATOM   1781  H1'   C    56      45.676  52.516 -29.284  1.00  0.00           H  
ATOM   1782  H2'   C    56      43.944  54.581 -29.653  1.00  0.00           H  
ATOM   1783  H3'   C    56      43.177  54.519 -27.382  1.00  0.00           H  
ATOM   1784  H4'   C    56      46.101  54.528 -26.612  1.00  0.00           H  
ATOM   1785  H41   C    56      40.391  49.516 -30.885  1.00  0.00           H  
ATOM   1786  H5'   C    56      45.303  53.326 -24.619  1.00  0.00           H  
ATOM   1787  H42   C    56      40.024  49.276 -29.190  1.00  0.00           H  
ATOM   1788 H5''   C    56      44.686  54.963 -24.743  1.00  0.00           H  
ATOM   1789  P     U    57      42.969  57.252 -27.590  1.00  0.00           P  
ATOM   1790  C5'   U    57      43.897  57.627 -29.996  1.00  0.00           C  
ATOM   1791  O5'   U    57      42.841  57.125 -29.201  1.00  0.00           O  
ATOM   1792  C4'   U    57      43.748  57.412 -31.503  1.00  0.00           C  
ATOM   1793  O4'   U    57      43.730  56.029 -31.848  1.00  0.00           O  
ATOM   1794  C3'   U    57      42.488  58.062 -32.081  1.00  0.00           C  
ATOM   1795  O3'   U    57      42.628  59.473 -32.283  1.00  0.00           O  
ATOM   1796  C2'   U    57      42.332  57.210 -33.356  1.00  0.00           C  
ATOM   1797  O2'   U    57      43.219  57.582 -34.417  1.00  0.00           O  
ATOM   1798  C1'   U    57      42.751  55.818 -32.858  1.00  0.00           C  
ATOM   1799  N1    U    57      41.598  54.997 -32.369  1.00  0.00           N  
ATOM   1800  C2    U    57      40.805  54.365 -33.335  1.00  0.00           C  
ATOM   1801  O2    U    57      40.909  54.573 -34.543  1.00  0.00           O  
ATOM   1802  N3    U    57      39.871  53.452 -32.891  1.00  0.00           N  
ATOM   1803  C4    U    57      39.637  53.116 -31.578  1.00  0.00           C  
ATOM   1804  O4    U    57      38.790  52.272 -31.306  1.00  0.00           O  
ATOM   1805  C5    U    57      40.465  53.820 -30.626  1.00  0.00           C  
ATOM   1806  C6    U    57      41.400  54.719 -31.031  1.00  0.00           C  
ATOM   1807  OP1   U    57      43.310  58.678 -27.267  1.00  0.00           O  
ATOM   1808  OP2   U    57      41.729  56.664 -26.992  1.00  0.00           O1-
ATOM   1809 HO2'   U    57      42.821  57.356 -35.279  1.00  0.00           H  
ATOM   1810  H3    U    57      39.320  52.991 -33.587  1.00  0.00           H  
ATOM   1811  H5    U    57      40.337  53.611 -29.574  1.00  0.00           H  
ATOM   1812  H6    U    57      42.007  55.211 -30.292  1.00  0.00           H  
ATOM   1813  H1'   U    57      43.210  55.279 -33.691  1.00  0.00           H  
ATOM   1814  H2'   U    57      41.300  57.207 -33.696  1.00  0.00           H  
ATOM   1815  H3'   U    57      41.645  57.851 -31.417  1.00  0.00           H  
ATOM   1816  H4'   U    57      44.610  57.871 -31.986  1.00  0.00           H  
ATOM   1817  H5'   U    57      44.845  57.199 -29.679  1.00  0.00           H  
ATOM   1818 H5''   U    57      43.958  58.684 -29.803  1.00  0.00           H  
ATOM   1819  P     G    58      41.323  60.451 -32.255  1.00  0.00           P  
ATOM   1820  C5'   G    58      40.887  60.301 -34.867  1.00  0.00           C  
ATOM   1821  O5'   G    58      40.463  59.996 -33.548  1.00  0.00           O  
ATOM   1822  C4'   G    58      39.952  59.658 -35.898  1.00  0.00           C  
ATOM   1823  O4'   G    58      39.988  58.232 -35.836  1.00  0.00           O  
ATOM   1824  C3'   G    58      38.491  60.082 -35.696  1.00  0.00           C  
ATOM   1825  O3'   G    58      38.210  61.396 -36.177  1.00  0.00           O  
ATOM   1826  C2'   G    58      37.783  58.927 -36.420  1.00  0.00           C  
ATOM   1827  O2'   G    58      37.815  59.019 -37.848  1.00  0.00           O  
ATOM   1828  C1'   G    58      38.660  57.744 -35.992  1.00  0.00           C  
ATOM   1829  N1    G    58      35.406  54.322 -34.066  1.00  0.00           N  
ATOM   1830  C2    G    58      35.495  54.854 -35.308  1.00  0.00           C  
ATOM   1831  N2    G    58      34.647  54.429 -36.202  1.00  0.00           N  
ATOM   1832  N3    G    58      36.371  55.780 -35.683  1.00  0.00           N  
ATOM   1833  C4    G    58      37.170  56.193 -34.656  1.00  0.00           C  
ATOM   1834  C5    G    58      37.150  55.740 -33.353  1.00  0.00           C  
ATOM   1835  C6    G    58      36.211  54.701 -33.011  1.00  0.00           C  
ATOM   1836  O6    G    58      36.050  54.116 -31.942  1.00  0.00           O  
ATOM   1837  N7    G    58      38.109  56.415 -32.590  1.00  0.00           N  
ATOM   1838  C8    G    58      38.652  57.237 -33.448  1.00  0.00           C  
ATOM   1839  N9    G    58      38.172  57.128 -34.731  1.00  0.00           N  
ATOM   1840  OP1   G    58      41.762  61.863 -32.476  1.00  0.00           O  
ATOM   1841  OP2   G    58      40.496  60.137 -31.049  1.00  0.00           O1-
ATOM   1842 HO2'   G    58      37.097  58.478 -38.228  1.00  0.00           H  
ATOM   1843  H1    G    58      34.713  53.613 -33.885  1.00  0.00           H  
ATOM   1844  H8    G    58      39.437  57.923 -33.176  1.00  0.00           H  
ATOM   1845  H1'   G    58      38.632  56.976 -36.768  1.00  0.00           H  
ATOM   1846  H2'   G    58      36.766  58.813 -36.050  1.00  0.00           H  
ATOM   1847  H21   G    58      33.933  53.748 -35.948  1.00  0.00           H  
ATOM   1848  H3'   G    58      38.240  60.012 -34.636  1.00  0.00           H  
ATOM   1849  H22   G    58      34.703  54.813 -37.130  1.00  0.00           H  
ATOM   1850  H4'   G    58      40.262  59.970 -36.897  1.00  0.00           H  
ATOM   1851  H5'   G    58      41.901  59.931 -35.031  1.00  0.00           H  
ATOM   1852 H5''   G    58      40.886  61.381 -35.018  1.00  0.00           H  
ATOM   1853  P     G    59      36.972  62.247 -35.572  1.00  0.00           P  
ATOM   1854  C5'   G    59      35.237  61.326 -37.339  1.00  0.00           C  
ATOM   1855  O5'   G    59      35.648  61.407 -35.982  1.00  0.00           O  
ATOM   1856  C4'   G    59      34.122  60.294 -37.568  1.00  0.00           C  
ATOM   1857  O4'   G    59      34.508  58.974 -37.180  1.00  0.00           O  
ATOM   1858  C3'   G    59      32.829  60.619 -36.815  1.00  0.00           C  
ATOM   1859  O3'   G    59      32.080  61.662 -37.442  1.00  0.00           O  
ATOM   1860  C2'   G    59      32.170  59.226 -36.847  1.00  0.00           C  
ATOM   1861  O2'   G    59      31.578  58.894 -38.108  1.00  0.00           O  
ATOM   1862  C1'   G    59      33.380  58.310 -36.619  1.00  0.00           C  
ATOM   1863  N1    G    59      31.982  55.310 -32.694  1.00  0.00           N  
ATOM   1864  C2    G    59      31.455  55.451 -33.936  1.00  0.00           C  
ATOM   1865  N2    G    59      30.394  54.745 -34.214  1.00  0.00           N  
ATOM   1866  N3    G    59      31.882  56.302 -34.866  1.00  0.00           N  
ATOM   1867  C4    G    59      32.936  57.060 -34.445  1.00  0.00           C  
ATOM   1868  C5    G    59      33.546  57.007 -33.209  1.00  0.00           C  
ATOM   1869  C6    G    59      33.056  56.050 -32.241  1.00  0.00           C  
ATOM   1870  O6    G    59      33.453  55.822 -31.099  1.00  0.00           O  
ATOM   1871  N7    G    59      34.574  57.955 -33.144  1.00  0.00           N  
ATOM   1872  C8    G    59      34.548  58.526 -34.320  1.00  0.00           C  
ATOM   1873  N9    G    59      33.601  58.020 -35.177  1.00  0.00           N  
ATOM   1874  OP1   G    59      36.944  63.564 -36.272  1.00  0.00           O  
ATOM   1875  OP2   G    59      37.069  62.242 -34.085  1.00  0.00           O1-
ATOM   1876 HO2'   G    59      30.822  58.293 -37.970  1.00  0.00           H  
ATOM   1877  H1    G    59      31.580  54.632 -32.065  1.00  0.00           H  
ATOM   1878  H8    G    59      35.227  59.318 -34.607  1.00  0.00           H  
ATOM   1879  H1'   G    59      33.208  57.360 -37.129  1.00  0.00           H  
ATOM   1880  H2'   G    59      31.447  59.116 -36.045  1.00  0.00           H  
ATOM   1881  H21   G    59      29.988  54.156 -33.490  1.00  0.00           H  
ATOM   1882  H3'   G    59      33.074  60.876 -35.782  1.00  0.00           H  
ATOM   1883  H22   G    59      29.978  54.842 -35.123  1.00  0.00           H  
ATOM   1884  H4'   G    59      33.890  60.279 -38.633  1.00  0.00           H  
ATOM   1885  H5'   G    59      36.089  61.055 -37.964  1.00  0.00           H  
ATOM   1886 H5''   G    59      34.881  62.304 -37.666  1.00  0.00           H  
ATOM   1887  P     U    60      31.112  62.632 -36.583  1.00  0.00           P  
ATOM   1888  C5'   U    60      28.894  61.171 -36.776  1.00  0.00           C  
ATOM   1889  O5'   U    60      29.962  61.665 -35.981  1.00  0.00           O  
ATOM   1890  C4'   U    60      28.079  60.083 -36.056  1.00  0.00           C  
ATOM   1891  O4'   U    60      28.836  58.887 -35.840  1.00  0.00           O  
ATOM   1892  C3'   U    60      27.578  60.482 -34.663  1.00  0.00           C  
ATOM   1893  O3'   U    60      26.559  61.469 -34.594  1.00  0.00           O  
ATOM   1894  C2'   U    60      27.196  59.092 -34.130  1.00  0.00           C  
ATOM   1895  O2'   U    60      26.035  58.513 -34.742  1.00  0.00           O  
ATOM   1896  C1'   U    60      28.443  58.325 -34.585  1.00  0.00           C  
ATOM   1897  N1    U    60      29.496  58.464 -33.534  1.00  0.00           N  
ATOM   1898  C2    U    60      29.356  57.682 -32.390  1.00  0.00           C  
ATOM   1899  O2    U    60      28.466  56.845 -32.236  1.00  0.00           O  
ATOM   1900  N3    U    60      30.268  57.893 -31.387  1.00  0.00           N  
ATOM   1901  C4    U    60      31.313  58.773 -31.390  1.00  0.00           C  
ATOM   1902  O4    U    60      32.073  58.825 -30.427  1.00  0.00           O  
ATOM   1903  C5    U    60      31.395  59.565 -32.591  1.00  0.00           C  
ATOM   1904  C6    U    60      30.503  59.403 -33.602  1.00  0.00           C  
ATOM   1905  OP1   U    60      30.484  63.601 -37.525  1.00  0.00           O  
ATOM   1906  OP2   U    60      31.893  63.169 -35.435  1.00  0.00           O1-
ATOM   1907 HO2'   U    60      25.666  57.812 -34.171  1.00  0.00           H  
ATOM   1908  H3    U    60      30.164  57.341 -30.555  1.00  0.00           H  
ATOM   1909  H5    U    60      32.174  60.308 -32.668  1.00  0.00           H  
ATOM   1910  H6    U    60      30.570  60.037 -34.466  1.00  0.00           H  
ATOM   1911  H1'   U    60      28.198  57.266 -34.700  1.00  0.00           H  
ATOM   1912  H2'   U    60      27.107  59.104 -33.043  1.00  0.00           H  
ATOM   1913  H3'   U    60      28.435  60.844 -34.095  1.00  0.00           H  
ATOM   1914  H4'   U    60      27.210  59.842 -36.671  1.00  0.00           H  
ATOM   1915  H5'   U    60      29.288  60.747 -37.702  1.00  0.00           H  
ATOM   1916 H5''   U    60      28.225  61.993 -37.035  1.00  0.00           H  
ATOM   1917  P     A    61      26.269  62.203 -33.171  1.00  0.00           P  
ATOM   1918  C5'   A    61      24.314  60.533 -32.544  1.00  0.00           C  
ATOM   1919  O5'   A    61      25.593  61.061 -32.219  1.00  0.00           O  
ATOM   1920  C4'   A    61      23.754  59.491 -31.561  1.00  0.00           C  
ATOM   1921  O4'   A    61      24.591  58.349 -31.351  1.00  0.00           O  
ATOM   1922  C3'   A    61      23.503  60.047 -30.158  1.00  0.00           C  
ATOM   1923  O3'   A    61      22.497  61.054 -30.058  1.00  0.00           O  
ATOM   1924  C2'   A    61      23.204  58.716 -29.439  1.00  0.00           C  
ATOM   1925  O2'   A    61      21.930  58.130 -29.737  1.00  0.00           O  
ATOM   1926  C1'   A    61      24.313  57.840 -30.041  1.00  0.00           C  
ATOM   1927  N1    A    61      26.094  56.809 -25.327  1.00  0.00           N  
ATOM   1928  C2    A    61      24.976  56.462 -25.951  1.00  0.00           C  
ATOM   1929  N3    A    61      24.623  56.717 -27.209  1.00  0.00           N  
ATOM   1930  C4    A    61      25.572  57.441 -27.872  1.00  0.00           C  
ATOM   1931  C5    A    61      26.778  57.858 -27.379  1.00  0.00           C  
ATOM   1932  C6    A    61      26.995  57.496 -26.027  1.00  0.00           C  
ATOM   1933  N6    A    61      28.067  57.811 -25.333  1.00  0.00           N  
ATOM   1934  N7    A    61      27.508  58.559 -28.352  1.00  0.00           N  
ATOM   1935  C8    A    61      26.698  58.568 -29.379  1.00  0.00           C  
ATOM   1936  N9    A    61      25.499  57.934 -29.158  1.00  0.00           N  
ATOM   1937  OP1   A    61      25.282  63.291 -33.437  1.00  0.00           O  
ATOM   1938  OP2   A    61      27.579  62.579 -32.564  1.00  0.00           O1-
ATOM   1939 HO2'   A    61      21.731  57.414 -29.104  1.00  0.00           H  
ATOM   1940  H2    A    61      24.257  55.907 -25.361  1.00  0.00           H  
ATOM   1941  H8    A    61      26.936  59.050 -30.320  1.00  0.00           H  
ATOM   1942  H1'   A    61      23.985  56.799 -30.081  1.00  0.00           H  
ATOM   1943  H2'   A    61      23.333  58.838 -28.364  1.00  0.00           H  
ATOM   1944  H3'   A    61      24.452  60.429 -29.774  1.00  0.00           H  
ATOM   1945  H4'   A    61      22.797  59.149 -31.960  1.00  0.00           H  
ATOM   1946  H5'   A    61      24.345  60.084 -33.536  1.00  0.00           H  
ATOM   1947  H61   A    61      28.177  57.434 -24.409  1.00  0.00           H  
ATOM   1948  H62   A    61      28.817  58.309 -25.778  1.00  0.00           H  
ATOM   1949 H5''   A    61      23.599  61.353 -32.594  1.00  0.00           H  
ATOM   1950  P     C    62      22.786  62.390 -29.136  1.00  0.00           P  
ATOM   1951  C5'   C    62      21.985  60.953 -27.013  1.00  0.00           C  
ATOM   1952  O5'   C    62      22.955  61.796 -27.620  1.00  0.00           O  
ATOM   1953  C4'   C    62      22.526  60.336 -25.704  1.00  0.00           C  
ATOM   1954  O4'   C    62      23.733  59.574 -25.849  1.00  0.00           O  
ATOM   1955  C3'   C    62      22.784  61.446 -24.687  1.00  0.00           C  
ATOM   1956  O3'   C    62      21.565  61.787 -24.022  1.00  0.00           O  
ATOM   1957  C2'   C    62      23.908  60.829 -23.837  1.00  0.00           C  
ATOM   1958  O2'   C    62      23.449  59.965 -22.801  1.00  0.00           O  
ATOM   1959  C1'   C    62      24.676  59.966 -24.844  1.00  0.00           C  
ATOM   1960  N1    C    62      25.884  60.653 -25.402  1.00  0.00           N  
ATOM   1961  C2    C    62      27.061  60.679 -24.632  1.00  0.00           C  
ATOM   1962  O2    C    62      27.076  60.327 -23.450  1.00  0.00           O  
ATOM   1963  N3    C    62      28.247  61.088 -25.162  1.00  0.00           N  
ATOM   1964  C4    C    62      28.245  61.527 -26.410  1.00  0.00           C  
ATOM   1965  N4    C    62      29.389  61.921 -26.910  1.00  0.00           N  
ATOM   1966  C5    C    62      27.089  61.559 -27.227  1.00  0.00           C  
ATOM   1967  C6    C    62      25.940  61.087 -26.700  1.00  0.00           C  
ATOM   1968  OP1   C    62      21.608  63.315 -29.149  1.00  0.00           O  
ATOM   1969  OP2   C    62      24.120  62.961 -29.524  1.00  0.00           O1-
ATOM   1970 HO2'   C    62      23.105  60.522 -22.083  1.00  0.00           H  
ATOM   1971  H5    C    62      27.104  61.891 -28.252  1.00  0.00           H  
ATOM   1972  H6    C    62      25.070  61.026 -27.326  1.00  0.00           H  
ATOM   1973  H1'   C    62      25.030  59.085 -24.309  1.00  0.00           H  
ATOM   1974  H2'   C    62      24.552  61.613 -23.443  1.00  0.00           H  
ATOM   1975  H3'   C    62      23.212  62.314 -25.192  1.00  0.00           H  
ATOM   1976  H4'   C    62      21.760  59.676 -25.294  1.00  0.00           H  
ATOM   1977  H41   C    62      30.195  61.950 -26.312  1.00  0.00           H  
ATOM   1978  H5'   C    62      21.697  60.144 -27.685  1.00  0.00           H  
ATOM   1979  H42   C    62      29.417  62.265 -27.854  1.00  0.00           H  
ATOM   1980 H5''   C    62      21.085  61.529 -26.788  1.00  0.00           H  
ATOM   1981  P     U    63      21.239  63.339 -23.660  1.00  0.00           P  
ATOM   1982  C5'   U    63      22.024  62.961 -21.185  1.00  0.00           C  
ATOM   1983  O5'   U    63      22.268  63.582 -22.432  1.00  0.00           O  
ATOM   1984  C4'   U    63      23.290  62.871 -20.334  1.00  0.00           C  
ATOM   1985  O4'   U    63      24.345  62.157 -20.969  1.00  0.00           O  
ATOM   1986  C3'   U    63      23.828  64.255 -19.984  1.00  0.00           C  
ATOM   1987  O3'   U    63      22.981  64.858 -19.006  1.00  0.00           O  
ATOM   1988  C2'   U    63      25.255  63.850 -19.557  1.00  0.00           C  
ATOM   1989  O2'   U    63      25.282  63.260 -18.258  1.00  0.00           O  
ATOM   1990  C1'   U    63      25.577  62.721 -20.545  1.00  0.00           C  
ATOM   1991  N1    U    63      26.403  63.149 -21.706  1.00  0.00           N  
ATOM   1992  C2    U    63      27.758  62.803 -21.689  1.00  0.00           C  
ATOM   1993  O2    U    63      28.316  62.249 -20.748  1.00  0.00           O  
ATOM   1994  N3    U    63      28.513  63.136 -22.782  1.00  0.00           N  
ATOM   1995  C4    U    63      28.090  63.881 -23.843  1.00  0.00           C  
ATOM   1996  O4    U    63      28.897  64.251 -24.689  1.00  0.00           O  
ATOM   1997  C5    U    63      26.672  64.167 -23.832  1.00  0.00           C  
ATOM   1998  C6    U    63      25.878  63.814 -22.788  1.00  0.00           C  
ATOM   1999  OP1   U    63      19.835  63.407 -23.136  1.00  0.00           O  
ATOM   2000  OP2   U    63      21.635  64.216 -24.804  1.00  0.00           O1-
ATOM   2001 HO2'   U    63      26.193  63.145 -17.925  1.00  0.00           H  
ATOM   2002  H3    U    63      29.496  62.943 -22.722  1.00  0.00           H  
ATOM   2003  H5    U    63      26.254  64.700 -24.670  1.00  0.00           H  
ATOM   2004  H6    U    63      24.824  64.060 -22.801  1.00  0.00           H  
ATOM   2005  H1'   U    63      26.140  61.961 -20.004  1.00  0.00           H  
ATOM   2006  H2'   U    63      25.947  64.688 -19.655  1.00  0.00           H  
ATOM   2007  H3'   U    63      23.887  64.877 -20.880  1.00  0.00           H  
ATOM   2008  H4'   U    63      23.042  62.360 -19.403  1.00  0.00           H  
ATOM   2009  H5'   U    63      21.637  61.952 -21.336  1.00  0.00           H  
ATOM   2010 H5''   U    63      21.266  63.531 -20.643  1.00  0.00           H  
ATOM   2011  P     U    64      23.028  66.450 -18.721  1.00  0.00           P  
ATOM   2012  C5'   U    64      25.030  67.210 -17.037  1.00  0.00           C  
ATOM   2013  O5'   U    64      24.592  66.711 -18.297  1.00  0.00           O  
ATOM   2014  C4'   U    64      24.916  66.411 -15.715  1.00  0.00           C  
ATOM   2015  O4'   U    64      23.609  66.334 -15.171  1.00  0.00           O  
ATOM   2016  C3'   U    64      25.464  64.984 -15.546  1.00  0.00           C  
ATOM   2017  O3'   U    64      26.850  64.798 -15.704  1.00  0.00           O  
ATOM   2018  C2'   U    64      25.042  64.771 -14.091  1.00  0.00           C  
ATOM   2019  O2'   U    64      25.880  65.503 -13.182  1.00  0.00           O  
ATOM   2020  C1'   U    64      23.633  65.313 -14.176  1.00  0.00           C  
ATOM   2021  N1    U    64      22.655  64.231 -14.454  1.00  0.00           N  
ATOM   2022  C2    U    64      22.136  63.535 -13.361  1.00  0.00           C  
ATOM   2023  O2    U    64      22.554  63.670 -12.212  1.00  0.00           O  
ATOM   2024  N3    U    64      21.117  62.642 -13.613  1.00  0.00           N  
ATOM   2025  C4    U    64      20.605  62.335 -14.852  1.00  0.00           C  
ATOM   2026  O4    U    64      19.676  61.536 -14.957  1.00  0.00           O  
ATOM   2027  C5    U    64      21.261  63.014 -15.945  1.00  0.00           C  
ATOM   2028  C6    U    64      22.250  63.918 -15.729  1.00  0.00           C  
ATOM   2029  OP1   U    64      22.091  66.711 -17.599  1.00  0.00           O  
ATOM   2030  OP2   U    64      22.757  67.201 -19.981  1.00  0.00           O1-
ATOM   2031 HO2'   U    64      25.367  65.877 -12.439  1.00  0.00           H  
ATOM   2032  H3    U    64      20.717  62.164 -12.828  1.00  0.00           H  
ATOM   2033  H5    U    64      20.937  62.807 -16.952  1.00  0.00           H  
ATOM   2034  H6    U    64      22.714  64.422 -16.565  1.00  0.00           H  
ATOM   2035  H1'   U    64      23.406  65.710 -13.199  1.00  0.00           H  
ATOM   2036  H2'   U    64      24.986  63.723 -13.822  1.00  0.00           H  
ATOM   2037  H3'   U    64      24.911  64.294 -16.178  1.00  0.00           H  
ATOM   2038  H4'   U    64      25.487  67.028 -15.019  1.00  0.00           H  
ATOM   2039  H5'   U    64      24.539  68.157 -16.861  1.00  0.00           H  
ATOM   2040 H5''   U    64      26.086  67.450 -17.148  1.00  0.00           H  
ATOM   2041  P     C    65      27.513  63.322 -15.460  1.00  0.00           P  
ATOM   2042  C5'   C    65      29.349  64.799 -14.175  1.00  0.00           C  
ATOM   2043  O5'   C    65      29.040  63.713 -15.050  1.00  0.00           O  
ATOM   2044  C4'   C    65      30.827  65.230 -14.266  1.00  0.00           C  
ATOM   2045  O4'   C    65      31.406  64.867 -15.513  1.00  0.00           O  
ATOM   2046  C3'   C    65      31.061  66.739 -14.104  1.00  0.00           C  
ATOM   2047  O3'   C    65      32.268  67.033 -13.366  1.00  0.00           O  
ATOM   2048  C2'   C    65      30.983  67.216 -15.570  1.00  0.00           C  
ATOM   2049  O2'   C    65      31.816  68.312 -15.824  1.00  0.00           O  
ATOM   2050  C1'   C    65      31.494  66.004 -16.337  1.00  0.00           C  
ATOM   2051  N1    C    65      30.884  65.767 -17.664  1.00  0.00           N  
ATOM   2052  C2    C    65      31.700  65.932 -18.790  1.00  0.00           C  
ATOM   2053  O2    C    65      32.901  66.206 -18.673  1.00  0.00           O  
ATOM   2054  N3    C    65      31.183  65.770 -20.030  1.00  0.00           N  
ATOM   2055  C4    C    65      29.924  65.407 -20.139  1.00  0.00           C  
ATOM   2056  N4    C    65      29.416  65.478 -21.337  1.00  0.00           N  
ATOM   2057  C5    C    65      29.090  65.072 -19.037  1.00  0.00           C  
ATOM   2058  C6    C    65      29.607  65.292 -17.808  1.00  0.00           C  
ATOM   2059  OP1   C    65      27.513  62.662 -16.796  1.00  0.00           O  
ATOM   2060  OP2   C    65      26.905  62.578 -14.310  1.00  0.00           O1-
ATOM   2061 HO2'   C    65      32.683  67.930 -15.552  1.00  0.00           H  
ATOM   2062  H5    C    65      28.086  64.712 -19.137  1.00  0.00           H  
ATOM   2063  H6    C    65      29.013  65.108 -16.935  1.00  0.00           H  
ATOM   2064  H1'   C    65      32.548  66.193 -16.486  1.00  0.00           H  
ATOM   2065  H2'   C    65      29.950  67.420 -15.845  1.00  0.00           H  
ATOM   2066  H3'   C    65      30.215  67.166 -13.557  1.00  0.00           H  
ATOM   2067  H4'   C    65      31.340  64.741 -13.446  1.00  0.00           H  
ATOM   2068  H41   C    65      29.987  65.943 -22.019  1.00  0.00           H  
ATOM   2069  H5'   C    65      29.117  64.547 -13.141  1.00  0.00           H  
ATOM   2070  H42   C    65      28.457  65.277 -21.489  1.00  0.00           H  
ATOM   2071 H5''   C    65      28.734  65.656 -14.424  1.00  0.00           H  
ATOM   2072  P     G    66      33.786  66.638 -13.836  1.00  0.00           P  
ATOM   2073  C5'   G    66      34.010  64.182 -12.805  1.00  0.00           C  
ATOM   2074  O5'   G    66      33.867  65.000 -13.967  1.00  0.00           O  
ATOM   2075  C4'   G    66      33.490  62.723 -12.863  1.00  0.00           C  
ATOM   2076  O4'   G    66      32.074  62.623 -13.046  1.00  0.00           O  
ATOM   2077  C3'   G    66      34.072  61.753 -13.901  1.00  0.00           C  
ATOM   2078  O3'   G    66      35.431  61.349 -13.744  1.00  0.00           O  
ATOM   2079  C2'   G    66      33.086  60.587 -13.660  1.00  0.00           C  
ATOM   2080  O2'   G    66      33.313  59.858 -12.443  1.00  0.00           O  
ATOM   2081  C1'   G    66      31.757  61.329 -13.560  1.00  0.00           C  
ATOM   2082  N1    G    66      28.144  59.088 -16.440  1.00  0.00           N  
ATOM   2083  C2    G    66      28.421  58.971 -15.117  1.00  0.00           C  
ATOM   2084  N2    G    66      27.712  58.100 -14.438  1.00  0.00           N  
ATOM   2085  N3    G    66      29.385  59.622 -14.469  1.00  0.00           N  
ATOM   2086  C4    G    66      30.064  60.499 -15.275  1.00  0.00           C  
ATOM   2087  C5    G    66      29.860  60.710 -16.626  1.00  0.00           C  
ATOM   2088  C6    G    66      28.822  59.946 -17.285  1.00  0.00           C  
ATOM   2089  O6    G    66      28.481  59.914 -18.469  1.00  0.00           O  
ATOM   2090  N7    G    66      30.789  61.639 -17.118  1.00  0.00           N  
ATOM   2091  C8    G    66      31.490  61.951 -16.062  1.00  0.00           C  
ATOM   2092  N9    G    66      31.107  61.322 -14.901  1.00  0.00           N  
ATOM   2093  OP1   G    66      34.680  67.054 -12.719  1.00  0.00           O  
ATOM   2094  OP2   G    66      34.029  67.267 -15.167  1.00  0.00           O1-
ATOM   2095 HO2'   G    66      32.667  59.130 -12.351  1.00  0.00           H  
ATOM   2096  H1    G    66      27.403  58.551 -16.841  1.00  0.00           H  
ATOM   2097  H8    G    66      32.317  62.646 -16.095  1.00  0.00           H  
ATOM   2098  H1'   G    66      31.092  60.810 -12.869  1.00  0.00           H  
ATOM   2099  H2'   G    66      33.075  59.915 -14.506  1.00  0.00           H  
ATOM   2100  H21   G    66      26.979  57.562 -14.873  1.00  0.00           H  
ATOM   2101  H3'   G    66      33.922  62.173 -14.896  1.00  0.00           H  
ATOM   2102  H22   G    66      27.917  57.997 -13.457  1.00  0.00           H  
ATOM   2103  H4'   G    66      33.719  62.299 -11.885  1.00  0.00           H  
ATOM   2104  H5'   G    66      33.481  64.664 -11.981  1.00  0.00           H  
ATOM   2105 H5''   G    66      35.067  64.154 -12.535  1.00  0.00           H  
ATOM   2106  P     G    67      36.317  60.933 -15.043  1.00  0.00           P  
ATOM   2107  C5'   G    67      35.082  58.633 -15.628  1.00  0.00           C  
ATOM   2108  O5'   G    67      35.420  59.966 -16.003  1.00  0.00           O  
ATOM   2109  C4'   G    67      33.889  58.054 -16.424  1.00  0.00           C  
ATOM   2110  O4'   G    67      32.875  59.044 -16.681  1.00  0.00           O  
ATOM   2111  C3'   G    67      34.206  57.507 -17.822  1.00  0.00           C  
ATOM   2112  O3'   G    67      35.066  56.364 -17.947  1.00  0.00           O  
ATOM   2113  C2'   G    67      32.766  57.415 -18.367  1.00  0.00           C  
ATOM   2114  O2'   G    67      31.935  56.430 -17.780  1.00  0.00           O  
ATOM   2115  C1'   G    67      32.211  58.751 -17.916  1.00  0.00           C  
ATOM   2116  N1    G    67      30.215  60.599 -22.262  1.00  0.00           N  
ATOM   2117  C2    G    67      29.942  59.475 -21.570  1.00  0.00           C  
ATOM   2118  N2    G    67      28.888  58.825 -21.987  1.00  0.00           N  
ATOM   2119  N3    G    67      30.631  59.008 -20.527  1.00  0.00           N  
ATOM   2120  C4    G    67      31.622  59.865 -20.128  1.00  0.00           C  
ATOM   2121  C5    G    67      31.974  61.053 -20.736  1.00  0.00           C  
ATOM   2122  C6    G    67      31.207  61.476 -21.893  1.00  0.00           C  
ATOM   2123  O6    G    67      31.297  62.490 -22.583  1.00  0.00           O  
ATOM   2124  N7    G    67      33.053  61.640 -20.055  1.00  0.00           N  
ATOM   2125  C8    G    67      33.253  60.838 -19.037  1.00  0.00           C  
ATOM   2126  N9    G    67      32.408  59.755 -18.996  1.00  0.00           N  
ATOM   2127  OP1   G    67      37.486  60.148 -14.552  1.00  0.00           O  
ATOM   2128  OP2   G    67      36.589  62.178 -15.811  1.00  0.00           O1-
ATOM   2129 HO2'   G    67      32.356  55.593 -18.043  1.00  0.00           H  
ATOM   2130  H1    G    67      29.486  60.957 -22.845  1.00  0.00           H  
ATOM   2131  H8    G    67      33.999  61.015 -18.271  1.00  0.00           H  
ATOM   2132  H1'   G    67      31.136  58.650 -17.761  1.00  0.00           H  
ATOM   2133  H2'   G    67      32.762  57.346 -19.450  1.00  0.00           H  
ATOM   2134  H21   G    67      28.280  59.291 -22.655  1.00  0.00           H  
ATOM   2135  H3'   G    67      34.710  58.313 -18.363  1.00  0.00           H  
ATOM   2136  H22   G    67      28.573  58.042 -21.447  1.00  0.00           H  
ATOM   2137  H4'   G    67      33.457  57.243 -15.835  1.00  0.00           H  
ATOM   2138  H5'   G    67      34.817  58.616 -14.570  1.00  0.00           H  
ATOM   2139 H5''   G    67      35.946  57.980 -15.754  1.00  0.00           H  
ATOM   2140  P     U    68      34.595  54.814 -17.804  1.00  0.00           P  
ATOM   2141  C5'   U    68      32.424  53.825 -19.033  1.00  0.00           C  
ATOM   2142  O5'   U    68      33.608  54.615 -19.091  1.00  0.00           O  
ATOM   2143  C4'   U    68      31.437  54.098 -20.189  1.00  0.00           C  
ATOM   2144  O4'   U    68      31.275  55.496 -20.437  1.00  0.00           O  
ATOM   2145  C3'   U    68      31.799  53.448 -21.532  1.00  0.00           C  
ATOM   2146  O3'   U    68      31.517  52.042 -21.554  1.00  0.00           O  
ATOM   2147  C2'   U    68      30.972  54.340 -22.478  1.00  0.00           C  
ATOM   2148  O2'   U    68      29.574  54.072 -22.496  1.00  0.00           O  
ATOM   2149  C1'   U    68      31.059  55.714 -21.825  1.00  0.00           C  
ATOM   2150  N1    U    68      32.064  56.605 -22.475  1.00  0.00           N  
ATOM   2151  C2    U    68      31.642  57.326 -23.597  1.00  0.00           C  
ATOM   2152  O2    U    68      30.598  57.097 -24.201  1.00  0.00           O  
ATOM   2153  N3    U    68      32.450  58.356 -24.032  1.00  0.00           N  
ATOM   2154  C4    U    68      33.646  58.727 -23.468  1.00  0.00           C  
ATOM   2155  O4    U    68      34.256  59.697 -23.906  1.00  0.00           O  
ATOM   2156  C5    U    68      34.069  57.881 -22.375  1.00  0.00           C  
ATOM   2157  C6    U    68      33.300  56.854 -21.924  1.00  0.00           C  
ATOM   2158  OP1   U    68      33.829  54.662 -16.537  1.00  0.00           O  
ATOM   2159  OP2   U    68      35.802  53.968 -18.012  1.00  0.00           O1-
ATOM   2160 HO2'   U    68      29.388  53.269 -23.002  1.00  0.00           H  
ATOM   2161  H3    U    68      32.148  58.874 -24.836  1.00  0.00           H  
ATOM   2162  H5    U    68      35.020  58.090 -21.909  1.00  0.00           H  
ATOM   2163  H6    U    68      33.645  56.243 -21.102  1.00  0.00           H  
ATOM   2164  H1'   U    68      30.091  56.200 -21.949  1.00  0.00           H  
ATOM   2165  H2'   U    68      31.413  54.370 -23.470  1.00  0.00           H  
ATOM   2166  H3'   U    68      32.861  53.623 -21.724  1.00  0.00           H  
ATOM   2167  H4'   U    68      30.469  53.694 -19.895  1.00  0.00           H  
ATOM   2168  H5'   U    68      31.893  54.034 -18.106  1.00  0.00           H  
ATOM   2169 H5''   U    68      32.688  52.769 -19.035  1.00  0.00           H  
ATOM   2170  P     A    69      31.826  51.091 -22.844  1.00  0.00           P  
ATOM   2171  C5'   A    69      29.182  50.792 -23.293  1.00  0.00           C  
ATOM   2172  O5'   A    69      30.486  51.080 -23.787  1.00  0.00           O  
ATOM   2173  C4'   A    69      28.090  51.301 -24.257  1.00  0.00           C  
ATOM   2174  O4'   A    69      28.136  52.712 -24.431  1.00  0.00           O  
ATOM   2175  C3'   A    69      28.103  50.629 -25.630  1.00  0.00           C  
ATOM   2176  O3'   A    69      27.302  49.443 -25.628  1.00  0.00           O  
ATOM   2177  C2'   A    69      27.595  51.768 -26.541  1.00  0.00           C  
ATOM   2178  O2'   A    69      26.176  51.855 -26.679  1.00  0.00           O  
ATOM   2179  C1'   A    69      28.049  53.027 -25.805  1.00  0.00           C  
ATOM   2180  N1    A    69      30.120  56.305 -29.105  1.00  0.00           N  
ATOM   2181  C2    A    69      28.927  55.732 -29.059  1.00  0.00           C  
ATOM   2182  N3    A    69      28.493  54.810 -28.211  1.00  0.00           N  
ATOM   2183  C4    A    69      29.466  54.457 -27.325  1.00  0.00           C  
ATOM   2184  C5    A    69      30.748  54.945 -27.260  1.00  0.00           C  
ATOM   2185  C6    A    69      31.041  55.932 -28.226  1.00  0.00           C  
ATOM   2186  N6    A    69      32.192  56.574 -28.340  1.00  0.00           N  
ATOM   2187  N7    A    69      31.473  54.345 -26.231  1.00  0.00           N  
ATOM   2188  C8    A    69      30.583  53.548 -25.707  1.00  0.00           C  
ATOM   2189  N9    A    69      29.340  53.571 -26.290  1.00  0.00           N  
ATOM   2190  OP1   A    69      32.063  49.698 -22.361  1.00  0.00           O  
ATOM   2191  OP2   A    69      32.913  51.742 -23.639  1.00  0.00           O1-
ATOM   2192 HO2'   A    69      25.908  51.305 -27.435  1.00  0.00           H  
ATOM   2193  H2    A    69      28.210  56.065 -29.797  1.00  0.00           H  
ATOM   2194  H8    A    69      30.809  52.954 -24.848  1.00  0.00           H  
ATOM   2195  H1'   A    69      27.298  53.803 -25.960  1.00  0.00           H  
ATOM   2196  H2'   A    69      28.076  51.721 -27.514  1.00  0.00           H  
ATOM   2197  H3'   A    69      29.137  50.411 -25.904  1.00  0.00           H  
ATOM   2198  H4'   A    69      27.125  51.089 -23.822  1.00  0.00           H  
ATOM   2199  H5'   A    69      29.026  51.271 -22.325  1.00  0.00           H  
ATOM   2200  H61   A    69      32.298  57.232 -29.100  1.00  0.00           H  
ATOM   2201  H62   A    69      32.954  56.338 -27.725  1.00  0.00           H  
ATOM   2202 H5''   A    69      29.058  49.717 -23.156  1.00  0.00           H  
ATOM   2203  P     C    70      27.767  48.135 -26.458  1.00  0.00           P  
ATOM   2204  C5'   C    70      26.527  48.817 -28.698  1.00  0.00           C  
ATOM   2205  O5'   C    70      27.746  48.654 -27.990  1.00  0.00           O  
ATOM   2206  C4'   C    70      26.724  49.620 -29.991  1.00  0.00           C  
ATOM   2207  O4'   C    70      27.136  50.965 -29.745  1.00  0.00           O  
ATOM   2208  C3'   C    70      27.793  49.016 -30.900  1.00  0.00           C  
ATOM   2209  O3'   C    70      27.389  47.804 -31.533  1.00  0.00           O  
ATOM   2210  C2'   C    70      28.058  50.223 -31.814  1.00  0.00           C  
ATOM   2211  O2'   C    70      27.044  50.457 -32.798  1.00  0.00           O  
ATOM   2212  C1'   C    70      27.996  51.379 -30.806  1.00  0.00           C  
ATOM   2213  N1    C    70      29.358  51.746 -30.313  1.00  0.00           N  
ATOM   2214  C2    C    70      30.044  52.772 -30.976  1.00  0.00           C  
ATOM   2215  O2    C    70      29.605  53.274 -32.009  1.00  0.00           O  
ATOM   2216  N3    C    70      31.223  53.246 -30.511  1.00  0.00           N  
ATOM   2217  C4    C    70      31.724  52.697 -29.421  1.00  0.00           C  
ATOM   2218  N4    C    70      32.837  53.217 -28.981  1.00  0.00           N  
ATOM   2219  C5    C    70      31.110  51.614 -28.730  1.00  0.00           C  
ATOM   2220  C6    C    70      29.928  51.157 -29.212  1.00  0.00           C  
ATOM   2221  OP1   C    70      26.732  47.071 -26.296  1.00  0.00           O  
ATOM   2222  OP2   C    70      29.179  47.813 -26.098  1.00  0.00           O1-
ATOM   2223 HO2'   C    70      27.455  50.820 -33.605  1.00  0.00           H  
ATOM   2224  H5    C    70      31.542  51.161 -27.853  1.00  0.00           H  
ATOM   2225  H6    C    70      29.417  50.341 -28.719  1.00  0.00           H  
ATOM   2226  H1'   C    70      27.558  52.249 -31.303  1.00  0.00           H  
ATOM   2227  H2'   C    70      29.046  50.149 -32.266  1.00  0.00           H  
ATOM   2228  H3'   C    70      28.694  48.840 -30.309  1.00  0.00           H  
ATOM   2229  H4'   C    70      25.782  49.641 -30.540  1.00  0.00           H  
ATOM   2230  H41   C    70      33.220  53.985 -29.508  1.00  0.00           H  
ATOM   2231  H5'   C    70      25.796  49.332 -28.074  1.00  0.00           H  
ATOM   2232  H42   C    70      33.214  52.919 -28.097  1.00  0.00           H  
ATOM   2233 H5''   C    70      26.118  47.837 -28.952  1.00  0.00           H  
ATOM   2234  P     C    71      28.498  46.764 -32.083  1.00  0.00           P  
ATOM   2235  C5'   C    71      28.550  47.881 -34.475  1.00  0.00           C  
ATOM   2236  O5'   C    71      29.239  47.574 -33.272  1.00  0.00           O  
ATOM   2237  C4'   C    71      29.327  48.857 -35.371  1.00  0.00           C  
ATOM   2238  O4'   C    71      29.575  50.111 -34.741  1.00  0.00           O  
ATOM   2239  C3'   C    71      30.693  48.312 -35.783  1.00  0.00           C  
ATOM   2240  O3'   C    71      30.593  47.270 -36.752  1.00  0.00           O  
ATOM   2241  C2'   C    71      31.359  49.619 -36.253  1.00  0.00           C  
ATOM   2242  O2'   C    71      30.944  50.055 -37.551  1.00  0.00           O  
ATOM   2243  C1'   C    71      30.811  50.625 -35.228  1.00  0.00           C  
ATOM   2244  N1    C    71      31.785  50.858 -34.122  1.00  0.00           N  
ATOM   2245  C2    C    71      32.725  51.882 -34.286  1.00  0.00           C  
ATOM   2246  O2    C    71      32.804  52.529 -35.328  1.00  0.00           O  
ATOM   2247  N3    C    71      33.595  52.195 -33.303  1.00  0.00           N  
ATOM   2248  C4    C    71      33.544  51.512 -32.177  1.00  0.00           C  
ATOM   2249  N4    C    71      34.403  51.869 -31.266  1.00  0.00           N  
ATOM   2250  C5    C    71      32.633  50.440 -31.951  1.00  0.00           C  
ATOM   2251  C6    C    71      31.767  50.136 -32.950  1.00  0.00           C  
ATOM   2252  OP1   C    71      27.779  45.594 -32.667  1.00  0.00           O  
ATOM   2253  OP2   C    71      29.500  46.513 -31.008  1.00  0.00           O1-
ATOM   2254 HO2'   C    71      31.660  50.569 -37.970  1.00  0.00           H  
ATOM   2255  H5    C    71      32.614  49.877 -31.031  1.00  0.00           H  
ATOM   2256  H6    C    71      31.059  49.326 -32.831  1.00  0.00           H  
ATOM   2257  H1'   C    71      30.627  51.574 -35.738  1.00  0.00           H  
ATOM   2258  H2'   C    71      32.444  49.538 -36.193  1.00  0.00           H  
ATOM   2259  H3'   C    71      31.213  47.959 -34.891  1.00  0.00           H  
ATOM   2260  H4'   C    71      28.746  49.033 -36.278  1.00  0.00           H  
ATOM   2261  H41   C    71      35.019  52.643 -31.481  1.00  0.00           H  
ATOM   2262  H5'   C    71      27.581  48.323 -34.244  1.00  0.00           H  
ATOM   2263  H42   C    71      34.428  51.397 -30.383  1.00  0.00           H  
ATOM   2264 H5''   C    71      28.372  46.960 -35.033  1.00  0.00           H  
ATOM   2265  P     U    72      31.773  46.179 -36.916  1.00  0.00           P  
ATOM   2266  C5'   U    72      33.065  47.557 -38.778  1.00  0.00           C  
ATOM   2267  O5'   U    72      33.037  47.028 -37.459  1.00  0.00           O  
ATOM   2268  C4'   U    72      34.283  48.466 -39.017  1.00  0.00           C  
ATOM   2269  O4'   U    72      34.272  49.641 -38.202  1.00  0.00           O  
ATOM   2270  C3'   U    72      35.614  47.766 -38.736  1.00  0.00           C  
ATOM   2271  O3'   U    72      35.970  46.810 -39.734  1.00  0.00           O  
ATOM   2272  C2'   U    72      36.532  48.995 -38.615  1.00  0.00           C  
ATOM   2273  O2'   U    72      36.868  49.590 -39.875  1.00  0.00           O  
ATOM   2274  C1'   U    72      35.619  49.972 -37.853  1.00  0.00           C  
ATOM   2275  N1    U    72      35.827  49.896 -36.374  1.00  0.00           N  
ATOM   2276  C2    U    72      36.783  50.740 -35.789  1.00  0.00           C  
ATOM   2277  O2    U    72      37.491  51.516 -36.430  1.00  0.00           O  
ATOM   2278  N3    U    72      36.927  50.675 -34.416  1.00  0.00           N  
ATOM   2279  C4    U    72      36.232  49.839 -33.572  1.00  0.00           C  
ATOM   2280  O4    U    72      36.458  49.841 -32.369  1.00  0.00           O  
ATOM   2281  C5    U    72      35.265  48.999 -34.237  1.00  0.00           C  
ATOM   2282  C6    U    72      35.094  49.037 -35.583  1.00  0.00           C  
ATOM   2283  OP1   U    72      31.353  45.205 -37.966  1.00  0.00           O  
ATOM   2284  OP2   U    72      32.126  45.654 -35.567  1.00  0.00           O1-
ATOM   2285 HO2'   U    72      37.732  50.043 -39.811  1.00  0.00           H  
ATOM   2286  H3    U    72      37.608  51.269 -33.987  1.00  0.00           H  
ATOM   2287  H5    U    72      34.676  48.322 -33.636  1.00  0.00           H  
ATOM   2288  H6    U    72      34.367  48.385 -36.041  1.00  0.00           H  
ATOM   2289  H1'   U    72      35.837  50.989 -38.185  1.00  0.00           H  
ATOM   2290  H2'   U    72      37.427  48.753 -38.041  1.00  0.00           H  
ATOM   2291  H3'   U    72      35.556  47.281 -37.760  1.00  0.00           H  
ATOM   2292  H4'   U    72      34.280  48.774 -40.064  1.00  0.00           H  
ATOM   2293  H5'   U    72      32.158  48.133 -38.966  1.00  0.00           H  
ATOM   2294 H5''   U    72      33.099  46.735 -39.494  1.00  0.00           H  
ATOM   2295  P     U    73      37.013  45.620 -39.402  1.00  0.00           P  
ATOM   2296  C5'   U    73      39.136  46.959 -40.235  1.00  0.00           C  
ATOM   2297  O5'   U    73      38.427  46.366 -39.157  1.00  0.00           O  
ATOM   2298  C4'   U    73      40.356  47.761 -39.763  1.00  0.00           C  
ATOM   2299  O4'   U    73      39.997  48.818 -38.873  1.00  0.00           O  
ATOM   2300  C3'   U    73      41.384  46.914 -39.011  1.00  0.00           C  
ATOM   2301  O3'   U    73      42.140  46.051 -39.860  1.00  0.00           O  
ATOM   2302  C2'   U    73      42.185  48.037 -38.330  1.00  0.00           C  
ATOM   2303  O2'   U    73      43.089  48.719 -39.208  1.00  0.00           O  
ATOM   2304  C1'   U    73      41.066  49.018 -37.950  1.00  0.00           C  
ATOM   2305  N1    U    73      40.628  48.833 -36.533  1.00  0.00           N  
ATOM   2306  C2    U    73      41.342  49.515 -35.539  1.00  0.00           C  
ATOM   2307  O2    U    73      42.353  50.181 -35.760  1.00  0.00           O  
ATOM   2308  N3    U    73      40.872  49.422 -34.245  1.00  0.00           N  
ATOM   2309  C4    U    73      39.776  48.700 -33.840  1.00  0.00           C  
ATOM   2310  O4    U    73      39.448  48.721 -32.659  1.00  0.00           O  
ATOM   2311  C5    U    73      39.109  47.982 -34.906  1.00  0.00           C  
ATOM   2312  C6    U    73      39.540  48.053 -36.194  1.00  0.00           C  
ATOM   2313  OP1   U    73      37.124  44.760 -40.616  1.00  0.00           O  
ATOM   2314  OP2   U    73      36.611  44.978 -38.119  1.00  0.00           O1-
ATOM   2315 HO2'   U    73      43.805  49.135 -38.691  1.00  0.00           H  
ATOM   2316  H3    U    73      41.375  49.921 -33.533  1.00  0.00           H  
ATOM   2317  H5    U    73      38.248  47.374 -34.658  1.00  0.00           H  
ATOM   2318  H6    U    73      39.022  47.500 -36.969  1.00  0.00           H  
ATOM   2319  H1'   U    73      41.444  50.038 -38.061  1.00  0.00           H  
ATOM   2320  H2'   U    73      42.703  47.658 -37.448  1.00  0.00           H  
ATOM   2321  H3'   U    73      40.866  46.334 -38.245  1.00  0.00           H  
ATOM   2322  H4'   U    73      40.847  48.191 -40.637  1.00  0.00           H  
ATOM   2323  H5'   U    73      38.475  47.625 -40.789  1.00  0.00           H  
ATOM   2324 H5''   U    73      39.475  46.178 -40.918  1.00  0.00           H  
ATOM   2325  P     U    74      42.899  44.756 -39.259  1.00  0.00           P  
ATOM   2326  C5'   U    74      45.185  46.006 -38.741  1.00  0.00           C  
ATOM   2327  O5'   U    74      44.028  45.339 -38.254  1.00  0.00           O  
ATOM   2328  C4'   U    74      46.030  46.627 -37.615  1.00  0.00           C  
ATOM   2329  O4'   U    74      45.310  47.608 -36.865  1.00  0.00           O  
ATOM   2330  C3'   U    74      46.538  45.601 -36.598  1.00  0.00           C  
ATOM   2331  O3'   U    74      47.614  44.805 -37.094  1.00  0.00           O  
ATOM   2332  C2'   U    74      46.898  46.543 -35.437  1.00  0.00           C  
ATOM   2333  O2'   U    74      48.129  47.251 -35.625  1.00  0.00           O  
ATOM   2334  C1'   U    74      45.740  47.551 -35.505  1.00  0.00           C  
ATOM   2335  N1    U    74      44.622  47.173 -34.586  1.00  0.00           N  
ATOM   2336  C2    U    74      44.691  47.608 -33.256  1.00  0.00           C  
ATOM   2337  O2    U    74      45.657  48.209 -32.787  1.00  0.00           O  
ATOM   2338  N3    U    74      43.605  47.340 -32.446  1.00  0.00           N  
ATOM   2339  C4    U    74      42.482  46.637 -32.816  1.00  0.00           C  
ATOM   2340  O4    U    74      41.581  46.447 -32.008  1.00  0.00           O  
ATOM   2341  C5    U    74      42.483  46.195 -34.192  1.00  0.00           C  
ATOM   2342  C6    U    74      43.526  46.456 -35.022  1.00  0.00           C  
ATOM   2343  OP1   U    74      43.576  44.060 -40.392  1.00  0.00           O  
ATOM   2344  OP2   U    74      41.925  43.982 -38.440  1.00  0.00           O1-
ATOM   2345 HO2'   U    74      48.495  47.526 -34.763  1.00  0.00           H  
ATOM   2346  H3    U    74      43.635  47.684 -31.506  1.00  0.00           H  
ATOM   2347  H5    U    74      41.631  45.638 -34.553  1.00  0.00           H  
ATOM   2348  H6    U    74      43.496  46.101 -36.041  1.00  0.00           H  
ATOM   2349  H1'   U    74      46.113  48.533 -35.205  1.00  0.00           H  
ATOM   2350  H2'   U    74      46.900  46.007 -34.490  1.00  0.00           H  
ATOM   2351  H3'   U    74      45.703  44.967 -36.293  1.00  0.00           H  
ATOM   2352  H4'   U    74      46.899  47.109 -38.064  1.00  0.00           H  
ATOM   2353  H5'   U    74      44.892  46.797 -39.431  1.00  0.00           H  
ATOM   2354 H5''   U    74      45.807  45.295 -39.288  1.00  0.00           H  
ATOM   2355  P     G    75      47.945  43.358 -36.451  1.00  0.00           P  
ATOM   2356  C5'   G    75      49.761  44.189 -34.693  1.00  0.00           C  
ATOM   2357  O5'   G    75      48.469  43.650 -34.943  1.00  0.00           O  
ATOM   2358  C4'   G    75      50.020  44.459 -33.199  1.00  0.00           C  
ATOM   2359  O4'   G    75      49.149  45.455 -32.660  1.00  0.00           O  
ATOM   2360  C3'   G    75      49.876  43.217 -32.309  1.00  0.00           C  
ATOM   2361  O3'   G    75      50.989  42.327 -32.391  1.00  0.00           O  
ATOM   2362  C2'   G    75      49.687  43.897 -30.940  1.00  0.00           C  
ATOM   2363  O2'   G    75      50.897  44.410 -30.372  1.00  0.00           O  
ATOM   2364  C1'   G    75      48.793  45.082 -31.328  1.00  0.00           C  
ATOM   2365  N1    G    75      44.614  44.641 -28.363  1.00  0.00           N  
ATOM   2366  C2    G    75      45.903  44.857 -28.013  1.00  0.00           C  
ATOM   2367  N2    G    75      46.147  44.970 -26.733  1.00  0.00           N  
ATOM   2368  N3    G    75      46.926  44.919 -28.867  1.00  0.00           N  
ATOM   2369  C4    G    75      46.547  44.714 -30.166  1.00  0.00           C  
ATOM   2370  C5    G    75      45.268  44.471 -30.621  1.00  0.00           C  
ATOM   2371  C6    G    75      44.197  44.443 -29.663  1.00  0.00           C  
ATOM   2372  O6    G    75      42.997  44.271 -29.852  1.00  0.00           O  
ATOM   2373  N7    G    75      45.263  44.274 -32.004  1.00  0.00           N  
ATOM   2374  C8    G    75      46.519  44.400 -32.328  1.00  0.00           C  
ATOM   2375  N9    G    75      47.355  44.714 -31.283  1.00  0.00           N  
ATOM   2376  OP1   G    75      49.059  42.760 -37.241  1.00  0.00           O  
ATOM   2377  OP2   G    75      46.672  42.594 -36.345  1.00  0.00           O1-
ATOM   2378 HO2'   G    75      50.767  44.602 -29.424  1.00  0.00           H  
ATOM   2379  H1    G    75      43.914  44.590 -27.640  1.00  0.00           H  
ATOM   2380  H8    G    75      46.874  44.290 -33.340  1.00  0.00           H  
ATOM   2381  H1'   G    75      48.956  45.913 -30.638  1.00  0.00           H  
ATOM   2382  H2'   G    75      49.178  43.236 -30.242  1.00  0.00           H  
ATOM   2383  H21   G    75      45.396  44.889 -26.050  1.00  0.00           H  
ATOM   2384  H3'   G    75      48.951  42.701 -32.576  1.00  0.00           H  
ATOM   2385  H22   G    75      47.095  45.145 -26.448  1.00  0.00           H  
ATOM   2386  H4'   G    75      51.045  44.819 -33.094  1.00  0.00           H  
ATOM   2387  H5'   G    75      49.880  45.125 -35.241  1.00  0.00           H  
ATOM   2388 H5''   G    75      50.518  43.490 -35.049  1.00  0.00           H  
ATOM   2389  P     U    76      50.826  40.753 -32.053  1.00  0.00           P  
ATOM   2390  C5'   U    76      51.378  40.935 -29.452  1.00  0.00           C  
ATOM   2391  O5'   U    76      50.435  40.664 -30.480  1.00  0.00           O  
ATOM   2392  C4'   U    76      50.749  40.970 -28.045  1.00  0.00           C  
ATOM   2393  O4'   U    76      49.798  42.029 -27.890  1.00  0.00           O  
ATOM   2394  C3'   U    76      50.025  39.679 -27.638  1.00  0.00           C  
ATOM   2395  O3'   U    76      50.899  38.605 -27.288  1.00  0.00           O  
ATOM   2396  C2'   U    76      49.178  40.227 -26.475  1.00  0.00           C  
ATOM   2397  O2'   U    76      49.922  40.465 -25.275  1.00  0.00           O  
ATOM   2398  C1'   U    76      48.726  41.573 -27.058  1.00  0.00           C  
ATOM   2399  N1    U    76      47.446  41.430 -27.821  1.00  0.00           N  
ATOM   2400  C2    U    76      46.243  41.399 -27.102  1.00  0.00           C  
ATOM   2401  O2    U    76      46.184  41.449 -25.874  1.00  0.00           O  
ATOM   2402  N3    U    76      45.075  41.299 -27.832  1.00  0.00           N  
ATOM   2403  C4    U    76      44.996  41.177 -29.199  1.00  0.00           C  
ATOM   2404  O4    U    76      43.910  41.047 -29.749  1.00  0.00           O  
ATOM   2405  C5    U    76      46.264  41.226 -29.880  1.00  0.00           C  
ATOM   2406  C6    U    76      47.428  41.342 -29.196  1.00  0.00           C  
ATOM   2407  OP1   U    76      52.154  40.109 -32.255  1.00  0.00           O  
ATOM   2408  OP2   U    76      49.668  40.231 -32.832  1.00  0.00           O1-
ATOM   2409 HO2'   U    76      49.329  40.439 -24.500  1.00  0.00           H  
ATOM   2410  H3    U    76      44.207  41.230 -27.323  1.00  0.00           H  
ATOM   2411  H5    U    76      46.273  41.154 -30.958  1.00  0.00           H  
ATOM   2412  H6    U    76      48.355  41.359 -29.738  1.00  0.00           H  
ATOM   2413  H1'   U    76      48.565  42.280 -26.241  1.00  0.00           H  
ATOM   2414  H2'   U    76      48.327  39.582 -26.276  1.00  0.00           H  
ATOM   2415  H3'   U    76      49.361  39.379 -28.451  1.00  0.00           H  
ATOM   2416  H4'   U    76      51.553  41.133 -27.325  1.00  0.00           H  
ATOM   2417  H5'   U    76      51.854  41.899 -29.639  1.00  0.00           H  
ATOM   2418 H5''   U    76      52.154  40.167 -29.465  1.00  0.00           H  
ATOM   2419  P     A    77      50.397  37.062 -27.353  1.00  0.00           P  
ATOM   2420  C5'   A    77      49.571  36.864 -24.821  1.00  0.00           C  
ATOM   2421  O5'   A    77      49.251  36.890 -26.208  1.00  0.00           O  
ATOM   2422  C4'   A    77      48.326  36.881 -23.909  1.00  0.00           C  
ATOM   2423  O4'   A    77      47.525  38.042 -24.132  1.00  0.00           O  
ATOM   2424  C3'   A    77      47.407  35.659 -24.070  1.00  0.00           C  
ATOM   2425  O3'   A    77      47.827  34.521 -23.323  1.00  0.00           O  
ATOM   2426  C2'   A    77      46.064  36.228 -23.586  1.00  0.00           C  
ATOM   2427  O2'   A    77      45.920  36.289 -22.162  1.00  0.00           O  
ATOM   2428  C1'   A    77      46.151  37.664 -24.118  1.00  0.00           C  
ATOM   2429  N1    A    77      41.765  37.614 -26.752  1.00  0.00           N  
ATOM   2430  C2    A    77      42.033  37.440 -25.465  1.00  0.00           C  
ATOM   2431  N3    A    77      43.220  37.461 -24.870  1.00  0.00           N  
ATOM   2432  C4    A    77      44.230  37.682 -25.757  1.00  0.00           C  
ATOM   2433  C5    A    77      44.117  37.891 -27.105  1.00  0.00           C  
ATOM   2434  C6    A    77      42.786  37.862 -27.576  1.00  0.00           C  
ATOM   2435  N6    A    77      42.454  38.032 -28.841  1.00  0.00           N  
ATOM   2436  N7    A    77      45.372  38.045 -27.706  1.00  0.00           N  
ATOM   2437  C8    A    77      46.187  37.925 -26.693  1.00  0.00           C  
ATOM   2438  N9    A    77      45.572  37.737 -25.478  1.00  0.00           N  
ATOM   2439  OP1   A    77      51.563  36.201 -27.003  1.00  0.00           O  
ATOM   2440  OP2   A    77      49.742  36.852 -28.676  1.00  0.00           O1-
ATOM   2441 HO2'   A    77      45.001  36.068 -21.915  1.00  0.00           H  
ATOM   2442  H2    A    77      41.181  37.259 -24.823  1.00  0.00           H  
ATOM   2443  H8    A    77      47.256  37.974 -26.804  1.00  0.00           H  
ATOM   2444  H1'   A    77      45.576  38.324 -23.465  1.00  0.00           H  
ATOM   2445  H2'   A    77      45.238  35.678 -24.042  1.00  0.00           H  
ATOM   2446  H3'   A    77      47.323  35.423 -25.132  1.00  0.00           H  
ATOM   2447  H4'   A    77      48.664  36.903 -22.872  1.00  0.00           H  
ATOM   2448  H5'   A    77      50.186  37.732 -24.577  1.00  0.00           H  
ATOM   2449  H61   A    77      41.510  37.794 -29.111  1.00  0.00           H  
ATOM   2450  H62   A    77      43.168  38.247 -29.519  1.00  0.00           H  
ATOM   2451 H5''   A    77      50.149  35.966 -24.599  1.00  0.00           H  
ATOM   2452  P     C    78      47.556  33.014 -23.873  1.00  0.00           P  
ATOM   2453  C5'   C    78      45.328  32.010 -22.772  1.00  0.00           C  
ATOM   2454  O5'   C    78      45.945  32.728 -23.835  1.00  0.00           O  
ATOM   2455  C4'   C    78      43.865  31.620 -23.058  1.00  0.00           C  
ATOM   2456  O4'   C    78      43.073  32.797 -23.246  1.00  0.00           O  
ATOM   2457  C3'   C    78      43.617  30.703 -24.285  1.00  0.00           C  
ATOM   2458  O3'   C    78      43.996  29.308 -24.161  1.00  0.00           O  
ATOM   2459  C2'   C    78      42.104  30.997 -24.449  1.00  0.00           C  
ATOM   2460  O2'   C    78      41.275  30.351 -23.470  1.00  0.00           O  
ATOM   2461  C1'   C    78      42.040  32.515 -24.184  1.00  0.00           C  
ATOM   2462  N1    C    78      42.206  33.287 -25.457  1.00  0.00           N  
ATOM   2463  C2    C    78      41.070  33.531 -26.248  1.00  0.00           C  
ATOM   2464  O2    C    78      39.936  33.236 -25.858  1.00  0.00           O  
ATOM   2465  N3    C    78      41.195  34.095 -27.474  1.00  0.00           N  
ATOM   2466  C4    C    78      42.400  34.419 -27.901  1.00  0.00           C  
ATOM   2467  N4    C    78      42.474  34.907 -29.107  1.00  0.00           N  
ATOM   2468  C5    C    78      43.576  34.277 -27.119  1.00  0.00           C  
ATOM   2469  C6    C    78      43.436  33.718 -25.893  1.00  0.00           C  
ATOM   2470  OP1   C    78      48.225  32.094 -22.903  1.00  0.00           O  
ATOM   2471  OP2   C    78      47.951  32.976 -25.316  1.00  0.00           O1-
ATOM   2472 HO2'   C    78      40.333  30.545 -23.640  1.00  0.00           H  
ATOM   2473  H5    C    78      44.549  34.589 -27.461  1.00  0.00           H  
ATOM   2474  H6    C    78      44.300  33.593 -25.262  1.00  0.00           H  
ATOM   2475  H1'   C    78      41.073  32.777 -23.743  1.00  0.00           H  
ATOM   2476  H2'   C    78      41.773  30.757 -25.462  1.00  0.00           H  
ATOM   2477  H3'   C    78      44.145  31.132 -25.138  1.00  0.00           H  
ATOM   2478  H4'   C    78      43.486  31.098 -22.177  1.00  0.00           H  
ATOM   2479  H41   C    78      41.597  35.201 -29.516  1.00  0.00           H  
ATOM   2480  H5'   C    78      45.360  32.620 -21.866  1.00  0.00           H  
ATOM   2481  H42   C    78      43.360  35.198 -29.479  1.00  0.00           H  
ATOM   2482 H5''   C    78      45.880  31.089 -22.578  1.00  0.00           H  
ATOM   2483  P     G    79      44.007  28.254 -25.448  1.00  0.00           P  
ATOM   2484  C5'   G    79      44.319  25.535 -24.680  1.00  0.00           C  
ATOM   2485  O5'   G    79      44.859  26.835 -25.121  1.00  0.00           O  
ATOM   2486  C4'   G    79      43.965  25.256 -23.157  1.00  0.00           C  
ATOM   2487  O4'   G    79      44.501  24.565 -21.942  1.00  0.00           O  
ATOM   2488  C3'   G    79      44.093  26.583 -22.523  1.00  0.00           C  
ATOM   2489  O3'   G    79      45.518  26.937 -22.201  1.00  0.00           O  
ATOM   2490  C2'   G    79      43.092  26.271 -21.401  1.00  0.00           C  
ATOM   2491  O2'   G    79      41.748  25.816 -21.693  1.00  0.00           O  
ATOM   2492  C1'   G    79      43.912  25.214 -20.704  1.00  0.00           C  
ATOM   2493  N1    G    79      43.798  29.856 -17.532  1.00  0.00           N  
ATOM   2494  C2    G    79      42.976  29.303 -18.449  1.00  0.00           C  
ATOM   2495  N2    G    79      41.941  30.005 -18.829  1.00  0.00           N  
ATOM   2496  N3    G    79      43.131  28.130 -19.041  1.00  0.00           N  
ATOM   2497  C4    G    79      44.281  27.442 -18.797  1.00  0.00           C  
ATOM   2498  C5    G    79      45.197  27.960 -17.608  1.00  0.00           C  
ATOM   2499  C6    G    79      44.900  29.222 -16.997  1.00  0.00           C  
ATOM   2500  O6    G    79      45.492  29.820 -16.083  1.00  0.00           O  
ATOM   2501  N7    G    79      46.534  26.858 -17.247  1.00  0.00           N  
ATOM   2502  C8    G    79      46.054  25.364 -18.858  1.00  0.00           C  
ATOM   2503  N9    G    79      44.705  25.962 -19.573  1.00  0.00           N  
ATOM   2504  OP1   G    79      44.760  28.945 -26.539  1.00  0.00           O  
ATOM   2505  OP2   G    79      42.593  27.873 -25.746  1.00  0.00           O1-
ATOM   2506 HO2'   G    79      41.325  25.419 -20.902  1.00  0.00           H  
ATOM   2507  H1    G    79      43.599  30.762 -17.188  1.00  0.00           H  
ATOM   2508  H8    G    79      46.561  24.409 -19.158  1.00  0.00           H  
ATOM   2509  H1'   G    79      43.258  24.492 -20.213  1.00  0.00           H  
ATOM   2510  H2'   G    79      42.966  27.212 -20.950  1.00  0.00           H  
ATOM   2511  H21   G    79      41.743  30.927 -18.465  1.00  0.00           H  
ATOM   2512  H3'   G    79      43.579  27.343 -23.085  1.00  0.00           H  
ATOM   2513  H22   G    79      41.351  29.591 -19.556  1.00  0.00           H  
ATOM   2514  H4'   G    79      42.947  24.883 -23.290  1.00  0.00           H  
ATOM   2515  H5'   G    79      44.952  24.728 -25.040  1.00  0.00           H  
ATOM   2516 H5''   G    79      43.385  25.406 -25.224  1.00  0.00           H  
ATOM   2517  P     C    80      47.001  26.124 -22.597  1.00  0.00           P  
ATOM   2518  C5'   C    80      48.989  24.564 -21.634  1.00  0.00           C  
ATOM   2519  O5'   C    80      47.695  25.181 -21.394  1.00  0.00           O  
ATOM   2520  C4'   C    80      50.047  24.260 -20.522  1.00  0.00           C  
ATOM   2521  O4'   C    80      50.245  25.246 -19.516  1.00  0.00           O  
ATOM   2522  C3'   C    80      49.924  22.913 -19.794  1.00  0.00           C  
ATOM   2523  O3'   C    80      50.931  21.895 -20.005  1.00  0.00           O  
ATOM   2524  C2'   C    80      49.639  23.307 -18.323  1.00  0.00           C  
ATOM   2525  O2'   C    80      50.525  22.784 -17.331  1.00  0.00           O  
ATOM   2526  C1'   C    80      49.682  24.838 -18.290  1.00  0.00           C  
ATOM   2527  N1    C    80      48.340  25.482 -18.060  1.00  0.00           N  
ATOM   2528  C2    C    80      47.377  24.671 -16.914  1.00  0.00           C  
ATOM   2529  O2    C    80      47.942  23.989 -16.075  1.00  0.00           O  
ATOM   2530  N3    C    80      45.764  24.724 -16.583  1.00  0.00           N  
ATOM   2531  C4    C    80      44.752  25.734 -17.308  1.00  0.00           C  
ATOM   2532  N4    C    80      43.472  25.670 -16.979  1.00  0.00           N  
ATOM   2533  C5    C    80      46.548  27.313 -19.324  1.00  0.00           C  
ATOM   2534  C6    C    80      47.989  26.718 -19.093  1.00  0.00           C  
ATOM   2535  OP1   C    80      47.986  27.227 -22.839  1.00  0.00           O  
ATOM   2536  OP2   C    80      46.884  25.124 -23.702  1.00  0.00           O1-
ATOM   2537 HO2'   C    80      50.050  22.027 -16.911  1.00  0.00           H  
ATOM   2538  H5    C    80      46.301  28.112 -20.034  1.00  0.00           H  
ATOM   2539  H6    C    80      48.787  27.106 -19.736  1.00  0.00           H  
ATOM   2540  H1'   C    80      50.312  25.126 -17.476  1.00  0.00           H  
ATOM   2541  H2'   C    80      48.635  22.913 -18.099  1.00  0.00           H  
ATOM   2542  H3'   C    80      48.991  22.456 -20.137  1.00  0.00           H  
ATOM   2543  H4'   C    80      50.959  24.221 -21.094  1.00  0.00           H  
ATOM   2544  H41   C    80      43.191  24.903 -16.362  1.00  0.00           H  
ATOM   2545  H5'   C    80      49.519  25.202 -22.344  1.00  0.00           H  
ATOM   2546  H42   C    80      42.809  26.256 -17.429  1.00  0.00           H  
ATOM   2547 H5''   C    80      48.811  23.628 -22.176  1.00  0.00           H  
ATOM   2548  P     C    81      52.579  22.074 -20.046  1.00  0.00           P  
ATOM   2549  C5'   C    81      54.709  22.577 -18.533  1.00  0.00           C  
ATOM   2550  O5'   C    81      53.277  22.483 -18.606  1.00  0.00           O  
ATOM   2551  C4'   C    81      55.394  22.899 -17.181  1.00  0.00           C  
ATOM   2552  O4'   C    81      55.105  24.227 -16.731  1.00  0.00           O  
ATOM   2553  C3'   C    81      55.130  21.968 -15.988  1.00  0.00           C  
ATOM   2554  O3'   C    81      55.866  20.742 -15.884  1.00  0.00           O  
ATOM   2555  C2'   C    81      55.572  22.894 -14.844  1.00  0.00           C  
ATOM   2556  O2'   C    81      56.994  22.976 -14.659  1.00  0.00           O  
ATOM   2557  C1'   C    81      55.074  24.279 -15.298  1.00  0.00           C  
ATOM   2558  N1    C    81      53.705  24.624 -14.780  1.00  0.00           N  
ATOM   2559  C2    C    81      53.429  24.540 -13.399  1.00  0.00           C  
ATOM   2560  O2    C    81      54.310  24.309 -12.569  1.00  0.00           O  
ATOM   2561  N3    C    81      52.174  24.750 -12.925  1.00  0.00           N  
ATOM   2562  C4    C    81      51.255  25.172 -13.766  1.00  0.00           C  
ATOM   2563  N4    C    81      50.051  25.331 -13.287  1.00  0.00           N  
ATOM   2564  C5    C    81      51.538  25.518 -15.112  1.00  0.00           C  
ATOM   2565  C6    C    81      52.767  25.210 -15.595  1.00  0.00           C  
ATOM   2566  OP1   C    81      52.931  23.146 -21.026  1.00  0.00           O  
ATOM   2567  OP2   C    81      53.078  20.707 -20.383  1.00  0.00           O1-
ATOM   2568 HO2'   C    81      57.200  23.347 -13.778  1.00  0.00           H  
ATOM   2569  H5    C    81      50.811  25.991 -15.743  1.00  0.00           H  
ATOM   2570  H6    C    81      53.014  25.428 -16.629  1.00  0.00           H  
ATOM   2571  H1'   C    81      55.772  25.041 -14.936  1.00  0.00           H  
ATOM   2572  H2'   C    81      55.093  22.553 -13.928  1.00  0.00           H  
ATOM   2573  H3'   C    81      54.056  21.800 -15.887  1.00  0.00           H  
ATOM   2574  H4'   C    81      56.468  22.853 -17.361  1.00  0.00           H  
ATOM   2575  H41   C    81      49.889  25.063 -12.331  1.00  0.00           H  
ATOM   2576  H5'   C    81      55.036  23.339 -19.242  1.00  0.00           H  
ATOM   2577  H42   C    81      49.306  25.586 -13.911  1.00  0.00           H  
ATOM   2578 H5''   C    81      55.129  21.639 -18.886  1.00  0.00           H  
ATOM   2579  P     U    82      55.352  19.360 -16.556  1.00  0.00           P  
ATOM   2580  C5'   U    82      52.909  18.275 -16.688  1.00  0.00           C  
ATOM   2581  O5'   U    82      53.731  19.375 -16.320  1.00  0.00           O  
ATOM   2582  C4'   U    82      52.102  17.680 -15.515  1.00  0.00           C  
ATOM   2583  O4'   U    82      52.971  17.390 -14.410  1.00  0.00           O  
ATOM   2584  C3'   U    82      50.949  18.548 -14.969  1.00  0.00           C  
ATOM   2585  O3'   U    82      49.662  18.383 -15.572  1.00  0.00           O  
ATOM   2586  C2'   U    82      50.865  18.003 -13.542  1.00  0.00           C  
ATOM   2587  O2'   U    82      50.124  16.786 -13.444  1.00  0.00           O  
ATOM   2588  C1'   U    82      52.323  17.716 -13.180  1.00  0.00           C  
ATOM   2589  N1    U    82      52.925  18.876 -12.444  1.00  0.00           N  
ATOM   2590  C2    U    82      52.376  19.181 -11.191  1.00  0.00           C  
ATOM   2591  O2    U    82      51.451  18.547 -10.684  1.00  0.00           O  
ATOM   2592  N3    U    82      52.944  20.217 -10.483  1.00  0.00           N  
ATOM   2593  C4    U    82      54.090  20.887 -10.825  1.00  0.00           C  
ATOM   2594  O4    U    82      54.553  21.731 -10.059  1.00  0.00           O  
ATOM   2595  C5    U    82      54.667  20.461 -12.081  1.00  0.00           C  
ATOM   2596  C6    U    82      54.091  19.493 -12.845  1.00  0.00           C  
ATOM   2597  OP1   U    82      55.945  18.257 -15.742  1.00  0.00           O  
ATOM   2598  OP2   U    82      55.667  19.385 -18.013  1.00  0.00           O1-
ATOM   2599 HO2'   U    82      49.388  16.850 -14.074  1.00  0.00           H  
ATOM   2600  H3    U    82      52.543  20.425  -9.579  1.00  0.00           H  
ATOM   2601  H5    U    82      55.589  20.920 -12.403  1.00  0.00           H  
ATOM   2602  H6    U    82      54.558  19.186 -13.771  1.00  0.00           H  
ATOM   2603  H1'   U    82      52.344  16.855 -12.511  1.00  0.00           H  
ATOM   2604  H2'   U    82      50.427  18.761 -12.900  1.00  0.00           H  
ATOM   2605  H3'   U    82      51.249  19.601 -14.937  1.00  0.00           H  
ATOM   2606  H4'   U    82      51.660  16.740 -15.856  1.00  0.00           H  
ATOM   2607  H5'   U    82      53.517  17.478 -17.118  1.00  0.00           H  
ATOM   2608 H5''   U    82      52.210  18.599 -17.457  1.00  0.00           H  
ATOM   2609  P     G    83      49.102  19.419 -16.690  1.00  0.00           P  
ATOM   2610  C5'   G    83      46.493  20.063 -16.372  1.00  0.00           C  
ATOM   2611  O5'   G    83      47.486  19.118 -16.782  1.00  0.00           O  
ATOM   2612  C4'   G    83      45.992  19.933 -14.917  1.00  0.00           C  
ATOM   2613  O4'   G    83      46.869  19.289 -13.973  1.00  0.00           O  
ATOM   2614  C3'   G    83      45.732  21.305 -14.289  1.00  0.00           C  
ATOM   2615  O3'   G    83      44.848  22.244 -14.922  1.00  0.00           O  
ATOM   2616  C2'   G    83      45.487  20.879 -12.833  1.00  0.00           C  
ATOM   2617  O2'   G    83      44.237  20.275 -12.570  1.00  0.00           O  
ATOM   2618  C1'   G    83      46.562  19.795 -12.663  1.00  0.00           C  
ATOM   2619  N1    G    83      48.255  21.973  -8.313  1.00  0.00           N  
ATOM   2620  C2    G    83      47.099  21.310  -8.565  1.00  0.00           C  
ATOM   2621  N2    G    83      46.210  21.286  -7.602  1.00  0.00           N  
ATOM   2622  N3    G    83      46.783  20.740  -9.729  1.00  0.00           N  
ATOM   2623  C4    G    83      47.766  20.861 -10.676  1.00  0.00           C  
ATOM   2624  C5    G    83      48.979  21.500 -10.520  1.00  0.00           C  
ATOM   2625  C6    G    83      49.264  22.122  -9.246  1.00  0.00           C  
ATOM   2626  O6    G    83      50.251  22.771  -8.898  1.00  0.00           O  
ATOM   2627  N7    G    83      49.716  21.442 -11.712  1.00  0.00           N  
ATOM   2628  C8    G    83      48.925  20.804 -12.535  1.00  0.00           C  
ATOM   2629  N9    G    83      47.727  20.423 -11.988  1.00  0.00           N  
ATOM   2630  OP1   G    83      49.678  19.034 -18.015  1.00  0.00           O  
ATOM   2631  OP2   G    83      49.324  20.807 -16.188  1.00  0.00           O1-
ATOM   2632 HO2'   G    83      43.573  20.933 -12.848  1.00  0.00           H  
ATOM   2633  H1    G    83      48.397  22.392  -7.410  1.00  0.00           H  
ATOM   2634  H8    G    83      49.177  20.590 -13.566  1.00  0.00           H  
ATOM   2635  H1'   G    83      46.173  19.001 -12.021  1.00  0.00           H  
ATOM   2636  H2'   G    83      45.663  21.717 -12.158  1.00  0.00           H  
ATOM   2637  H21   G    83      46.401  21.715  -6.706  1.00  0.00           H  
ATOM   2638  H3'   G    83      46.702  21.806 -14.299  1.00  0.00           H  
ATOM   2639  H22   G    83      45.358  20.776  -7.772  1.00  0.00           H  
ATOM   2640  H4'   G    83      45.045  19.388 -14.931  1.00  0.00           H  
ATOM   2641  H5'   G    83      45.613  19.909 -17.005  1.00  0.00           H  
ATOM   2642 H5''   G    83      46.844  21.083 -16.546  1.00  0.00           H  
ATOM   2643  P     U    84      43.225  22.195 -14.891  1.00  0.00           P  
ATOM   2644  C5'   U    84      41.822  21.919 -12.614  1.00  0.00           C  
ATOM   2645  O5'   U    84      42.913  22.498 -13.315  1.00  0.00           O  
ATOM   2646  C4'   U    84      41.789  22.336 -11.126  1.00  0.00           C  
ATOM   2647  O4'   U    84      43.019  22.095 -10.436  1.00  0.00           O  
ATOM   2648  C3'   U    84      41.488  23.822 -10.938  1.00  0.00           C  
ATOM   2649  O3'   U    84      40.111  24.110 -11.179  1.00  0.00           O  
ATOM   2650  C2'   U    84      41.983  24.020  -9.492  1.00  0.00           C  
ATOM   2651  O2'   U    84      41.086  23.521  -8.492  1.00  0.00           O  
ATOM   2652  C1'   U    84      43.231  23.128  -9.472  1.00  0.00           C  
ATOM   2653  N1    U    84      44.493  23.892  -9.725  1.00  0.00           N  
ATOM   2654  C2    U    84      45.142  24.472  -8.628  1.00  0.00           C  
ATOM   2655  O2    U    84      44.648  24.541  -7.503  1.00  0.00           O  
ATOM   2656  N3    U    84      46.402  24.992  -8.844  1.00  0.00           N  
ATOM   2657  C4    U    84      47.070  25.016 -10.043  1.00  0.00           C  
ATOM   2658  O4    U    84      48.209  25.470 -10.106  1.00  0.00           O  
ATOM   2659  C5    U    84      46.316  24.475 -11.150  1.00  0.00           C  
ATOM   2660  C6    U    84      45.073  23.954 -10.974  1.00  0.00           C  
ATOM   2661  OP1   U    84      42.782  20.830 -15.271  1.00  0.00           O  
ATOM   2662  OP2   U    84      42.694  23.350 -15.674  1.00  0.00           O1-
ATOM   2663 HO2'   U    84      41.195  24.026  -7.665  1.00  0.00           H  
ATOM   2664  H3    U    84      46.859  25.444  -8.067  1.00  0.00           H  
ATOM   2665  H5    U    84      46.763  24.489 -12.133  1.00  0.00           H  
ATOM   2666  H6    U    84      44.540  23.553 -11.822  1.00  0.00           H  
ATOM   2667  H1'   U    84      43.312  22.677  -8.480  1.00  0.00           H  
ATOM   2668  H2'   U    84      42.238  25.062  -9.305  1.00  0.00           H  
ATOM   2669  H3'   U    84      42.124  24.404 -11.608  1.00  0.00           H  
ATOM   2670  H4'   U    84      40.999  21.773 -10.627  1.00  0.00           H  
ATOM   2671  H5'   U    84      41.900  20.834 -12.668  1.00  0.00           H  
ATOM   2672 H5''   U    84      40.881  22.220 -13.084  1.00  0.00           H  
ATOM   2673  P     U    85      39.629  25.597 -11.591  1.00  0.00           P  
ATOM   2674  C5'   U    85      39.205  26.328  -9.079  1.00  0.00           C  
ATOM   2675  O5'   U    85      39.938  26.494 -10.284  1.00  0.00           O  
ATOM   2676  C4'   U    85      39.806  27.152  -7.932  1.00  0.00           C  
ATOM   2677  O4'   U    85      41.146  26.769  -7.620  1.00  0.00           O  
ATOM   2678  C3'   U    85      39.841  28.646  -8.256  1.00  0.00           C  
ATOM   2679  O3'   U    85      38.552  29.245  -8.151  1.00  0.00           O  
ATOM   2680  C2'   U    85      40.901  29.118  -7.245  1.00  0.00           C  
ATOM   2681  O2'   U    85      40.417  29.250  -5.904  1.00  0.00           O  
ATOM   2682  C1'   U    85      41.883  27.938  -7.271  1.00  0.00           C  
ATOM   2683  N1    U    85      43.027  28.167  -8.204  1.00  0.00           N  
ATOM   2684  C2    U    85      44.135  28.855  -7.702  1.00  0.00           C  
ATOM   2685  O2    U    85      44.147  29.430  -6.614  1.00  0.00           O  
ATOM   2686  N3    U    85      45.261  28.876  -8.490  1.00  0.00           N  
ATOM   2687  C4    U    85      45.400  28.310  -9.729  1.00  0.00           C  
ATOM   2688  O4    U    85      46.477  28.369 -10.310  1.00  0.00           O  
ATOM   2689  C5    U    85      44.198  27.680 -10.224  1.00  0.00           C  
ATOM   2690  C6    U    85      43.064  27.634  -9.477  1.00  0.00           C  
ATOM   2691  OP1   U    85      38.154  25.558 -11.815  1.00  0.00           O  
ATOM   2692  OP2   U    85      40.500  26.090 -12.694  1.00  0.00           O1-
ATOM   2693 HO2'   U    85      40.882  29.983  -5.459  1.00  0.00           H  
ATOM   2694  H3    U    85      46.068  29.352  -8.121  1.00  0.00           H  
ATOM   2695  H5    U    85      44.218  27.241 -11.212  1.00  0.00           H  
ATOM   2696  H6    U    85      42.183  27.158  -9.876  1.00  0.00           H  
ATOM   2697  H1'   U    85      42.292  27.812  -6.266  1.00  0.00           H  
ATOM   2698  H2'   U    85      41.375  30.036  -7.588  1.00  0.00           H  
ATOM   2699  H3'   U    85      40.245  28.781  -9.261  1.00  0.00           H  
ATOM   2700  H4'   U    85      39.193  27.014  -7.039  1.00  0.00           H  
ATOM   2701  H5'   U    85      39.195  25.277  -8.788  1.00  0.00           H  
ATOM   2702 H5''   U    85      38.174  26.645  -9.234  1.00  0.00           H  
ATOM   2703  P     U    86      38.200  30.604  -8.951  1.00  0.00           P  
ATOM   2704  C5'   U    86      38.912  32.166  -6.934  1.00  0.00           C  
ATOM   2705  O5'   U    86      39.142  31.725  -8.264  1.00  0.00           O  
ATOM   2706  C4'   U    86      40.045  33.066  -6.420  1.00  0.00           C  
ATOM   2707  O4'   U    86      41.307  32.402  -6.404  1.00  0.00           O  
ATOM   2708  C3'   U    86      40.225  34.319  -7.278  1.00  0.00           C  
ATOM   2709  O3'   U    86      39.211  35.294  -7.036  1.00  0.00           O  
ATOM   2710  C2'   U    86      41.655  34.721  -6.875  1.00  0.00           C  
ATOM   2711  O2'   U    86      41.740  35.384  -5.609  1.00  0.00           O  
ATOM   2712  C1'   U    86      42.325  33.348  -6.725  1.00  0.00           C  
ATOM   2713  N1    U    86      43.085  32.950  -7.947  1.00  0.00           N  
ATOM   2714  C2    U    86      44.421  33.360  -8.036  1.00  0.00           C  
ATOM   2715  O2    U    86      44.951  34.142  -7.246  1.00  0.00           O  
ATOM   2716  N3    U    86      45.163  32.846  -9.075  1.00  0.00           N  
ATOM   2717  C4    U    86      44.712  31.988 -10.044  1.00  0.00           C  
ATOM   2718  O4    U    86      45.491  31.573 -10.896  1.00  0.00           O  
ATOM   2719  C5    U    86      43.308  31.662  -9.939  1.00  0.00           C  
ATOM   2720  C6    U    86      42.541  32.146  -8.926  1.00  0.00           C  
ATOM   2721  OP1   U    86      36.772  30.938  -8.680  1.00  0.00           O  
ATOM   2722  OP2   U    86      38.635  30.453 -10.367  1.00  0.00           O1-
ATOM   2723 HO2'   U    86      42.469  36.034  -5.627  1.00  0.00           H  
ATOM   2724  H3    U    86      46.123  33.146  -9.147  1.00  0.00           H  
ATOM   2725  H5    U    86      42.873  31.017 -10.690  1.00  0.00           H  
ATOM   2726  H6    U    86      41.493  31.883  -8.874  1.00  0.00           H  
ATOM   2727  H1'   U    86      43.030  33.401  -5.891  1.00  0.00           H  
ATOM   2728  H2'   U    86      42.125  35.308  -7.663  1.00  0.00           H  
ATOM   2729  H3'   U    86      40.232  34.029  -8.330  1.00  0.00           H  
ATOM   2730  H4'   U    86      39.808  33.385  -5.403  1.00  0.00           H  
ATOM   2731  H5'   U    86      38.819  31.308  -6.268  1.00  0.00           H  
ATOM   2732 H5''   U    86      37.975  32.725  -6.894  1.00  0.00           H  
ATOM   2733  P     U    87      38.857  36.408  -8.151  1.00  0.00           P  
ATOM   2734  C5'   U    87      40.607  38.183  -7.243  1.00  0.00           C  
ATOM   2735  O5'   U    87      40.204  37.301  -8.281  1.00  0.00           O  
ATOM   2736  C4'   U    87      42.000  38.789  -7.489  1.00  0.00           C  
ATOM   2737  O4'   U    87      43.035  37.807  -7.577  1.00  0.00           O  
ATOM   2738  C3'   U    87      42.064  39.591  -8.788  1.00  0.00           C  
ATOM   2739  O3'   U    87      41.404  40.852  -8.695  1.00  0.00           O  
ATOM   2740  C2'   U    87      43.588  39.653  -8.989  1.00  0.00           C  
ATOM   2741  O2'   U    87      44.240  40.618  -8.155  1.00  0.00           O  
ATOM   2742  C1'   U    87      44.009  38.249  -8.526  1.00  0.00           C  
ATOM   2743  N1    U    87      44.151  37.288  -9.664  1.00  0.00           N  
ATOM   2744  C2    U    87      45.394  37.211 -10.311  1.00  0.00           C  
ATOM   2745  O2    U    87      46.334  37.970 -10.068  1.00  0.00           O  
ATOM   2746  N3    U    87      45.551  36.227 -11.266  1.00  0.00           N  
ATOM   2747  C4    U    87      44.588  35.339 -11.671  1.00  0.00           C  
ATOM   2748  O4    U    87      44.847  34.511 -12.540  1.00  0.00           O  
ATOM   2749  C5    U    87      43.317  35.493 -10.995  1.00  0.00           C  
ATOM   2750  C6    U    87      43.126  36.444 -10.042  1.00  0.00           C  
ATOM   2751  OP1   U    87      37.757  37.260  -7.609  1.00  0.00           O  
ATOM   2752  OP2   U    87      38.638  35.716  -9.453  1.00  0.00           O1-
ATOM   2753 HO2'   U    87      44.971  41.043  -8.642  1.00  0.00           H  
ATOM   2754  H3    U    87      46.431  36.176 -11.755  1.00  0.00           H  
ATOM   2755  H5    U    87      42.506  34.836 -11.273  1.00  0.00           H  
ATOM   2756  H6    U    87      42.161  36.539  -9.564  1.00  0.00           H  
ATOM   2757  H1'   U    87      44.978  38.332  -8.027  1.00  0.00           H  
ATOM   2758  H2'   U    87      43.832  39.812 -10.038  1.00  0.00           H  
ATOM   2759  H3'   U    87      41.633  38.991  -9.592  1.00  0.00           H  
ATOM   2760  H4'   U    87      42.233  39.467  -6.665  1.00  0.00           H  
ATOM   2761  H5'   U    87      40.619  37.654  -6.290  1.00  0.00           H  
ATOM   2762 H5''   U    87      39.885  38.997  -7.162  1.00  0.00           H  
ATOM   2763  P     A    88      40.819  41.564 -10.024  1.00  0.00           P  
ATOM   2764  C5'   A    88      42.945  43.028 -10.675  1.00  0.00           C  
ATOM   2765  O5'   A    88      42.138  41.882 -10.921  1.00  0.00           O  
ATOM   2766  C4'   A    88      44.156  43.145 -11.620  1.00  0.00           C  
ATOM   2767  O4'   A    88      45.123  42.104 -11.439  1.00  0.00           O  
ATOM   2768  C3'   A    88      43.785  43.060 -13.100  1.00  0.00           C  
ATOM   2769  O3'   A    88      43.017  44.120 -13.670  1.00  0.00           O  
ATOM   2770  C2'   A    88      45.171  42.834 -13.716  1.00  0.00           C  
ATOM   2771  O2'   A    88      46.001  44.002 -13.713  1.00  0.00           O  
ATOM   2772  C1'   A    88      45.702  41.796 -12.714  1.00  0.00           C  
ATOM   2773  N1    A    88      46.804  37.889 -15.911  1.00  0.00           N  
ATOM   2774  C2    A    88      47.395  39.058 -15.695  1.00  0.00           C  
ATOM   2775  N3    A    88      47.046  40.011 -14.831  1.00  0.00           N  
ATOM   2776  C4    A    88      45.937  39.670 -14.111  1.00  0.00           C  
ATOM   2777  C5    A    88      45.219  38.507 -14.217  1.00  0.00           C  
ATOM   2778  C6    A    88      45.727  37.598 -15.182  1.00  0.00           C  
ATOM   2779  N6    A    88      45.187  36.427 -15.477  1.00  0.00           N  
ATOM   2780  N7    A    88      44.112  38.520 -13.354  1.00  0.00           N  
ATOM   2781  C8    A    88      44.205  39.689 -12.777  1.00  0.00           C  
ATOM   2782  N9    A    88      45.299  40.432 -13.155  1.00  0.00           N  
ATOM   2783  OP1   A    88      40.181  42.847  -9.603  1.00  0.00           O  
ATOM   2784  OP2   A    88      39.981  40.567 -10.750  1.00  0.00           O1-
ATOM   2785 HO2'   A    88      46.819  43.838 -14.218  1.00  0.00           H  
ATOM   2786  H2    A    88      48.266  39.268 -16.302  1.00  0.00           H  
ATOM   2787  H8    A    88      43.476  40.054 -12.067  1.00  0.00           H  
ATOM   2788  H1'   A    88      46.793  41.843 -12.669  1.00  0.00           H  
ATOM   2789  H2'   A    88      45.079  42.413 -14.720  1.00  0.00           H  
ATOM   2790  H3'   A    88      43.235  42.127 -13.219  1.00  0.00           H  
ATOM   2791  H4'   A    88      44.638  44.109 -11.443  1.00  0.00           H  
ATOM   2792  H5'   A    88      43.302  43.011  -9.644  1.00  0.00           H  
ATOM   2793  H61   A    88      45.630  35.860 -16.178  1.00  0.00           H  
ATOM   2794  H62   A    88      44.380  36.110 -14.961  1.00  0.00           H  
ATOM   2795 H5''   A    88      42.334  43.924 -10.803  1.00  0.00           H  
ATOM   2796  P     U    89      42.012  43.717 -14.877  1.00  0.00           P  
ATOM   2797  C5'   U    89      39.642  44.983 -14.948  1.00  0.00           C  
ATOM   2798  O5'   U    89      41.055  45.015 -15.160  1.00  0.00           O  
ATOM   2799  C4'   U    89      38.811  44.265 -16.041  1.00  0.00           C  
ATOM   2800  O4'   U    89      39.128  42.887 -16.294  1.00  0.00           O  
ATOM   2801  C3'   U    89      37.340  44.235 -15.626  1.00  0.00           C  
ATOM   2802  O3'   U    89      36.625  45.476 -15.541  1.00  0.00           O  
ATOM   2803  C2'   U    89      36.795  43.120 -16.530  1.00  0.00           C  
ATOM   2804  O2'   U    89      36.633  43.460 -17.888  1.00  0.00           O  
ATOM   2805  C1'   U    89      37.947  42.097 -16.533  1.00  0.00           C  
ATOM   2806  N1    U    89      37.842  40.927 -15.588  1.00  0.00           N  
ATOM   2807  C2    U    89      36.623  40.235 -15.415  1.00  0.00           C  
ATOM   2808  O2    U    89      35.565  40.502 -15.983  1.00  0.00           O  
ATOM   2809  N3    U    89      36.629  39.131 -14.584  1.00  0.00           N  
ATOM   2810  C4    U    89      37.744  38.526 -14.059  1.00  0.00           C  
ATOM   2811  O4    U    89      37.633  37.497 -13.398  1.00  0.00           O  
ATOM   2812  C5    U    89      38.981  39.185 -14.399  1.00  0.00           C  
ATOM   2813  C6    U    89      39.001  40.329 -15.133  1.00  0.00           C  
ATOM   2814  OP1   U    89      41.194  42.591 -14.352  1.00  0.00           O  
ATOM   2815  OP2   U    89      42.848  43.495 -16.095  1.00  0.00           O1-
ATOM   2816 HO2'   U    89      36.023  44.221 -17.906  1.00  0.00           H  
ATOM   2817  H3    U    89      35.752  38.672 -14.424  1.00  0.00           H  
ATOM   2818  H5    U    89      39.906  38.752 -14.054  1.00  0.00           H  
ATOM   2819  H6    U    89      39.953  40.779 -15.373  1.00  0.00           H  
ATOM   2820  H1'   U    89      38.012  41.673 -17.537  1.00  0.00           H  
ATOM   2821  H2'   U    89      35.869  42.747 -16.106  1.00  0.00           H  
ATOM   2822  H3'   U    89      37.326  43.829 -14.611  1.00  0.00           H  
ATOM   2823  H4'   U    89      38.904  44.821 -16.972  1.00  0.00           H  
ATOM   2824  H5'   U    89      39.288  46.012 -14.905  1.00  0.00           H  
ATOM   2825 H5''   U    89      39.424  44.535 -13.980  1.00  0.00           H  
ATOM   2826  P     C    90      36.122  46.354 -16.819  1.00  0.00           P  
ATOM   2827  C5'   C    90      34.607  45.269 -18.777  1.00  0.00           C  
ATOM   2828  O5'   C    90      34.878  45.443 -17.387  1.00  0.00           O  
ATOM   2829  C4'   C    90      33.491  44.242 -19.091  1.00  0.00           C  
ATOM   2830  O4'   C    90      33.731  42.944 -18.536  1.00  0.00           O  
ATOM   2831  C3'   C    90      32.126  44.679 -18.562  1.00  0.00           C  
ATOM   2832  O3'   C    90      31.417  45.588 -19.392  1.00  0.00           O  
ATOM   2833  C2'   C    90      31.371  43.348 -18.392  1.00  0.00           C  
ATOM   2834  O2'   C    90      30.751  42.830 -19.575  1.00  0.00           O  
ATOM   2835  C1'   C    90      32.512  42.394 -18.036  1.00  0.00           C  
ATOM   2836  N1    C    90      32.562  42.139 -16.564  1.00  0.00           N  
ATOM   2837  C2    C    90      31.985  40.962 -16.063  1.00  0.00           C  
ATOM   2838  O2    C    90      31.312  40.215 -16.780  1.00  0.00           O  
ATOM   2839  N3    C    90      32.145  40.613 -14.760  1.00  0.00           N  
ATOM   2840  C4    C    90      32.841  41.416 -13.979  1.00  0.00           C  
ATOM   2841  N4    C    90      33.007  41.015 -12.747  1.00  0.00           N  
ATOM   2842  C5    C    90      33.377  42.660 -14.405  1.00  0.00           C  
ATOM   2843  C6    C    90      33.208  42.993 -15.706  1.00  0.00           C  
ATOM   2844  OP1   C    90      37.230  46.435 -17.812  1.00  0.00           O  
ATOM   2845  OP2   C    90      35.570  47.626 -16.266  1.00  0.00           O1-
ATOM   2846 HO2'   C    90      29.790  43.021 -19.549  1.00  0.00           H  
ATOM   2847  H5    C    90      33.910  43.328 -13.746  1.00  0.00           H  
ATOM   2848  H6    C    90      33.601  43.925 -16.081  1.00  0.00           H  
ATOM   2849  H1'   C    90      32.321  41.450 -18.547  1.00  0.00           H  
ATOM   2850  H2'   C    90      30.651  43.427 -17.573  1.00  0.00           H  
ATOM   2851  H3'   C    90      32.280  45.101 -17.568  1.00  0.00           H  
ATOM   2852  H4'   C    90      33.415  44.142 -20.174  1.00  0.00           H  
ATOM   2853  H41   C    90      32.604  40.133 -12.482  1.00  0.00           H  
ATOM   2854  H5'   C    90      35.512  44.933 -19.272  1.00  0.00           H  
ATOM   2855  H42   C    90      33.540  41.579 -12.106  1.00  0.00           H  
ATOM   2856 H5''   C    90      34.335  46.227 -19.219  1.00  0.00           H  
ATOM   2857  P     U    91      30.959  47.018 -18.788  1.00  0.00           P  
ATOM   2858  C5'   U    91      28.900  46.606 -17.103  1.00  0.00           C  
ATOM   2859  O5'   U    91      30.297  46.591 -17.341  1.00  0.00           O  
ATOM   2860  C4'   U    91      28.498  47.715 -16.121  1.00  0.00           C  
ATOM   2861  O4'   U    91      29.017  47.459 -14.816  1.00  0.00           O  
ATOM   2862  C3'   U    91      28.991  49.138 -16.438  1.00  0.00           C  
ATOM   2863  O3'   U    91      28.498  49.801 -17.593  1.00  0.00           O  
ATOM   2864  C2'   U    91      28.636  49.802 -15.090  1.00  0.00           C  
ATOM   2865  O2'   U    91      27.264  50.090 -14.887  1.00  0.00           O  
ATOM   2866  C1'   U    91      28.974  48.686 -14.095  1.00  0.00           C  
ATOM   2867  N1    U    91      30.239  49.004 -13.375  1.00  0.00           N  
ATOM   2868  C2    U    91      30.150  49.295 -12.006  1.00  0.00           C  
ATOM   2869  O2    U    91      29.133  49.115 -11.331  1.00  0.00           O  
ATOM   2870  N3    U    91      31.272  49.824 -11.402  1.00  0.00           N  
ATOM   2871  C4    U    91      32.469  50.096 -12.025  1.00  0.00           C  
ATOM   2872  O4    U    91      33.394  50.596 -11.390  1.00  0.00           O  
ATOM   2873  C5    U    91      32.504  49.738 -13.425  1.00  0.00           C  
ATOM   2874  C6    U    91      31.423  49.204 -14.054  1.00  0.00           C  
ATOM   2875  OP1   U    91      29.915  47.537 -19.727  1.00  0.00           O  
ATOM   2876  OP2   U    91      32.185  47.832 -18.517  1.00  0.00           O1-
ATOM   2877 HO2'   U    91      26.860  50.299 -15.769  1.00  0.00           H  
ATOM   2878  H3    U    91      31.209  50.043 -10.424  1.00  0.00           H  
ATOM   2879  H5    U    91      33.418  49.906 -13.976  1.00  0.00           H  
ATOM   2880  H6    U    91      31.492  48.944 -15.102  1.00  0.00           H  
ATOM   2881  H1'   U    91      28.159  48.627 -13.372  1.00  0.00           H  
ATOM   2882  H2'   U    91      29.251  50.688 -14.925  1.00  0.00           H  
ATOM   2883  H3'   U    91      30.075  49.101 -16.528  1.00  0.00           H  
ATOM   2884  H4'   U    91      27.410  47.734 -16.071  1.00  0.00           H  
ATOM   2885  H5'   U    91      28.609  45.648 -16.666  1.00  0.00           H  
ATOM   2886 H5''   U    91      28.337  46.726 -18.029  1.00  0.00           H  
ATOM   2887  P     C    92      29.081  51.287 -17.995  1.00  0.00           P  
ATOM   2888  C5'   C    92      27.645  52.887 -19.630  1.00  0.00           C  
ATOM   2889  O5'   C    92      28.262  51.623 -19.401  1.00  0.00           O  
ATOM   2890  C4'   C    92      26.262  52.846 -20.314  1.00  0.00           C  
ATOM   2891  O4'   C    92      26.279  52.524 -21.705  1.00  0.00           O  
ATOM   2892  C3'   C    92      25.235  51.881 -19.707  1.00  0.00           C  
ATOM   2893  O3'   C    92      24.720  52.225 -18.443  1.00  0.00           O  
ATOM   2894  C2'   C    92      24.143  51.992 -20.784  1.00  0.00           C  
ATOM   2895  O2'   C    92      23.419  53.234 -20.780  1.00  0.00           O  
ATOM   2896  C1'   C    92      25.021  51.926 -22.039  1.00  0.00           C  
ATOM   2897  N1    C    92      25.145  50.488 -22.417  1.00  0.00           N  
ATOM   2898  C2    C    92      24.117  49.915 -23.181  1.00  0.00           C  
ATOM   2899  O2    C    92      23.155  50.583 -23.573  1.00  0.00           O  
ATOM   2900  N3    C    92      24.136  48.592 -23.483  1.00  0.00           N  
ATOM   2901  C4    C    92      25.165  47.875 -23.070  1.00  0.00           C  
ATOM   2902  N4    C    92      25.125  46.602 -23.361  1.00  0.00           N  
ATOM   2903  C5    C    92      26.232  48.395 -22.286  1.00  0.00           C  
ATOM   2904  C6    C    92      26.185  49.710 -21.974  1.00  0.00           C  
ATOM   2905  OP1   C    92      30.538  51.140 -18.297  1.00  0.00           O  
ATOM   2906  OP2   C    92      28.714  52.288 -16.931  1.00  0.00           O1-
ATOM   2907 HO2'   C    92      22.672  53.195 -21.407  1.00  0.00           H  
ATOM   2908  H5    C    92      27.056  47.792 -21.944  1.00  0.00           H  
ATOM   2909  H6    C    92      26.971  50.156 -21.378  1.00  0.00           H  
ATOM   2910  H1'   C    92      24.551  52.477 -22.859  1.00  0.00           H  
ATOM   2911  H2'   C    92      23.466  51.139 -20.720  1.00  0.00           H  
ATOM   2912  H3'   C    92      25.650  50.870 -19.696  1.00  0.00           H  
ATOM   2913  H4'   C    92      25.853  53.852 -20.224  1.00  0.00           H  
ATOM   2914  H41   C    92      24.376  46.283 -23.951  1.00  0.00           H  
ATOM   2915  H5'   C    92      28.314  53.513 -20.220  1.00  0.00           H  
ATOM   2916  H42   C    92      25.907  46.019 -23.125  1.00  0.00           H  
ATOM   2917 H5''   C    92      27.492  53.401 -18.683  1.00  0.00           H  
ATOM   2918  P     C    93      24.541  51.114 -17.289  1.00  0.00           P  
ATOM   2919  C5'   C    93      23.398  48.666 -17.003  1.00  0.00           C  
ATOM   2920  O5'   C    93      23.694  49.799 -17.859  1.00  0.00           O  
ATOM   2921  C4'   C    93      22.517  49.188 -15.878  1.00  0.00           C  
ATOM   2922  O4'   C    93      21.363  49.752 -16.495  1.00  0.00           O  
ATOM   2923  C3'   C    93      21.965  48.497 -14.631  1.00  0.00           C  
ATOM   2924  O3'   C    93      22.938  47.954 -13.682  1.00  0.00           O  
ATOM   2925  C2'   C    93      21.046  49.727 -14.242  1.00  0.00           C  
ATOM   2926  O2'   C    93      21.576  50.648 -13.318  1.00  0.00           O  
ATOM   2927  C1'   C    93      20.922  50.601 -15.490  1.00  0.00           C  
ATOM   2928  N1    C    93      19.725  51.423 -15.812  1.00  0.00           N  
ATOM   2929  C2    C    93      18.772  51.755 -14.834  1.00  0.00           C  
ATOM   2930  O2    C    93      18.655  51.135 -13.784  1.00  0.00           O  
ATOM   2931  N3    C    93      17.914  52.788 -15.017  1.00  0.00           N  
ATOM   2932  C4    C    93      17.968  53.452 -16.146  1.00  0.00           C  
ATOM   2933  N4    C    93      17.121  54.435 -16.248  1.00  0.00           N  
ATOM   2934  C5    C    93      18.882  53.156 -17.192  1.00  0.00           C  
ATOM   2935  C6    C    93      19.757  52.141 -16.981  1.00  0.00           C  
ATOM   2936  OP1   C    93      23.762  51.865 -16.255  1.00  0.00           O  
ATOM   2937  OP2   C    93      25.870  50.586 -16.907  1.00  0.00           O1-
ATOM   2938 HO2'   C    93      21.830  50.006 -12.625  1.00  0.00           H  
ATOM   2939  H5    C    93      18.930  53.726 -18.105  1.00  0.00           H  
ATOM   2940  H6    C    93      20.516  51.907 -17.719  1.00  0.00           H  
ATOM   2941  H1'   C    93      21.715  51.340 -15.391  1.00  0.00           H  
ATOM   2942  H2'   C    93      20.084  49.327 -13.919  1.00  0.00           H  
ATOM   2943  H3'   C    93      21.319  47.677 -14.949  1.00  0.00           H  
ATOM   2944  H4'   C    93      23.146  49.926 -15.410  1.00  0.00           H  
ATOM   2945  H41   C    93      16.467  54.544 -15.493  1.00  0.00           H  
ATOM   2946  H5'   C    93      24.309  48.234 -16.587  1.00  0.00           H  
ATOM   2947  H42   C    93      16.943  54.809 -17.166  1.00  0.00           H  
ATOM   2948 H5''   C    93      22.869  47.886 -17.550  1.00  0.00           H  
ATOM   2949  P     C    94      23.007  48.461 -12.130  1.00  0.00           P  
ATOM   2950  C5'   C    94      23.936  48.006  -9.715  1.00  0.00           C  
ATOM   2951  O5'   C    94      23.573  47.467 -10.997  1.00  0.00           O  
ATOM   2952  C4'   C    94      22.910  48.824  -8.873  1.00  0.00           C  
ATOM   2953  O4'   C    94      22.465  50.118  -9.291  1.00  0.00           O  
ATOM   2954  C3'   C    94      21.685  48.003  -8.399  1.00  0.00           C  
ATOM   2955  O3'   C    94      21.790  47.469  -7.044  1.00  0.00           O  
ATOM   2956  C2'   C    94      20.556  48.995  -8.805  1.00  0.00           C  
ATOM   2957  O2'   C    94      19.194  48.791  -8.477  1.00  0.00           O  
ATOM   2958  C1'   C    94      21.217  50.351  -8.634  1.00  0.00           C  
ATOM   2959  N1    C    94      20.545  51.547  -9.223  1.00  0.00           N  
ATOM   2960  C2    C    94      20.566  52.742  -8.481  1.00  0.00           C  
ATOM   2961  O2    C    94      20.804  52.745  -7.268  1.00  0.00           O  
ATOM   2962  N3    C    94      20.374  53.945  -9.091  1.00  0.00           N  
ATOM   2963  C4    C    94      20.104  53.956 -10.380  1.00  0.00           C  
ATOM   2964  N4    C    94      20.025  55.136 -10.946  1.00  0.00           N  
ATOM   2965  C5    C    94      19.967  52.780 -11.158  1.00  0.00           C  
ATOM   2966  C6    C    94      20.179  51.588 -10.545  1.00  0.00           C  
ATOM   2967  OP1   C    94      21.584  48.614 -11.763  1.00  0.00           O  
ATOM   2968  OP2   C    94      23.889  49.661 -12.130  1.00  0.00           O1-
ATOM   2969 HO2'   C    94      18.931  49.182  -7.630  1.00  0.00           H  
ATOM   2970  H5    C    94      19.732  52.809 -12.207  1.00  0.00           H  
ATOM   2971  H6    C    94      20.120  50.668 -11.109  1.00  0.00           H  
ATOM   2972  H1'   C    94      21.373  50.510  -7.568  1.00  0.00           H  
ATOM   2973  H2'   C    94      20.485  48.875  -9.869  1.00  0.00           H  
ATOM   2974  H3'   C    94      21.572  47.142  -9.067  1.00  0.00           H  
ATOM   2975  H4'   C    94      23.481  49.116  -8.019  1.00  0.00           H  
ATOM   2976  H41   C    94      20.152  55.949 -10.369  1.00  0.00           H  
ATOM   2977  H5'   C    94      24.817  48.628  -9.829  1.00  0.00           H  
ATOM   2978  H42   C    94      19.879  55.203 -11.938  1.00  0.00           H  
ATOM   2979 H5''   C    94      24.245  47.181  -9.080  1.00  0.00           H  
ATOM   2980  P     U    95      22.544  48.152  -5.726  1.00  0.00           P  
ATOM   2981  C5'   U    95      20.445  49.670  -4.877  1.00  0.00           C  
ATOM   2982  O5'   U    95      21.758  49.563  -5.448  1.00  0.00           O  
ATOM   2983  C4'   U    95      19.512  48.552  -5.342  1.00  0.00           C  
ATOM   2984  O4'   U    95      19.616  47.390  -4.572  1.00  0.00           O  
ATOM   2985  C3'   U    95      18.002  48.730  -5.374  1.00  0.00           C  
ATOM   2986  O3'   U    95      17.692  49.689  -6.386  1.00  0.00           O  
ATOM   2987  C2'   U    95      17.597  47.241  -5.630  1.00  0.00           C  
ATOM   2988  O2'   U    95      17.232  46.954  -6.971  1.00  0.00           O  
ATOM   2989  C1'   U    95      18.856  46.425  -5.265  1.00  0.00           C  
ATOM   2990  N1    U    95      18.787  45.231  -4.368  1.00  0.00           N  
ATOM   2991  C2    U    95      17.634  44.444  -4.260  1.00  0.00           C  
ATOM   2992  O2    U    95      16.714  44.438  -5.076  1.00  0.00           O  
ATOM   2993  N3    U    95      17.559  43.616  -3.156  1.00  0.00           N  
ATOM   2994  C4    U    95      18.537  43.469  -2.201  1.00  0.00           C  
ATOM   2995  O4    U    95      18.317  42.832  -1.181  1.00  0.00           O  
ATOM   2996  C5    U    95      19.796  44.081  -2.543  1.00  0.00           C  
ATOM   2997  C6    U    95      19.896  44.913  -3.608  1.00  0.00           C  
ATOM   2998  OP1   U    95      23.963  48.476  -6.037  1.00  0.00           O  
ATOM   2999  OP2   U    95      22.360  47.239  -4.567  1.00  0.00           O1-
ATOM   3000 HO2'   U    95      16.432  47.463  -7.193  1.00  0.00           H  
ATOM   3001  H3    U    95      16.714  43.098  -3.010  1.00  0.00           H  
ATOM   3002  H5    U    95      20.655  43.901  -1.914  1.00  0.00           H  
ATOM   3003  H6    U    95      20.843  45.398  -3.822  1.00  0.00           H  
ATOM   3004  H1'   U    95      19.370  46.157  -6.190  1.00  0.00           H  
ATOM   3005  H2'   U    95      16.801  46.959  -4.966  1.00  0.00           H  
ATOM   3006  H3'   U    95      17.654  49.038  -4.382  1.00  0.00           H  
ATOM   3007  H4'   U    95      19.799  48.318  -6.351  1.00  0.00           H  
ATOM   3008  H5'   U    95      20.014  50.622  -5.178  1.00  0.00           H  
ATOM   3009 H5''   U    95      20.493  49.661  -3.793  1.00  0.00           H  
ATOM   3010  P     U    96      16.751  50.975  -6.078  1.00  0.00           P  
ATOM   3011  C5'   U    96      14.725  50.016  -7.514  1.00  0.00           C  
ATOM   3012  O5'   U    96      15.268  50.350  -6.240  1.00  0.00           O  
ATOM   3013  C4'   U    96      13.697  48.881  -7.407  1.00  0.00           C  
ATOM   3014  O4'   U    96      14.333  47.669  -6.988  1.00  0.00           O  
ATOM   3015  C3'   U    96      12.603  49.152  -6.372  1.00  0.00           C  
ATOM   3016  O3'   U    96      11.585  50.086  -6.714  1.00  0.00           O  
ATOM   3017  C2'   U    96      12.125  47.716  -6.119  1.00  0.00           C  
ATOM   3018  O2'   U    96      11.266  47.195  -7.143  1.00  0.00           O  
ATOM   3019  C1'   U    96      13.448  46.949  -6.131  1.00  0.00           C  
ATOM   3020  N1    U    96      14.016  46.784  -4.756  1.00  0.00           N  
ATOM   3021  C2    U    96      13.927  45.526  -4.148  1.00  0.00           C  
ATOM   3022  O2    U    96      13.221  44.612  -4.573  1.00  0.00           O  
ATOM   3023  N3    U    96      14.674  45.327  -3.001  1.00  0.00           N  
ATOM   3024  C4    U    96      15.531  46.238  -2.435  1.00  0.00           C  
ATOM   3025  O4    U    96      16.299  45.907  -1.537  1.00  0.00           O  
ATOM   3026  C5    U    96      15.417  47.561  -2.990  1.00  0.00           C  
ATOM   3027  C6    U    96      14.673  47.803  -4.100  1.00  0.00           C  
ATOM   3028  OP1   U    96      16.977  51.997  -7.139  1.00  0.00           O  
ATOM   3029  OP2   U    96      16.933  51.373  -4.652  1.00  0.00           O1-
ATOM   3030 HO2'   U    96      10.789  46.406  -6.817  1.00  0.00           H  
ATOM   3031  H3    U    96      14.634  44.426  -2.572  1.00  0.00           H  
ATOM   3032  H5    U    96      15.983  48.360  -2.538  1.00  0.00           H  
ATOM   3033  H6    U    96      14.682  48.796  -4.515  1.00  0.00           H  
ATOM   3034  H1'   U    96      13.273  45.956  -6.552  1.00  0.00           H  
ATOM   3035  H2'   U    96      11.672  47.660  -5.138  1.00  0.00           H  
ATOM   3036  H3'   U    96      13.072  49.501  -5.457  1.00  0.00           H  
ATOM   3037  H4'   U    96      13.227  48.726  -8.379  1.00  0.00           H  
ATOM   3038  H5'   U    96      15.519  49.695  -8.194  1.00  0.00           H  
ATOM   3039 H5''   U    96      14.248  50.895  -7.944  1.00  0.00           H  
ATOM   3040  P     C    97      10.868  50.923  -5.518  1.00  0.00           P  
ATOM   3041  C5'   C    97       9.168  49.018  -4.836  1.00  0.00           C  
ATOM   3042  O5'   C    97      10.307  49.791  -4.491  1.00  0.00           O  
ATOM   3043  C4'   C    97       8.896  47.819  -3.913  1.00  0.00           C  
ATOM   3044  O4'   C    97       9.948  46.850  -3.886  1.00  0.00           O  
ATOM   3045  C3'   C    97       8.695  48.172  -2.442  1.00  0.00           C  
ATOM   3046  O3'   C    97       7.547  48.958  -2.146  1.00  0.00           O  
ATOM   3047  C2'   C    97       8.712  46.738  -1.873  1.00  0.00           C  
ATOM   3048  O2'   C    97       7.545  45.962  -2.173  1.00  0.00           O  
ATOM   3049  C1'   C    97       9.879  46.128  -2.657  1.00  0.00           C  
ATOM   3050  N1    C    97      11.131  46.220  -1.843  1.00  0.00           N  
ATOM   3051  C2    C    97      11.483  45.124  -1.036  1.00  0.00           C  
ATOM   3052  O2    C    97      10.838  44.077  -1.049  1.00  0.00           O  
ATOM   3053  N3    C    97      12.562  45.188  -0.212  1.00  0.00           N  
ATOM   3054  C4    C    97      13.246  46.306  -0.168  1.00  0.00           C  
ATOM   3055  N4    C    97      14.349  46.237   0.516  1.00  0.00           N  
ATOM   3056  C5    C    97      12.934  47.457  -0.939  1.00  0.00           C  
ATOM   3057  C6    C    97      11.878  47.373  -1.785  1.00  0.00           C  
ATOM   3058  OP1   C    97       9.712  51.666  -6.100  1.00  0.00           O  
ATOM   3059  OP2   C    97      11.916  51.703  -4.799  1.00  0.00           O1-
ATOM   3060 HO2'   C    97       7.529  45.153  -1.625  1.00  0.00           H  
ATOM   3061  H5    C    97      13.522  48.363  -0.906  1.00  0.00           H  
ATOM   3062  H6    C    97      11.623  48.215  -2.420  1.00  0.00           H  
ATOM   3063  H1'   C    97       9.661  45.078  -2.871  1.00  0.00           H  
ATOM   3064  H2'   C    97       8.918  46.749  -0.804  1.00  0.00           H  
ATOM   3065  H3'   C    97       9.582  48.704  -2.100  1.00  0.00           H  
ATOM   3066  H4'   C    97       7.986  47.335  -4.271  1.00  0.00           H  
ATOM   3067  H41   C    97      14.741  45.304   0.539  1.00  0.00           H  
ATOM   3068  H5'   C    97       9.280  48.641  -5.854  1.00  0.00           H  
ATOM   3069  H42   C    97      14.987  47.016   0.449  1.00  0.00           H  
ATOM   3070 H5''   C    97       8.289  49.666  -4.822  1.00  0.00           H  
ATOM   3071  P     C    98       7.493  49.805  -0.766  1.00  0.00           P  
ATOM   3072  C5'   C    98       6.519  47.715   0.514  1.00  0.00           C  
ATOM   3073  O5'   C    98       7.555  48.679   0.398  1.00  0.00           O  
ATOM   3074  C4'   C    98       6.786  46.629   1.570  1.00  0.00           C  
ATOM   3075  O4'   C    98       8.036  45.940   1.448  1.00  0.00           O  
ATOM   3076  C3'   C    98       6.750  47.215   2.974  1.00  0.00           C  
ATOM   3077  O3'   C    98       5.405  47.499   3.355  1.00  0.00           O  
ATOM   3078  C2'   C    98       7.464  46.087   3.740  1.00  0.00           C  
ATOM   3079  O2'   C    98       6.653  44.924   3.948  1.00  0.00           O  
ATOM   3080  C1'   C    98       8.595  45.736   2.751  1.00  0.00           C  
ATOM   3081  N1    C    98       9.831  46.572   2.950  1.00  0.00           N  
ATOM   3082  C2    C    98      10.619  46.383   4.101  1.00  0.00           C  
ATOM   3083  O2    C    98      10.274  45.634   5.013  1.00  0.00           O  
ATOM   3084  N3    C    98      11.807  47.027   4.255  1.00  0.00           N  
ATOM   3085  C4    C    98      12.214  47.828   3.294  1.00  0.00           C  
ATOM   3086  N4    C    98      13.360  48.425   3.460  1.00  0.00           N  
ATOM   3087  C5    C    98      11.479  48.056   2.107  1.00  0.00           C  
ATOM   3088  C6    C    98      10.296  47.412   1.965  1.00  0.00           C  
ATOM   3089  OP1   C    98       6.174  50.498  -0.711  1.00  0.00           O  
ATOM   3090  OP2   C    98       8.731  50.632  -0.668  1.00  0.00           O1-
ATOM   3091 HO2'   C    98       7.059  44.341   4.617  1.00  0.00           H  
ATOM   3092  H5    C    98      11.819  48.720   1.327  1.00  0.00           H  
ATOM   3093  H6    C    98       9.714  47.572   1.070  1.00  0.00           H  
ATOM   3094  H1'   C    98       8.866  44.684   2.879  1.00  0.00           H  
ATOM   3095  H2'   C    98       7.856  46.452   4.688  1.00  0.00           H  
ATOM   3096  H3'   C    98       7.372  48.113   3.001  1.00  0.00           H  
ATOM   3097  H4'   C    98       5.988  45.888   1.498  1.00  0.00           H  
ATOM   3098  H41   C    98      13.882  48.294   4.320  1.00  0.00           H  
ATOM   3099  H5'   C    98       6.352  47.231  -0.444  1.00  0.00           H  
ATOM   3100  H42   C    98      13.703  49.048   2.748  1.00  0.00           H  
ATOM   3101 H5''   C    98       5.592  48.226   0.775  1.00  0.00           H  
ATOM   3102  P     C    99       5.036  48.811   4.225  1.00  0.00           P  
ATOM   3103  C5'   C    99       5.091  47.382   6.454  1.00  0.00           C  
ATOM   3104  O5'   C    99       5.625  48.454   5.691  1.00  0.00           O  
ATOM   3105  C4'   C    99       5.909  47.067   7.719  1.00  0.00           C  
ATOM   3106  O4'   C    99       7.244  46.639   7.441  1.00  0.00           O  
ATOM   3107  C3'   C    99       6.008  48.259   8.673  1.00  0.00           C  
ATOM   3108  O3'   C    99       4.849  48.404   9.493  1.00  0.00           O  
ATOM   3109  C2'   C    99       7.287  47.907   9.449  1.00  0.00           C  
ATOM   3110  O2'   C    99       7.086  46.922  10.473  1.00  0.00           O  
ATOM   3111  C1'   C    99       8.153  47.284   8.339  1.00  0.00           C  
ATOM   3112  N1    C    99       9.012  48.294   7.635  1.00  0.00           N  
ATOM   3113  C2    C    99      10.141  48.803   8.296  1.00  0.00           C  
ATOM   3114  O2    C    99      10.333  48.622   9.499  1.00  0.00           O  
ATOM   3115  N3    C    99      11.079  49.518   7.628  1.00  0.00           N  
ATOM   3116  C4    C    99      10.890  49.757   6.345  1.00  0.00           C  
ATOM   3117  N4    C    99      11.833  50.409   5.727  1.00  0.00           N  
ATOM   3118  C5    C    99       9.759  49.304   5.621  1.00  0.00           C  
ATOM   3119  C6    C    99       8.842  48.577   6.302  1.00  0.00           C  
ATOM   3120  OP1   C    99       3.547  48.898   4.293  1.00  0.00           O  
ATOM   3121  OP2   C    99       5.793  49.979   3.687  1.00  0.00           O1-
ATOM   3122 HO2'   C    99       7.846  46.912  11.087  1.00  0.00           H  
ATOM   3123  H5    C    99       9.609  49.515   4.575  1.00  0.00           H  
ATOM   3124  H6    C    99       7.972  48.210   5.784  1.00  0.00           H  
ATOM   3125  H1'   C    99       8.813  46.537   8.787  1.00  0.00           H  
ATOM   3126  H2'   C    99       7.739  48.813   9.858  1.00  0.00           H  
ATOM   3127  H3'   C    99       6.200  49.167   8.095  1.00  0.00           H  
ATOM   3128  H4'   C    99       5.404  46.260   8.252  1.00  0.00           H  
ATOM   3129  H41   C    99      12.638  50.705   6.271  1.00  0.00           H  
ATOM   3130  H5'   C    99       5.050  46.482   5.839  1.00  0.00           H  
ATOM   3131  H42   C    99      11.762  50.591   4.744  1.00  0.00           H  
ATOM   3132 H5''   C    99       4.071  47.634   6.752  1.00  0.00           H  
ATOM   3133  P     A   100       4.199  49.866   9.727  1.00  0.00           P  
ATOM   3134  C5'   A   100       5.659  50.508  11.850  1.00  0.00           C  
ATOM   3135  O5'   A   100       5.383  50.709  10.471  1.00  0.00           O  
ATOM   3136  C4'   A   100       6.911  51.246  12.357  1.00  0.00           C  
ATOM   3137  O4'   A   100       8.062  50.811  11.625  1.00  0.00           O  
ATOM   3138  C3'   A   100       6.887  52.780  12.245  1.00  0.00           C  
ATOM   3139  O3'   A   100       6.203  53.522  13.263  1.00  0.00           O  
ATOM   3140  C2'   A   100       8.401  53.068  12.307  1.00  0.00           C  
ATOM   3141  O2'   A   100       8.944  53.048  13.634  1.00  0.00           O  
ATOM   3142  C1'   A   100       8.993  51.883  11.534  1.00  0.00           C  
ATOM   3143  N1    A   100      12.432  54.160   8.489  1.00  0.00           N  
ATOM   3144  C2    A   100      12.302  54.098   9.806  1.00  0.00           C  
ATOM   3145  N3    A   100      11.335  53.514  10.507  1.00  0.00           N  
ATOM   3146  C4    A   100      10.379  52.959   9.709  1.00  0.00           C  
ATOM   3147  C5    A   100      10.344  52.969   8.341  1.00  0.00           C  
ATOM   3148  C6    A   100      11.466  53.613   7.745  1.00  0.00           C  
ATOM   3149  N6    A   100      11.689  53.728   6.448  1.00  0.00           N  
ATOM   3150  N7    A   100       9.193  52.313   7.872  1.00  0.00           N  
ATOM   3151  C8    A   100       8.599  51.918   8.973  1.00  0.00           C  
ATOM   3152  N9    A   100       9.271  52.255  10.124  1.00  0.00           N  
ATOM   3153  OP1   A   100       3.041  49.690  10.655  1.00  0.00           O  
ATOM   3154  OP2   A   100       3.946  50.470   8.389  1.00  0.00           O1-
ATOM   3155 HO2'   A   100       9.790  53.538  13.660  1.00  0.00           H  
ATOM   3156  H2    A   100      13.086  54.568  10.383  1.00  0.00           H  
ATOM   3157  H8    A   100       7.669  51.360   8.982  1.00  0.00           H  
ATOM   3158  H1'   A   100       9.940  51.596  11.998  1.00  0.00           H  
ATOM   3159  H2'   A   100       8.625  54.015  11.813  1.00  0.00           H  
ATOM   3160  H3'   A   100       6.531  53.057  11.260  1.00  0.00           H  
ATOM   3161  H4'   A   100       7.052  50.995  13.410  1.00  0.00           H  
ATOM   3162  H5'   A   100       5.802  49.441  12.029  1.00  0.00           H  
ATOM   3163  H61   A   100      12.562  54.146   6.167  1.00  0.00           H  
ATOM   3164  H62   A   100      11.036  53.327   5.795  1.00  0.00           H  
ATOM   3165 H5''   A   100       4.803  50.825  12.444  1.00  0.00           H  
ATOM   3166  P     A   101       4.731  54.192  13.049  1.00  0.00           P  
ATOM   3167  C5'   A   101       5.870  55.678  11.095  1.00  0.00           C  
ATOM   3168  O5'   A   101       4.799  55.460  12.015  1.00  0.00           O  
ATOM   3169  C4'   A   101       5.687  55.208   9.635  1.00  0.00           C  
ATOM   3170  O4'   A   101       5.177  53.880   9.503  1.00  0.00           O  
ATOM   3171  C3'   A   101       4.756  56.035   8.742  1.00  0.00           C  
ATOM   3172  O3'   A   101       5.129  57.358   8.371  1.00  0.00           O  
ATOM   3173  C2'   A   101       4.687  55.091   7.528  1.00  0.00           C  
ATOM   3174  O2'   A   101       5.903  55.003   6.764  1.00  0.00           O  
ATOM   3175  C1'   A   101       4.453  53.776   8.277  1.00  0.00           C  
ATOM   3176  N1    A   101       0.109  52.197   6.003  1.00  0.00           N  
ATOM   3177  C2    A   101       1.373  52.226   5.597  1.00  0.00           C  
ATOM   3178  N3    A   101       2.434  52.682   6.256  1.00  0.00           N  
ATOM   3179  C4    A   101       2.119  53.114   7.514  1.00  0.00           C  
ATOM   3180  C5    A   101       0.865  53.163   8.073  1.00  0.00           C  
ATOM   3181  C6    A   101      -0.161  52.666   7.223  1.00  0.00           C  
ATOM   3182  N6    A   101      -1.449  52.616   7.522  1.00  0.00           N  
ATOM   3183  N7    A   101       0.911  53.716   9.364  1.00  0.00           N  
ATOM   3184  C8    A   101       2.193  53.942   9.541  1.00  0.00           C  
ATOM   3185  N9    A   101       2.987  53.604   8.468  1.00  0.00           N  
ATOM   3186  OP1   A   101       4.382  54.791  14.370  1.00  0.00           O  
ATOM   3187  OP2   A   101       3.787  53.184  12.503  1.00  0.00           O1-
ATOM   3188 HO2'   A   101       5.797  54.352   6.046  1.00  0.00           H  
ATOM   3189  H2    A   101       1.561  51.842   4.602  1.00  0.00           H  
ATOM   3190  H8    A   101       2.599  54.385  10.442  1.00  0.00           H  
ATOM   3191  H1'   A   101       4.813  52.929   7.695  1.00  0.00           H  
ATOM   3192  H2'   A   101       3.835  55.344   6.888  1.00  0.00           H  
ATOM   3193  H3'   A   101       3.779  56.041   9.221  1.00  0.00           H  
ATOM   3194  H4'   A   101       6.673  55.236   9.173  1.00  0.00           H  
ATOM   3195  H5'   A   101       6.797  55.266  11.489  1.00  0.00           H  
ATOM   3196  H61   A   101      -2.083  52.236   6.837  1.00  0.00           H  
ATOM   3197  H62   A   101      -1.767  52.958   8.418  1.00  0.00           H  
ATOM   3198 H5''   A   101       6.031  56.750  11.058  1.00  0.00           H  
ATOM   3199  P     U   102       4.333  58.631   8.974  1.00  0.00           P  
ATOM   3200  C5'   U   102       6.127  59.755  10.613  1.00  0.00           C  
ATOM   3201  O5'   U   102       4.993  58.910  10.440  1.00  0.00           O  
ATOM   3202  C4'   U   102       7.526  59.110  10.685  1.00  0.00           C  
ATOM   3203  O4'   U   102       7.761  57.977   9.846  1.00  0.00           O  
ATOM   3204  C3'   U   102       8.596  60.156  10.336  1.00  0.00           C  
ATOM   3205  O3'   U   102       8.887  61.082  11.382  1.00  0.00           O  
ATOM   3206  C2'   U   102       9.772  59.253   9.925  1.00  0.00           C  
ATOM   3207  O2'   U   102      10.482  58.700  11.042  1.00  0.00           O  
ATOM   3208  C1'   U   102       9.025  58.119   9.203  1.00  0.00           C  
ATOM   3209  N1    U   102       8.823  58.377   7.744  1.00  0.00           N  
ATOM   3210  C2    U   102       9.692  57.769   6.828  1.00  0.00           C  
ATOM   3211  O2    U   102      10.650  57.068   7.152  1.00  0.00           O  
ATOM   3212  N3    U   102       9.430  57.974   5.489  1.00  0.00           N  
ATOM   3213  C4    U   102       8.337  58.634   4.974  1.00  0.00           C  
ATOM   3214  O4    U   102       8.131  58.650   3.765  1.00  0.00           O  
ATOM   3215  C5    U   102       7.496  59.243   5.967  1.00  0.00           C  
ATOM   3216  C6    U   102       7.755  59.119   7.290  1.00  0.00           C  
ATOM   3217  OP1   U   102       2.908  58.249   9.192  1.00  0.00           O  
ATOM   3218  OP2   U   102       4.598  59.798   8.084  1.00  0.00           O1-
ATOM   3219 HO2'   U   102      11.280  58.228  10.740  1.00  0.00           H  
ATOM   3220  H3    U   102      10.115  57.649   4.831  1.00  0.00           H  
ATOM   3221  H5    U   102       6.632  59.800   5.639  1.00  0.00           H  
ATOM   3222  H6    U   102       7.078  59.565   7.999  1.00  0.00           H  
ATOM   3223  H1'   U   102       9.587  57.189   9.308  1.00  0.00           H  
ATOM   3224  H2'   U   102      10.445  59.781   9.245  1.00  0.00           H  
ATOM   3225  H3'   U   102       8.278  60.699   9.443  1.00  0.00           H  
ATOM   3226  H4'   U   102       7.702  58.792  11.713  1.00  0.00           H  
ATOM   3227  H5'   U   102       5.988  60.288  11.553  1.00  0.00           H  
ATOM   3228 H5''   U   102       6.139  60.508   9.829  1.00  0.00           H  
ATOM   3229  P     G   103       8.381  62.620  11.300  1.00  0.00           P  
ATOM   3230  C5'   G   103      10.569  63.549  10.180  1.00  0.00           C  
ATOM   3231  O5'   G   103       9.201  63.209  10.042  1.00  0.00           O  
ATOM   3232  C4'   G   103      11.255  63.829   8.842  1.00  0.00           C  
ATOM   3233  O4'   G   103      11.198  62.713   7.952  1.00  0.00           O  
ATOM   3234  C3'   G   103      10.655  64.987   8.041  1.00  0.00           C  
ATOM   3235  O3'   G   103      10.806  66.288   8.613  1.00  0.00           O  
ATOM   3236  C2'   G   103      11.431  64.740   6.740  1.00  0.00           C  
ATOM   3237  O2'   G   103      12.814  65.109   6.783  1.00  0.00           O  
ATOM   3238  C1'   G   103      11.410  63.218   6.635  1.00  0.00           C  
ATOM   3239  N1    G   103      10.532  62.093   1.737  1.00  0.00           N  
ATOM   3240  C2    G   103      11.610  62.654   2.336  1.00  0.00           C  
ATOM   3241  N2    G   103      12.642  62.900   1.577  1.00  0.00           N  
ATOM   3242  N3    G   103      11.698  62.963   3.628  1.00  0.00           N  
ATOM   3243  C4    G   103      10.557  62.668   4.317  1.00  0.00           C  
ATOM   3244  C5    G   103       9.389  62.147   3.803  1.00  0.00           C  
ATOM   3245  C6    G   103       9.351  61.818   2.396  1.00  0.00           C  
ATOM   3246  O6    G   103       8.433  61.352   1.717  1.00  0.00           O  
ATOM   3247  N7    G   103       8.422  62.067   4.816  1.00  0.00           N  
ATOM   3248  C8    G   103       9.055  62.464   5.891  1.00  0.00           C  
ATOM   3249  N9    G   103      10.367  62.797   5.673  1.00  0.00           N  
ATOM   3250  OP1   G   103       8.826  63.312  12.541  1.00  0.00           O  
ATOM   3251  OP2   G   103       6.937  62.655  10.952  1.00  0.00           O1-
ATOM   3252 HO2'   G   103      13.125  65.267   5.873  1.00  0.00           H  
ATOM   3253  H1    G   103      10.588  61.860   0.759  1.00  0.00           H  
ATOM   3254  H8    G   103       8.598  62.516   6.872  1.00  0.00           H  
ATOM   3255  H1'   G   103      12.375  62.878   6.254  1.00  0.00           H  
ATOM   3256  H2'   G   103      10.899  65.193   5.906  1.00  0.00           H  
ATOM   3257  H21   G   103      12.595  62.674   0.587  1.00  0.00           H  
ATOM   3258  H3'   G   103       9.598  64.777   7.869  1.00  0.00           H  
ATOM   3259  H22   G   103      13.453  63.315   1.998  1.00  0.00           H  
ATOM   3260  H4'   G   103      12.300  64.066   9.049  1.00  0.00           H  
ATOM   3261  H5'   G   103      11.105  62.735  10.672  1.00  0.00           H  
ATOM   3262 H5''   G   103      10.656  64.439  10.804  1.00  0.00           H  
ATOM   3263  P     U   104       9.981  67.559   8.026  1.00  0.00           P  
ATOM   3264  C5'   U   104      11.919  68.115   6.322  1.00  0.00           C  
ATOM   3265  O5'   U   104      10.549  67.825   6.532  1.00  0.00           O  
ATOM   3266  C4'   U   104      12.421  67.798   4.898  1.00  0.00           C  
ATOM   3267  O4'   U   104      11.940  66.577   4.335  1.00  0.00           O  
ATOM   3268  C3'   U   104      12.127  68.934   3.916  1.00  0.00           C  
ATOM   3269  O3'   U   104      13.366  69.382   3.388  1.00  0.00           O  
ATOM   3270  C2'   U   104      11.195  68.303   2.863  1.00  0.00           C  
ATOM   3271  O2'   U   104      11.523  68.664   1.530  1.00  0.00           O  
ATOM   3272  C1'   U   104      11.334  66.793   3.067  1.00  0.00           C  
ATOM   3273  N1    U   104      10.010  66.102   2.979  1.00  0.00           N  
ATOM   3274  C2    U   104       9.683  65.399   1.810  1.00  0.00           C  
ATOM   3275  O2    U   104      10.428  65.292   0.835  1.00  0.00           O  
ATOM   3276  N3    U   104       8.441  64.799   1.773  1.00  0.00           N  
ATOM   3277  C4    U   104       7.487  64.834   2.758  1.00  0.00           C  
ATOM   3278  O4    U   104       6.408  64.267   2.594  1.00  0.00           O  
ATOM   3279  C5    U   104       7.879  65.589   3.922  1.00  0.00           C  
ATOM   3280  C6    U   104       9.092  66.194   4.000  1.00  0.00           C  
ATOM   3281  OP1   U   104      10.314  68.742   8.870  1.00  0.00           O  
ATOM   3282  OP2   U   104       8.549  67.168   7.899  1.00  0.00           O1-
ATOM   3283 HO2'   U   104      12.220  69.343   1.582  1.00  0.00           H  
ATOM   3284  H3    U   104       8.162  64.350   0.913  1.00  0.00           H  
ATOM   3285  H5    U   104       7.178  65.673   4.741  1.00  0.00           H  
ATOM   3286  H6    U   104       9.344  66.760   4.881  1.00  0.00           H  
ATOM   3287  H1'   U   104      12.001  66.399   2.298  1.00  0.00           H  
ATOM   3288  H2'   U   104      10.173  68.609   3.084  1.00  0.00           H  
ATOM   3289  H3'   U   104      11.595  69.752   4.408  1.00  0.00           H  
ATOM   3290  H4'   U   104      13.502  67.690   4.981  1.00  0.00           H  
ATOM   3291  H5'   U   104      12.525  67.547   7.025  1.00  0.00           H  
ATOM   3292 H5''   U   104      12.093  69.170   6.534  1.00  0.00           H  
ATOM   3293  P     A   105      14.425  70.216   4.292  1.00  0.00           P  
ATOM   3294  C5'   A   105      15.440  71.112   2.008  1.00  0.00           C  
ATOM   3295  O5'   A   105      14.901  71.393   3.288  1.00  0.00           O  
ATOM   3296  C4'   A   105      14.416  70.808   0.875  1.00  0.00           C  
ATOM   3297  O4'   A   105      13.031  71.019   1.185  1.00  0.00           O  
ATOM   3298  C3'   A   105      14.709  71.722  -0.319  1.00  0.00           C  
ATOM   3299  O3'   A   105      14.355  71.192  -1.611  1.00  0.00           O  
ATOM   3300  C2'   A   105      13.849  72.945   0.146  1.00  0.00           C  
ATOM   3301  O2'   A   105      13.590  73.919  -0.869  1.00  0.00           O  
ATOM   3302  C1'   A   105      12.575  72.272   0.688  1.00  0.00           C  
ATOM   3303  N1    A   105       8.045  74.517   1.885  1.00  0.00           N  
ATOM   3304  C2    A   105       8.740  74.534   0.752  1.00  0.00           C  
ATOM   3305  N3    A   105       9.969  74.063   0.523  1.00  0.00           N  
ATOM   3306  C4    A   105      10.552  73.563   1.654  1.00  0.00           C  
ATOM   3307  C5    A   105       9.977  73.532   2.905  1.00  0.00           C  
ATOM   3308  C6    A   105       8.638  74.000   2.960  1.00  0.00           C  
ATOM   3309  N6    A   105       7.853  73.945   4.027  1.00  0.00           N  
ATOM   3310  N7    A   105      10.863  73.011   3.852  1.00  0.00           N  
ATOM   3311  C8    A   105      11.910  72.715   3.129  1.00  0.00           C  
ATOM   3312  N9    A   105      11.785  72.937   1.776  1.00  0.00           N  
ATOM   3313  OP1   A   105      15.584  69.341   4.611  1.00  0.00           O  
ATOM   3314  OP2   A   105      13.713  70.879   5.420  1.00  0.00           O1-
ATOM   3315 HO2'   A   105      13.112  74.681  -0.484  1.00  0.00           H  
ATOM   3316  H2    A   105       8.238  74.976  -0.099  1.00  0.00           H  
ATOM   3317  H8    A   105      12.786  72.268   3.557  1.00  0.00           H  
ATOM   3318  H1'   A   105      11.912  72.095  -0.162  1.00  0.00           H  
ATOM   3319  H2'   A   105      14.357  73.430   0.983  1.00  0.00           H  
ATOM   3320  H3'   A   105      15.766  71.995  -0.338  1.00  0.00           H  
ATOM   3321  H4'   A   105      14.564  69.767   0.604  1.00  0.00           H  
ATOM   3322  H5'   A   105      16.123  70.265   2.084  1.00  0.00           H  
ATOM   3323  H61   A   105       6.899  74.260   3.946  1.00  0.00           H  
ATOM   3324  H62   A   105       8.198  73.507   4.871  1.00  0.00           H  
ATOM   3325 H5''   A   105      16.049  71.972   1.728  1.00  0.00           H  
ATOM   3326  P     A   106      14.537  69.637  -2.147  1.00  0.00           P  
ATOM   3327  C5'   A   106      16.321  67.541  -1.737  1.00  0.00           C  
ATOM   3328  O5'   A   106      16.034  68.982  -1.813  1.00  0.00           O  
ATOM   3329  C4'   A   106      16.271  66.647  -3.024  1.00  0.00           C  
ATOM   3330  O4'   A   106      16.015  67.506  -4.132  1.00  0.00           O  
ATOM   3331  C3'   A   106      17.483  65.721  -3.442  1.00  0.00           C  
ATOM   3332  O3'   A   106      17.657  64.334  -2.994  1.00  0.00           O  
ATOM   3333  C2'   A   106      17.319  65.802  -4.978  1.00  0.00           C  
ATOM   3334  O2'   A   106      16.235  65.035  -5.528  1.00  0.00           O  
ATOM   3335  C1'   A   106      16.948  67.263  -5.159  1.00  0.00           C  
ATOM   3336  N1    A   106      20.380  69.305  -8.229  1.00  0.00           N  
ATOM   3337  C2    A   106      19.679  68.188  -8.268  1.00  0.00           C  
ATOM   3338  N3    A   106      18.912  67.641  -7.338  1.00  0.00           N  
ATOM   3339  C4    A   106      18.919  68.388  -6.205  1.00  0.00           C  
ATOM   3340  C5    A   106      19.635  69.533  -5.961  1.00  0.00           C  
ATOM   3341  C6    A   106      20.417  69.959  -7.073  1.00  0.00           C  
ATOM   3342  N6    A   106      21.240  70.990  -7.131  1.00  0.00           N  
ATOM   3343  N7    A   106      19.379  69.999  -4.661  1.00  0.00           N  
ATOM   3344  C8    A   106      18.474  69.157  -4.218  1.00  0.00           C  
ATOM   3345  N9    A   106      18.121  68.173  -5.116  1.00  0.00           N  
ATOM   3346  OP1   A   106      14.421  69.803  -3.623  1.00  0.00           O  
ATOM   3347  OP2   A   106      13.505  68.802  -1.469  1.00  0.00           O1-
ATOM   3348 HO2'   A   106      16.420  64.828  -6.461  1.00  0.00           H  
ATOM   3349  H2    A   106      19.753  67.622  -9.169  1.00  0.00           H  
ATOM   3350  H8    A   106      18.036  69.231  -3.233  1.00  0.00           H  
ATOM   3351  H1'   A   106      16.477  67.393  -6.134  1.00  0.00           H  
ATOM   3352  H2'   A   106      18.262  65.585  -5.480  1.00  0.00           H  
ATOM   3353  H3'   A   106      18.395  66.264  -3.197  1.00  0.00           H  
ATOM   3354  H4'   A   106      15.406  65.991  -2.928  1.00  0.00           H  
ATOM   3355  H5'   A   106      15.634  67.096  -1.015  1.00  0.00           H  
ATOM   3356  H61   A   106      21.943  70.850  -7.855  1.00  0.00           H  
ATOM   3357  H62   A   106      21.465  71.470  -6.280  1.00  0.00           H  
ATOM   3358 H5''   A   106      17.318  67.423  -1.318  1.00  0.00           H  
ATOM   3359  P     C   107      18.796  63.365  -3.779  1.00  0.00           P  
ATOM   3360  C5'   C   107      19.804  60.860  -3.611  1.00  0.00           C  
ATOM   3361  O5'   C   107      19.387  62.057  -2.891  1.00  0.00           O  
ATOM   3362  C4'   C   107      20.789  59.798  -3.002  1.00  0.00           C  
ATOM   3363  O4'   C   107      20.627  58.449  -3.478  1.00  0.00           O  
ATOM   3364  C3'   C   107      22.320  60.018  -3.041  1.00  0.00           C  
ATOM   3365  O3'   C   107      23.023  60.082  -4.289  1.00  0.00           O  
ATOM   3366  C2'   C   107      22.797  58.657  -2.509  1.00  0.00           C  
ATOM   3367  O2'   C   107      22.832  58.559  -1.089  1.00  0.00           O  
ATOM   3368  C1'   C   107      21.809  57.661  -3.180  1.00  0.00           C  
ATOM   3369  N1    C   107      22.305  56.976  -4.444  1.00  0.00           N  
ATOM   3370  C2    C   107      23.665  56.652  -4.669  1.00  0.00           C  
ATOM   3371  O2    C   107      24.509  56.601  -3.770  1.00  0.00           O  
ATOM   3372  N3    C   107      24.100  56.285  -5.907  1.00  0.00           N  
ATOM   3373  C4    C   107      23.201  56.067  -6.844  1.00  0.00           C  
ATOM   3374  N4    C   107      23.655  55.724  -8.024  1.00  0.00           N  
ATOM   3375  C5    C   107      21.804  56.116  -6.601  1.00  0.00           C  
ATOM   3376  C6    C   107      21.393  56.572  -5.392  1.00  0.00           C  
ATOM   3377  OP1   C   107      19.966  64.265  -4.026  1.00  0.00           O  
ATOM   3378  OP2   C   107      18.117  62.766  -4.977  1.00  0.00           O1-
ATOM   3379 HO2'   C   107      23.066  57.652  -0.818  1.00  0.00           H  
ATOM   3380  H5    C   107      21.076  55.820  -7.336  1.00  0.00           H  
ATOM   3381  H6    C   107      20.332  56.633  -5.174  1.00  0.00           H  
ATOM   3382  H1'   C   107      21.556  56.884  -2.455  1.00  0.00           H  
ATOM   3383  H2'   C   107      23.821  58.517  -2.840  1.00  0.00           H  
ATOM   3384  H3'   C   107      22.608  60.825  -2.360  1.00  0.00           H  
ATOM   3385  H4'   C   107      20.531  59.756  -1.952  1.00  0.00           H  
ATOM   3386  H41   C   107      24.651  55.715  -8.168  1.00  0.00           H  
ATOM   3387  H5'   C   107      20.244  61.204  -4.532  1.00  0.00           H  
ATOM   3388  H42   C   107      23.001  55.493  -8.752  1.00  0.00           H  
ATOM   3389 H5''   C   107      18.905  60.328  -3.912  1.00  0.00           H  
ATOM   3390  P     U   108      22.738  61.191  -5.415  1.00  0.00           P  
ATOM   3391  C5'   U   108      24.279  62.042  -7.334  1.00  0.00           C  
ATOM   3392  O5'   U   108      24.109  61.123  -6.284  1.00  0.00           O  
ATOM   3393  C4'   U   108      25.270  63.166  -7.027  1.00  0.00           C  
ATOM   3394  O4'   U   108      24.657  64.419  -7.322  1.00  0.00           O  
ATOM   3395  C3'   U   108      25.860  63.373  -5.611  1.00  0.00           C  
ATOM   3396  O3'   U   108      26.763  62.436  -5.028  1.00  0.00           O  
ATOM   3397  C2'   U   108      26.576  64.683  -5.940  1.00  0.00           C  
ATOM   3398  O2'   U   108      27.721  64.569  -6.804  1.00  0.00           O  
ATOM   3399  C1'   U   108      25.441  65.410  -6.673  1.00  0.00           C  
ATOM   3400  N1    U   108      24.750  66.280  -5.683  1.00  0.00           N  
ATOM   3401  C2    U   108      25.504  67.379  -5.269  1.00  0.00           C  
ATOM   3402  O2    U   108      26.667  67.529  -5.617  1.00  0.00           O  
ATOM   3403  N3    U   108      24.928  68.295  -4.427  1.00  0.00           N  
ATOM   3404  C4    U   108      23.626  68.235  -4.007  1.00  0.00           C  
ATOM   3405  O4    U   108      23.173  69.149  -3.316  1.00  0.00           O  
ATOM   3406  C5    U   108      22.904  67.038  -4.411  1.00  0.00           C  
ATOM   3407  C6    U   108      23.466  66.097  -5.221  1.00  0.00           C  
ATOM   3408  OP1   U   108      22.656  62.538  -4.771  1.00  0.00           O  
ATOM   3409  OP2   U   108      21.646  60.708  -6.325  1.00  0.00           O1-
ATOM   3410 HO2'   U   108      28.085  65.454  -6.978  1.00  0.00           H  
ATOM   3411  H3    U   108      25.485  69.098  -4.194  1.00  0.00           H  
ATOM   3412  H5    U   108      21.887  66.917  -4.079  1.00  0.00           H  
ATOM   3413  H6    U   108      22.905  65.221  -5.526  1.00  0.00           H  
ATOM   3414  H1'   U   108      25.867  66.068  -7.427  1.00  0.00           H  
ATOM   3415  H2'   U   108      26.840  65.187  -5.014  1.00  0.00           H  
ATOM   3416  H3'   U   108      25.046  63.577  -4.913  1.00  0.00           H  
ATOM   3417  H4'   U   108      26.101  63.012  -7.716  1.00  0.00           H  
ATOM   3418  H5'   U   108      23.314  62.484  -7.591  1.00  0.00           H  
ATOM   3419 H5''   U   108      24.624  61.507  -8.219  1.00  0.00           H  
ATOM   3420  P     U   109      27.147  62.537  -3.436  1.00  0.00           P  
ATOM   3421  C5'   U   109      27.568  64.583  -1.762  1.00  0.00           C  
ATOM   3422  O5'   U   109      26.739  64.002  -2.777  1.00  0.00           O  
ATOM   3423  C4'   U   109      27.051  65.820  -0.979  1.00  0.00           C  
ATOM   3424  O4'   U   109      26.164  66.687  -1.689  1.00  0.00           O  
ATOM   3425  C3'   U   109      26.292  65.481   0.308  1.00  0.00           C  
ATOM   3426  O3'   U   109      27.095  64.941   1.343  1.00  0.00           O  
ATOM   3427  C2'   U   109      25.728  66.863   0.672  1.00  0.00           C  
ATOM   3428  O2'   U   109      26.678  67.766   1.251  1.00  0.00           O  
ATOM   3429  C1'   U   109      25.364  67.377  -0.721  1.00  0.00           C  
ATOM   3430  N1    U   109      23.905  67.172  -0.908  1.00  0.00           N  
ATOM   3431  C2    U   109      23.052  68.191  -0.461  1.00  0.00           C  
ATOM   3432  O2    U   109      23.446  69.221   0.091  1.00  0.00           O  
ATOM   3433  N3    U   109      21.700  68.001  -0.643  1.00  0.00           N  
ATOM   3434  C4    U   109      21.122  66.878  -1.184  1.00  0.00           C  
ATOM   3435  O4    U   109      19.905  66.850  -1.335  1.00  0.00           O  
ATOM   3436  C5    U   109      22.054  65.825  -1.530  1.00  0.00           C  
ATOM   3437  C6    U   109      23.394  65.989  -1.393  1.00  0.00           C  
ATOM   3438  OP1   U   109      28.635  62.398  -3.376  1.00  0.00           O  
ATOM   3439  OP2   U   109      26.338  61.508  -2.720  1.00  0.00           O1-
ATOM   3440 HO2'   U   109      26.244  68.320   1.929  1.00  0.00           H  
ATOM   3441  H3    U   109      21.087  68.751  -0.387  1.00  0.00           H  
ATOM   3442  H5    U   109      21.664  64.906  -1.937  1.00  0.00           H  
ATOM   3443  H6    U   109      24.071  65.198  -1.695  1.00  0.00           H  
ATOM   3444  H1'   U   109      25.577  68.447  -0.767  1.00  0.00           H  
ATOM   3445  H2'   U   109      24.845  66.760   1.305  1.00  0.00           H  
ATOM   3446  H3'   U   109      25.473  64.801   0.062  1.00  0.00           H  
ATOM   3447  H4'   U   109      27.926  66.398  -0.680  1.00  0.00           H  
ATOM   3448  H5'   U   109      28.531  64.850  -2.201  1.00  0.00           H  
ATOM   3449 H5''   U   109      27.774  63.806  -1.022  1.00  0.00           H  
ATOM   3450  P     A   110      26.409  64.093   2.536  1.00  0.00           P  
ATOM   3451  C5'   A   110      25.730  65.931   4.335  1.00  0.00           C  
ATOM   3452  O5'   A   110      25.326  65.057   3.292  1.00  0.00           O  
ATOM   3453  C4'   A   110      24.563  66.660   5.025  1.00  0.00           C  
ATOM   3454  O4'   A   110      23.951  67.559   4.090  1.00  0.00           O  
ATOM   3455  C3'   A   110      23.429  65.773   5.587  1.00  0.00           C  
ATOM   3456  O3'   A   110      23.497  65.119   6.862  1.00  0.00           O  
ATOM   3457  C2'   A   110      22.321  66.848   5.656  1.00  0.00           C  
ATOM   3458  O2'   A   110      22.463  67.755   6.762  1.00  0.00           O  
ATOM   3459  C1'   A   110      22.556  67.630   4.359  1.00  0.00           C  
ATOM   3460  N1    A   110      17.888  67.506   2.219  1.00  0.00           N  
ATOM   3461  C2    A   110      18.451  68.348   3.075  1.00  0.00           C  
ATOM   3462  N3    A   110      19.705  68.345   3.525  1.00  0.00           N  
ATOM   3463  C4    A   110      20.442  67.332   2.985  1.00  0.00           C  
ATOM   3464  C5    A   110      20.010  66.393   2.085  1.00  0.00           C  
ATOM   3465  C6    A   110      18.643  66.525   1.723  1.00  0.00           C  
ATOM   3466  N6    A   110      17.980  65.715   0.918  1.00  0.00           N  
ATOM   3467  N7    A   110      21.045  65.504   1.758  1.00  0.00           N  
ATOM   3468  C8    A   110      22.048  65.937   2.478  1.00  0.00           C  
ATOM   3469  N9    A   110      21.753  67.020   3.271  1.00  0.00           N  
ATOM   3470  OP1   A   110      27.519  63.762   3.478  1.00  0.00           O  
ATOM   3471  OP2   A   110      25.633  62.983   1.904  1.00  0.00           O1-
ATOM   3472 HO2'   A   110      21.674  68.329   6.837  1.00  0.00           H  
ATOM   3473  H2    A   110      17.822  69.140   3.453  1.00  0.00           H  
ATOM   3474  H8    A   110      23.021  65.465   2.475  1.00  0.00           H  
ATOM   3475  H1'   A   110      22.241  68.669   4.485  1.00  0.00           H  
ATOM   3476  H2'   A   110      21.334  66.379   5.669  1.00  0.00           H  
ATOM   3477  H3'   A   110      23.162  65.032   4.835  1.00  0.00           H  
ATOM   3478  H4'   A   110      24.966  67.248   5.850  1.00  0.00           H  
ATOM   3479  H5'   A   110      26.419  66.675   3.934  1.00  0.00           H  
ATOM   3480  H61   A   110      17.011  65.907   0.748  1.00  0.00           H  
ATOM   3481  H62   A   110      18.478  64.978   0.444  1.00  0.00           H  
ATOM   3482 H5''   A   110      26.271  65.357   5.081  1.00  0.00           H  
ATOM   3483  P     G   111      24.791  64.341   7.453  1.00  0.00           P  
ATOM   3484  C5'   G   111      26.534  62.570   6.566  1.00  0.00           C  
ATOM   3485  O5'   G   111      25.198  63.071   6.489  1.00  0.00           O  
ATOM   3486  C4'   G   111      26.841  61.081   6.271  1.00  0.00           C  
ATOM   3487  O4'   G   111      26.684  60.612   4.926  1.00  0.00           O  
ATOM   3488  C3'   G   111      28.327  60.843   6.559  1.00  0.00           C  
ATOM   3489  O3'   G   111      28.678  60.872   7.940  1.00  0.00           O  
ATOM   3490  C2'   G   111      28.549  59.467   5.910  1.00  0.00           C  
ATOM   3491  O2'   G   111      28.115  58.364   6.716  1.00  0.00           O  
ATOM   3492  C1'   G   111      27.628  59.548   4.682  1.00  0.00           C  
ATOM   3493  N1    G   111      31.093  57.631   1.325  1.00  0.00           N  
ATOM   3494  C2    G   111      30.710  57.157   2.538  1.00  0.00           C  
ATOM   3495  N2    G   111      31.221  56.010   2.913  1.00  0.00           N  
ATOM   3496  N3    G   111      29.844  57.757   3.358  1.00  0.00           N  
ATOM   3497  C4    G   111      29.349  58.931   2.852  1.00  0.00           C  
ATOM   3498  C5    G   111      29.674  59.491   1.630  1.00  0.00           C  
ATOM   3499  C6    G   111      30.618  58.808   0.782  1.00  0.00           C  
ATOM   3500  O6    G   111      31.034  59.117  -0.338  1.00  0.00           O  
ATOM   3501  N7    G   111      28.944  60.664   1.420  1.00  0.00           N  
ATOM   3502  C8    G   111      28.216  60.761   2.500  1.00  0.00           C  
ATOM   3503  N9    G   111      28.409  59.773   3.429  1.00  0.00           N  
ATOM   3504  OP1   G   111      24.335  63.747   8.741  1.00  0.00           O  
ATOM   3505  OP2   G   111      25.914  65.321   7.520  1.00  0.00           O1-
ATOM   3506 HO2'   G   111      28.792  57.661   6.703  1.00  0.00           H  
ATOM   3507  H1    G   111      31.727  57.096   0.763  1.00  0.00           H  
ATOM   3508  H8    G   111      27.497  61.545   2.659  1.00  0.00           H  
ATOM   3509  H1'   G   111      27.104  58.596   4.586  1.00  0.00           H  
ATOM   3510  H2'   G   111      29.597  59.357   5.621  1.00  0.00           H  
ATOM   3511  H21   G   111      31.861  55.503   2.321  1.00  0.00           H  
ATOM   3512  H3'   G   111      28.908  61.571   5.991  1.00  0.00           H  
ATOM   3513  H22   G   111      30.934  55.638   3.805  1.00  0.00           H  
ATOM   3514  H4'   G   111      26.257  60.453   6.945  1.00  0.00           H  
ATOM   3515  H5'   G   111      26.843  62.720   7.596  1.00  0.00           H  
ATOM   3516 H5''   G   111      27.188  63.187   5.953  1.00  0.00           H  
ATOM   3517  P     A   112      29.289  62.201   8.661  1.00  0.00           P  
ATOM   3518  C5'   A   112      31.121  60.514   9.583  1.00  0.00           C  
ATOM   3519  O5'   A   112      30.799  61.797   9.064  1.00  0.00           O  
ATOM   3520  C4'   A   112      32.173  59.830   8.696  1.00  0.00           C  
ATOM   3521  O4'   A   112      31.752  59.642   7.348  1.00  0.00           O  
ATOM   3522  C3'   A   112      33.454  60.657   8.609  1.00  0.00           C  
ATOM   3523  O3'   A   112      34.178  60.631   9.840  1.00  0.00           O  
ATOM   3524  C2'   A   112      34.122  59.990   7.393  1.00  0.00           C  
ATOM   3525  O2'   A   112      34.802  58.770   7.706  1.00  0.00           O  
ATOM   3526  C1'   A   112      32.907  59.639   6.513  1.00  0.00           C  
ATOM   3527  N1    A   112      34.495  60.695   1.746  1.00  0.00           N  
ATOM   3528  C2    A   112      35.023  59.958   2.713  1.00  0.00           C  
ATOM   3529  N3    A   112      34.580  59.805   3.958  1.00  0.00           N  
ATOM   3530  C4    A   112      33.461  60.543   4.205  1.00  0.00           C  
ATOM   3531  C5    A   112      32.810  61.364   3.320  1.00  0.00           C  
ATOM   3532  C6    A   112      33.396  61.397   2.026  1.00  0.00           C  
ATOM   3533  N6    A   112      32.940  62.084   0.995  1.00  0.00           N  
ATOM   3534  N7    A   112      31.700  61.969   3.928  1.00  0.00           N  
ATOM   3535  C8    A   112      31.720  61.475   5.140  1.00  0.00           C  
ATOM   3536  N9    A   112      32.734  60.576   5.374  1.00  0.00           N  
ATOM   3537  OP1   A   112      28.526  62.435   9.921  1.00  0.00           O  
ATOM   3538  OP2   A   112      29.414  63.316   7.679  1.00  0.00           O1-
ATOM   3539 HO2'   A   112      35.471  58.586   7.020  1.00  0.00           H  
ATOM   3540  H2    A   112      35.918  59.407   2.457  1.00  0.00           H  
ATOM   3541  H8    A   112      30.989  61.730   5.897  1.00  0.00           H  
ATOM   3542  H1'   A   112      33.054  58.638   6.099  1.00  0.00           H  
ATOM   3543  H2'   A   112      34.785  60.694   6.890  1.00  0.00           H  
ATOM   3544  H3'   A   112      33.194  61.681   8.331  1.00  0.00           H  
ATOM   3545  H4'   A   112      32.418  58.857   9.124  1.00  0.00           H  
ATOM   3546  H5'   A   112      30.239  59.872   9.653  1.00  0.00           H  
ATOM   3547  H61   A   112      33.459  62.043   0.132  1.00  0.00           H  
ATOM   3548  H62   A   112      32.105  62.639   1.093  1.00  0.00           H  
ATOM   3549 H5''   A   112      31.529  60.626  10.589  1.00  0.00           H  
ATOM   3550  P     A   113      35.038  61.906  10.327  1.00  0.00           P  
ATOM   3551  C5'   A   113      37.309  61.066   9.242  1.00  0.00           C  
ATOM   3552  O5'   A   113      36.237  62.003   9.252  1.00  0.00           O  
ATOM   3553  C4'   A   113      38.188  61.227   7.991  1.00  0.00           C  
ATOM   3554  O4'   A   113      37.461  60.886   6.805  1.00  0.00           O  
ATOM   3555  C3'   A   113      38.663  62.664   7.768  1.00  0.00           C  
ATOM   3556  O3'   A   113      39.509  63.299   8.743  1.00  0.00           O  
ATOM   3557  C2'   A   113      38.988  62.655   6.259  1.00  0.00           C  
ATOM   3558  O2'   A   113      40.184  61.992   5.858  1.00  0.00           O  
ATOM   3559  C1'   A   113      37.832  61.776   5.748  1.00  0.00           C  
ATOM   3560  N1    A   113      35.695  64.083   1.677  1.00  0.00           N  
ATOM   3561  C2    A   113      36.786  63.340   1.812  1.00  0.00           C  
ATOM   3562  N3    A   113      37.262  62.776   2.921  1.00  0.00           N  
ATOM   3563  C4    A   113      36.473  63.029   4.005  1.00  0.00           C  
ATOM   3564  C5    A   113      35.322  63.774   4.025  1.00  0.00           C  
ATOM   3565  C6    A   113      34.960  64.313   2.762  1.00  0.00           C  
ATOM   3566  N6    A   113      33.906  65.071   2.524  1.00  0.00           N  
ATOM   3567  N7    A   113      34.783  63.825   5.320  1.00  0.00           N  
ATOM   3568  C8    A   113      35.631  63.116   6.022  1.00  0.00           C  
ATOM   3569  N9    A   113      36.679  62.597   5.297  1.00  0.00           N  
ATOM   3570  OP1   A   113      35.609  61.591  11.669  1.00  0.00           O  
ATOM   3571  OP2   A   113      34.205  63.133  10.187  1.00  0.00           O1-
ATOM   3572 HO2'   A   113      40.466  62.306   4.976  1.00  0.00           H  
ATOM   3573  H2    A   113      37.365  63.178   0.912  1.00  0.00           H  
ATOM   3574  H8    A   113      35.517  62.949   7.084  1.00  0.00           H  
ATOM   3575  H1'   A   113      38.177  61.195   4.889  1.00  0.00           H  
ATOM   3576  H2'   A   113      38.935  63.667   5.850  1.00  0.00           H  
ATOM   3577  H3'   A   113      37.764  63.278   7.819  1.00  0.00           H  
ATOM   3578  H4'   A   113      39.060  60.578   8.075  1.00  0.00           H  
ATOM   3579  H5'   A   113      36.910  60.050   9.257  1.00  0.00           H  
ATOM   3580  H61   A   113      33.756  65.387   1.580  1.00  0.00           H  
ATOM   3581  H62   A   113      33.271  65.296   3.275  1.00  0.00           H  
ATOM   3582 H5''   A   113      37.926  61.207  10.130  1.00  0.00           H  
ATOM   3583  P     G   114      40.997  62.845   9.241  1.00  0.00           P  
ATOM   3584  C5'   G   114      41.485  61.387  11.423  1.00  0.00           C  
ATOM   3585  O5'   G   114      40.922  61.440  10.103  1.00  0.00           O  
ATOM   3586  C4'   G   114      41.776  60.008  12.054  1.00  0.00           C  
ATOM   3587  O4'   G   114      40.595  59.233  12.241  1.00  0.00           O  
ATOM   3588  C3'   G   114      42.818  59.125  11.347  1.00  0.00           C  
ATOM   3589  O3'   G   114      44.179  59.444  11.677  1.00  0.00           O  
ATOM   3590  C2'   G   114      42.423  57.750  11.933  1.00  0.00           C  
ATOM   3591  O2'   G   114      42.974  57.499  13.235  1.00  0.00           O  
ATOM   3592  C1'   G   114      40.891  57.843  12.106  1.00  0.00           C  
ATOM   3593  N1    G   114      40.170  54.365   8.275  1.00  0.00           N  
ATOM   3594  C2    G   114      41.214  54.492   9.131  1.00  0.00           C  
ATOM   3595  N2    G   114      42.197  53.634   9.024  1.00  0.00           N  
ATOM   3596  N3    G   114      41.313  55.417  10.082  1.00  0.00           N  
ATOM   3597  C4    G   114      40.229  56.250  10.149  1.00  0.00           C  
ATOM   3598  C5    G   114      39.095  56.166   9.362  1.00  0.00           C  
ATOM   3599  C6    G   114      39.039  55.154   8.335  1.00  0.00           C  
ATOM   3600  O6    G   114      38.133  54.903   7.536  1.00  0.00           O  
ATOM   3601  N7    G   114      38.144  57.108   9.770  1.00  0.00           N  
ATOM   3602  C8    G   114      38.738  57.735  10.748  1.00  0.00           C  
ATOM   3603  N9    G   114      40.026  57.325  11.004  1.00  0.00           N  
ATOM   3604  OP1   G   114      41.383  63.930  10.192  1.00  0.00           O  
ATOM   3605  OP2   G   114      41.880  62.648   8.062  1.00  0.00           O1-
ATOM   3606 HO2'   G   114      42.990  56.537  13.414  1.00  0.00           H  
ATOM   3607  H1    G   114      40.186  53.646   7.576  1.00  0.00           H  
ATOM   3608  H8    G   114      38.265  58.527  11.318  1.00  0.00           H  
ATOM   3609  H1'   G   114      40.611  57.315  13.020  1.00  0.00           H  
ATOM   3610  H2'   G   114      42.729  56.968  11.244  1.00  0.00           H  
ATOM   3611  H21   G   114      42.175  52.887   8.349  1.00  0.00           H  
ATOM   3612  H3'   G   114      42.645  59.111  10.268  1.00  0.00           H  
ATOM   3613  H22   G   114      42.942  53.705   9.699  1.00  0.00           H  
ATOM   3614  H4'   G   114      42.179  60.202  13.051  1.00  0.00           H  
ATOM   3615  H5'   G   114      40.829  61.933  12.104  1.00  0.00           H  
ATOM   3616 H5''   G   114      42.438  61.916  11.412  1.00  0.00           H  
ATOM   3617  P     U   115      45.161  60.326  10.727  1.00  0.00           P  
ATOM   3618  C5'   U   115      47.164  58.573  10.627  1.00  0.00           C  
ATOM   3619  O5'   U   115      46.090  59.231   9.967  1.00  0.00           O  
ATOM   3620  C4'   U   115      47.434  57.172  10.052  1.00  0.00           C  
ATOM   3621  O4'   U   115      46.285  56.338  10.226  1.00  0.00           O  
ATOM   3622  C3'   U   115      47.800  57.113   8.558  1.00  0.00           C  
ATOM   3623  O3'   U   115      49.164  57.402   8.240  1.00  0.00           O  
ATOM   3624  C2'   U   115      47.443  55.639   8.297  1.00  0.00           C  
ATOM   3625  O2'   U   115      48.413  54.706   8.799  1.00  0.00           O  
ATOM   3626  C1'   U   115      46.140  55.483   9.092  1.00  0.00           C  
ATOM   3627  N1    U   115      44.957  55.819   8.236  1.00  0.00           N  
ATOM   3628  C2    U   115      44.574  54.887   7.259  1.00  0.00           C  
ATOM   3629  O2    U   115      45.130  53.799   7.104  1.00  0.00           O  
ATOM   3630  N3    U   115      43.493  55.213   6.463  1.00  0.00           N  
ATOM   3631  C4    U   115      42.710  56.336   6.597  1.00  0.00           C  
ATOM   3632  O4    U   115      41.740  56.499   5.863  1.00  0.00           O  
ATOM   3633  C5    U   115      43.128  57.233   7.649  1.00  0.00           C  
ATOM   3634  C6    U   115      44.209  56.962   8.427  1.00  0.00           C  
ATOM   3635  OP1   U   115      46.030  61.151  11.616  1.00  0.00           O  
ATOM   3636  OP2   U   115      44.367  61.016   9.680  1.00  0.00           O1-
ATOM   3637 HO2'   U   115      48.213  53.802   8.486  1.00  0.00           H  
ATOM   3638  H3    U   115      43.221  54.549   5.759  1.00  0.00           H  
ATOM   3639  H5    U   115      42.556  58.133   7.814  1.00  0.00           H  
ATOM   3640  H6    U   115      44.479  57.647   9.217  1.00  0.00           H  
ATOM   3641  H1'   U   115      46.041  54.447   9.424  1.00  0.00           H  
ATOM   3642  H2'   U   115      47.272  55.482   7.239  1.00  0.00           H  
ATOM   3643  H3'   U   115      47.126  57.763   7.996  1.00  0.00           H  
ATOM   3644  H4'   U   115      48.262  56.733  10.611  1.00  0.00           H  
ATOM   3645  H5'   U   115      46.925  58.453  11.685  1.00  0.00           H  
ATOM   3646 H5''   U   115      48.068  59.179  10.549  1.00  0.00           H  
ATOM   3647  P     U   116      49.589  57.993   6.789  1.00  0.00           P  
ATOM   3648  C5'   U   116      49.250  55.767   5.349  1.00  0.00           C  
ATOM   3649  O5'   U   116      48.864  57.107   5.635  1.00  0.00           O  
ATOM   3650  C4'   U   116      48.208  55.016   4.489  1.00  0.00           C  
ATOM   3651  O4'   U   116      46.884  55.290   4.939  1.00  0.00           O  
ATOM   3652  C3'   U   116      48.302  55.270   2.971  1.00  0.00           C  
ATOM   3653  O3'   U   116      48.923  54.103   2.416  1.00  0.00           O  
ATOM   3654  C2'   U   116      46.846  55.637   2.580  1.00  0.00           C  
ATOM   3655  O2'   U   116      46.266  54.833   1.582  1.00  0.00           O  
ATOM   3656  C1'   U   116      46.006  55.523   3.854  1.00  0.00           C  
ATOM   3657  N1    U   116      45.164  56.739   4.054  1.00  0.00           N  
ATOM   3658  C2    U   116      43.943  56.825   3.365  1.00  0.00           C  
ATOM   3659  O2    U   116      43.462  55.906   2.701  1.00  0.00           O  
ATOM   3660  N3    U   116      43.248  58.014   3.466  1.00  0.00           N  
ATOM   3661  C4    U   116      43.607  59.093   4.237  1.00  0.00           C  
ATOM   3662  O4    U   116      42.906  60.102   4.250  1.00  0.00           O  
ATOM   3663  C5    U   116      44.838  58.913   4.973  1.00  0.00           C  
ATOM   3664  C6    U   116      45.576  57.778   4.863  1.00  0.00           C  
ATOM   3665  OP1   U   116      51.062  57.819   6.652  1.00  0.00           O  
ATOM   3666  OP2   U   116      49.038  59.371   6.695  1.00  0.00           O1-
ATOM   3667 HO2'   U   116      47.021  54.683   0.960  1.00  0.00           H  
ATOM   3668  H3    U   116      42.382  58.087   2.963  1.00  0.00           H  
ATOM   3669  H5    U   116      45.174  59.714   5.616  1.00  0.00           H  
ATOM   3670  H6    U   116      46.501  57.688   5.417  1.00  0.00           H  
ATOM   3671  H1'   U   116      45.357  54.653   3.753  1.00  0.00           H  
ATOM   3672  H2'   U   116      46.850  56.677   2.244  1.00  0.00           H  
ATOM   3673  H3'   U   116      48.945  56.128   2.780  1.00  0.00           H  
ATOM   3674  H4'   U   116      48.382  53.953   4.646  1.00  0.00           H  
ATOM   3675  H5'   U   116      49.373  55.222   6.286  1.00  0.00           H  
ATOM   3676 H5''   U   116      50.213  55.762   4.834  1.00  0.00           H  
ATOM   3677  P     C   117      48.988  53.692   0.848  1.00  0.00           P  
ATOM   3678  C5'   C   117      47.383  51.757   1.783  1.00  0.00           C  
ATOM   3679  O5'   C   117      48.243  52.243   0.745  1.00  0.00           O  
ATOM   3680  C4'   C   117      45.995  51.245   1.366  1.00  0.00           C  
ATOM   3681  O4'   C   117      45.443  51.976   0.271  1.00  0.00           O  
ATOM   3682  C3'   C   117      45.860  49.768   0.968  1.00  0.00           C  
ATOM   3683  O3'   C   117      45.983  48.818   2.032  1.00  0.00           O  
ATOM   3684  C2'   C   117      44.417  49.847   0.428  1.00  0.00           C  
ATOM   3685  O2'   C   117      43.410  49.971   1.446  1.00  0.00           O  
ATOM   3686  C1'   C   117      44.462  51.165  -0.373  1.00  0.00           C  
ATOM   3687  N1    C   117      44.783  50.877  -1.807  1.00  0.00           N  
ATOM   3688  C2    C   117      43.805  50.238  -2.590  1.00  0.00           C  
ATOM   3689  O2    C   117      42.673  50.009  -2.154  1.00  0.00           O  
ATOM   3690  N3    C   117      44.080  49.846  -3.859  1.00  0.00           N  
ATOM   3691  C4    C   117      45.263  50.134  -4.359  1.00  0.00           C  
ATOM   3692  N4    C   117      45.483  49.706  -5.572  1.00  0.00           N  
ATOM   3693  C5    C   117      46.257  50.867  -3.657  1.00  0.00           C  
ATOM   3694  C6    C   117      45.986  51.226  -2.377  1.00  0.00           C  
ATOM   3695  OP1   C   117      50.421  53.477   0.519  1.00  0.00           O  
ATOM   3696  OP2   C   117      48.211  54.666   0.035  1.00  0.00           O1-
ATOM   3697 HO2'   C   117      42.520  49.989   1.042  1.00  0.00           H  
ATOM   3698  H5    C   117      47.208  51.125  -4.097  1.00  0.00           H  
ATOM   3699  H6    C   117      46.721  51.775  -1.797  1.00  0.00           H  
ATOM   3700  H1'   C   117      43.491  51.662  -0.326  1.00  0.00           H  
ATOM   3701  H2'   C   117      44.210  48.988  -0.211  1.00  0.00           H  
ATOM   3702  H3'   C   117      46.542  49.536   0.145  1.00  0.00           H  
ATOM   3703  H4'   C   117      45.349  51.397   2.234  1.00  0.00           H  
ATOM   3704  H41   C   117      44.747  49.190  -6.029  1.00  0.00           H  
ATOM   3705  H5'   C   117      47.187  52.532   2.516  1.00  0.00           H  
ATOM   3706  H42   C   117      46.373  49.880  -6.008  1.00  0.00           H  
ATOM   3707 H5''   C   117      47.902  50.975   2.334  1.00  0.00           H  
ATOM   3708  P     U   118      47.242  47.797   2.143  1.00  0.00           P  
ATOM   3709  C5'   U   118      46.067  45.496   1.452  1.00  0.00           C  
ATOM   3710  O5'   U   118      46.932  46.576   1.111  1.00  0.00           O  
ATOM   3711  C4'   U   118      45.673  44.612   0.249  1.00  0.00           C  
ATOM   3712  O4'   U   118      45.080  45.413  -0.781  1.00  0.00           O  
ATOM   3713  C3'   U   118      46.809  43.799  -0.401  1.00  0.00           C  
ATOM   3714  O3'   U   118      47.030  42.491   0.131  1.00  0.00           O  
ATOM   3715  C2'   U   118      46.279  43.657  -1.842  1.00  0.00           C  
ATOM   3716  O2'   U   118      45.339  42.588  -2.029  1.00  0.00           O  
ATOM   3717  C1'   U   118      45.519  44.970  -2.066  1.00  0.00           C  
ATOM   3718  N1    U   118      46.369  45.969  -2.788  1.00  0.00           N  
ATOM   3719  C2    U   118      46.612  45.759  -4.155  1.00  0.00           C  
ATOM   3720  O2    U   118      46.152  44.809  -4.790  1.00  0.00           O  
ATOM   3721  N3    U   118      47.410  46.680  -4.804  1.00  0.00           N  
ATOM   3722  C4    U   118      47.963  47.804  -4.234  1.00  0.00           C  
ATOM   3723  O4    U   118      48.642  48.573  -4.907  1.00  0.00           O  
ATOM   3724  C5    U   118      47.647  47.978  -2.835  1.00  0.00           C  
ATOM   3725  C6    U   118      46.871  47.089  -2.163  1.00  0.00           C  
ATOM   3726  OP1   U   118      47.248  47.258   3.533  1.00  0.00           O  
ATOM   3727  OP2   U   118      48.463  48.493   1.655  1.00  0.00           O1-
ATOM   3728 HO2'   U   118      45.399  42.245  -2.941  1.00  0.00           H  
ATOM   3729  H3    U   118      47.595  46.529  -5.780  1.00  0.00           H  
ATOM   3730  H5    U   118      48.036  48.847  -2.326  1.00  0.00           H  
ATOM   3731  H6    U   118      46.643  47.265  -1.122  1.00  0.00           H  
ATOM   3732  H1'   U   118      44.644  44.767  -2.689  1.00  0.00           H  
ATOM   3733  H2'   U   118      47.121  43.552  -2.531  1.00  0.00           H  
ATOM   3734  H3'   U   118      47.730  44.384  -0.420  1.00  0.00           H  
ATOM   3735  H4'   U   118      44.925  43.896   0.589  1.00  0.00           H  
ATOM   3736  H5'   U   118      45.150  45.895   1.889  1.00  0.00           H  
ATOM   3737 H5''   U   118      46.551  44.870   2.202  1.00  0.00           H  
ATOM   3738  P     U   119      47.937  42.182   1.431  1.00  0.00           P  
ATOM   3739  C5'   U   119      48.027  39.622   0.671  1.00  0.00           C  
ATOM   3740  O5'   U   119      48.722  40.830   0.975  1.00  0.00           O  
ATOM   3741  C4'   U   119      48.493  38.945  -0.635  1.00  0.00           C  
ATOM   3742  O4'   U   119      48.135  39.684  -1.803  1.00  0.00           O  
ATOM   3743  C3'   U   119      50.002  38.657  -0.727  1.00  0.00           C  
ATOM   3744  O3'   U   119      50.382  37.580   0.134  1.00  0.00           O  
ATOM   3745  C2'   U   119      50.133  38.465  -2.253  1.00  0.00           C  
ATOM   3746  O2'   U   119      49.638  37.210  -2.739  1.00  0.00           O  
ATOM   3747  C1'   U   119      49.178  39.553  -2.772  1.00  0.00           C  
ATOM   3748  N1    U   119      49.848  40.868  -3.019  1.00  0.00           N  
ATOM   3749  C2    U   119      50.387  41.114  -4.291  1.00  0.00           C  
ATOM   3750  O2    U   119      50.414  40.281  -5.197  1.00  0.00           O  
ATOM   3751  N3    U   119      50.877  42.383  -4.530  1.00  0.00           N  
ATOM   3752  C4    U   119      50.837  43.442  -3.655  1.00  0.00           C  
ATOM   3753  O4    U   119      51.244  44.547  -3.993  1.00  0.00           O  
ATOM   3754  C5    U   119      50.274  43.122  -2.367  1.00  0.00           C  
ATOM   3755  C6    U   119      49.811  41.879  -2.084  1.00  0.00           C  
ATOM   3756  OP1   U   119      47.040  41.863   2.579  1.00  0.00           O  
ATOM   3757  OP2   U   119      48.963  43.249   1.588  1.00  0.00           O1-
ATOM   3758 HO2'   U   119      50.072  36.984  -3.581  1.00  0.00           H  
ATOM   3759  H3    U   119      51.264  42.574  -5.439  1.00  0.00           H  
ATOM   3760  H5    U   119      50.212  43.903  -1.623  1.00  0.00           H  
ATOM   3761  H6    U   119      49.373  41.687  -1.119  1.00  0.00           H  
ATOM   3762  H1'   U   119      48.747  39.216  -3.717  1.00  0.00           H  
ATOM   3763  H2'   U   119      51.160  38.643  -2.578  1.00  0.00           H  
ATOM   3764  H3'   U   119      50.554  39.556  -0.445  1.00  0.00           H  
ATOM   3765  H4'   U   119      47.983  37.981  -0.700  1.00  0.00           H  
ATOM   3766  H5'   U   119      46.956  39.814   0.579  1.00  0.00           H  
ATOM   3767 H5''   U   119      48.161  38.921   1.495  1.00  0.00           H  
ATOM   3768  P     A   120      51.904  37.014   0.234  1.00  0.00           P  
ATOM   3769  C5'   A   120      54.174  38.232  -0.480  1.00  0.00           C  
ATOM   3770  O5'   A   120      52.922  38.285   0.209  1.00  0.00           O  
ATOM   3771  C4'   A   120      54.107  38.741  -1.935  1.00  0.00           C  
ATOM   3772  O4'   A   120      53.356  39.960  -2.016  1.00  0.00           O  
ATOM   3773  C3'   A   120      55.510  39.060  -2.504  1.00  0.00           C  
ATOM   3774  O3'   A   120      56.289  38.022  -3.109  1.00  0.00           O  
ATOM   3775  C2'   A   120      55.233  40.310  -3.350  1.00  0.00           C  
ATOM   3776  O2'   A   120      54.581  40.073  -4.582  1.00  0.00           O  
ATOM   3777  C1'   A   120      54.217  41.015  -2.442  1.00  0.00           C  
ATOM   3778  N1    A   120      57.842  44.253  -0.550  1.00  0.00           N  
ATOM   3779  C2    A   120      57.859  43.465  -1.616  1.00  0.00           C  
ATOM   3780  N3    A   120      56.940  42.580  -1.993  1.00  0.00           N  
ATOM   3781  C4    A   120      55.892  42.495  -1.122  1.00  0.00           C  
ATOM   3782  C5    A   120      55.754  43.216   0.039  1.00  0.00           C  
ATOM   3783  C6    A   120      56.800  44.149   0.275  1.00  0.00           C  
ATOM   3784  N6    A   120      56.842  45.013   1.274  1.00  0.00           N  
ATOM   3785  N7    A   120      54.574  42.869   0.711  1.00  0.00           N  
ATOM   3786  C8    A   120      54.032  41.981  -0.084  1.00  0.00           C  
ATOM   3787  N9    A   120      54.743  41.725  -1.236  1.00  0.00           N  
ATOM   3788  OP1   A   120      52.182  36.146  -0.942  1.00  0.00           O  
ATOM   3789  OP2   A   120      52.031  36.413   1.596  1.00  0.00           O1-
ATOM   3790 HO2'   A   120      54.652  39.099  -4.730  1.00  0.00           H  
ATOM   3791  H2    A   120      58.718  43.560  -2.267  1.00  0.00           H  
ATOM   3792  H8    A   120      53.084  41.500   0.130  1.00  0.00           H  
ATOM   3793  H1'   A   120      53.661  41.742  -3.038  1.00  0.00           H  
ATOM   3794  H2'   A   120      56.146  40.878  -3.508  1.00  0.00           H  
ATOM   3795  H3'   A   120      56.114  39.399  -1.658  1.00  0.00           H  
ATOM   3796  H4'   A   120      53.631  37.981  -2.553  1.00  0.00           H  
ATOM   3797  H5'   A   120      54.565  37.211  -0.479  1.00  0.00           H  
ATOM   3798  H61   A   120      57.614  45.663   1.312  1.00  0.00           H  
ATOM   3799  H62   A   120      56.076  45.051   1.930  1.00  0.00           H  
ATOM   3800 H5''   A   120      54.889  38.845   0.068  1.00  0.00           H  
ATOM   3801  P     A   121      56.047  37.403  -4.598  1.00  0.00           P  
ATOM   3802  C5'   A   121      56.590  38.502  -7.005  1.00  0.00           C  
ATOM   3803  O5'   A   121      56.932  38.317  -5.620  1.00  0.00           O  
ATOM   3804  C4'   A   121      57.753  39.253  -7.676  1.00  0.00           C  
ATOM   3805  O4'   A   121      57.825  39.489  -9.093  1.00  0.00           O  
ATOM   3806  C3'   A   121      57.967  40.615  -7.018  1.00  0.00           C  
ATOM   3807  O3'   A   121      56.840  41.520  -6.871  1.00  0.00           O  
ATOM   3808  C2'   A   121      59.157  41.042  -7.880  1.00  0.00           C  
ATOM   3809  O2'   A   121      60.389  40.569  -7.323  1.00  0.00           O  
ATOM   3810  C1'   A   121      58.947  40.385  -9.270  1.00  0.00           C  
ATOM   3811  N1    A   121      60.685  45.078 -10.144  1.00  0.00           N  
ATOM   3812  C2    A   121      61.293  44.016  -9.633  1.00  0.00           C  
ATOM   3813  N3    A   121      60.874  42.754  -9.641  1.00  0.00           N  
ATOM   3814  C4    A   121      59.684  42.602 -10.300  1.00  0.00           C  
ATOM   3815  C5    A   121      58.997  43.576 -10.972  1.00  0.00           C  
ATOM   3816  C6    A   121      59.540  44.880 -10.799  1.00  0.00           C  
ATOM   3817  N6    A   121      59.005  46.020 -11.197  1.00  0.00           N  
ATOM   3818  N7    A   121      57.905  43.015 -11.649  1.00  0.00           N  
ATOM   3819  C8    A   121      57.888  41.774 -11.219  1.00  0.00           C  
ATOM   3820  N9    A   121      58.849  41.498 -10.272  1.00  0.00           N  
ATOM   3821  OP1   A   121      54.603  37.560  -4.936  1.00  0.00           O  
ATOM   3822  OP2   A   121      56.673  36.051  -4.558  1.00  0.00           O1-
ATOM   3823 HO2'   A   121      61.134  40.857  -7.888  1.00  0.00           H  
ATOM   3824  H2    A   121      62.226  44.203  -9.118  1.00  0.00           H  
ATOM   3825  H8    A   121      57.130  41.055 -11.512  1.00  0.00           H  
ATOM   3826  H1'   A   121      59.828  39.790  -9.523  1.00  0.00           H  
ATOM   3827  H2'   A   121      59.158  42.129  -7.914  1.00  0.00           H  
ATOM   3828  H3'   A   121      58.346  40.434  -6.009  1.00  0.00           H  
ATOM   3829  H4'   A   121      58.625  38.645  -7.434  1.00  0.00           H  
ATOM   3830  H5'   A   121      55.670  39.073  -7.106  1.00  0.00           H  
ATOM   3831  H61   A   121      59.461  46.872 -10.920  1.00  0.00           H  
ATOM   3832  H62   A   121      58.099  46.038 -11.656  1.00  0.00           H  
ATOM   3833 H5''   A   121      56.454  37.541  -7.493  1.00  0.00           H  
ATOM   3834  P     A   122      56.107  42.352  -8.092  1.00  0.00           P  
ATOM   3835  C5'   A   122      53.548  41.966  -7.425  1.00  0.00           C  
ATOM   3836  O5'   A   122      54.650  42.869  -7.541  1.00  0.00           O  
ATOM   3837  C4'   A   122      52.155  42.576  -7.650  1.00  0.00           C  
ATOM   3838  O4'   A   122      51.939  43.746  -6.861  1.00  0.00           O  
ATOM   3839  C3'   A   122      51.859  43.022  -9.088  1.00  0.00           C  
ATOM   3840  O3'   A   122      51.762  41.975 -10.069  1.00  0.00           O  
ATOM   3841  C2'   A   122      50.590  43.848  -8.821  1.00  0.00           C  
ATOM   3842  O2'   A   122      49.427  43.068  -8.510  1.00  0.00           O  
ATOM   3843  C1'   A   122      51.016  44.589  -7.551  1.00  0.00           C  
ATOM   3844  N1    A   122      49.985  49.574  -8.251  1.00  0.00           N  
ATOM   3845  C2    A   122      49.216  48.525  -7.990  1.00  0.00           C  
ATOM   3846  N3    A   122      49.574  47.250  -7.850  1.00  0.00           N  
ATOM   3847  C4    A   122      50.921  47.080  -8.006  1.00  0.00           C  
ATOM   3848  C5    A   122      51.851  48.053  -8.275  1.00  0.00           C  
ATOM   3849  C6    A   122      51.294  49.357  -8.405  1.00  0.00           C  
ATOM   3850  N6    A   122      51.970  50.471  -8.637  1.00  0.00           N  
ATOM   3851  N7    A   122      53.144  47.502  -8.341  1.00  0.00           N  
ATOM   3852  C8    A   122      52.935  46.226  -8.132  1.00  0.00           C  
ATOM   3853  N9    A   122      51.620  45.900  -7.892  1.00  0.00           N  
ATOM   3854  OP1   A   122      55.802  41.462  -9.248  1.00  0.00           O  
ATOM   3855  OP2   A   122      56.919  43.589  -8.313  1.00  0.00           O1-
ATOM   3856 HO2'   A   122      48.622  43.608  -8.619  1.00  0.00           H  
ATOM   3857  H2    A   122      48.160  48.733  -7.871  1.00  0.00           H  
ATOM   3858  H8    A   122      53.728  45.485  -8.128  1.00  0.00           H  
ATOM   3859  H1'   A   122      50.139  44.780  -6.929  1.00  0.00           H  
ATOM   3860  H2'   A   122      50.409  44.548  -9.636  1.00  0.00           H  
ATOM   3861  H3'   A   122      52.656  43.712  -9.346  1.00  0.00           H  
ATOM   3862  H4'   A   122      51.414  41.820  -7.379  1.00  0.00           H  
ATOM   3863  H5'   A   122      53.569  41.501  -6.444  1.00  0.00           H  
ATOM   3864  H61   A   122      51.454  51.330  -8.729  1.00  0.00           H  
ATOM   3865  H62   A   122      52.953  50.410  -8.851  1.00  0.00           H  
ATOM   3866 H5''   A   122      53.642  41.156  -8.144  1.00  0.00           H  
ATOM   3867  P     U   123      51.510  42.284 -11.669  1.00  0.00           P  
ATOM   3868  C5'   U   123      53.649  43.872 -11.550  1.00  0.00           C  
ATOM   3869  O5'   U   123      52.808  43.044 -12.338  1.00  0.00           O  
ATOM   3870  C4'   U   123      54.786  44.636 -12.234  1.00  0.00           C  
ATOM   3871  O4'   U   123      55.440  43.909 -13.266  1.00  0.00           O  
ATOM   3872  C3'   U   123      54.408  45.939 -12.937  1.00  0.00           C  
ATOM   3873  O3'   U   123      53.978  47.032 -12.120  1.00  0.00           O  
ATOM   3874  C2'   U   123      55.782  46.225 -13.578  1.00  0.00           C  
ATOM   3875  O2'   U   123      56.699  46.850 -12.680  1.00  0.00           O  
ATOM   3876  C1'   U   123      56.325  44.824 -13.910  1.00  0.00           C  
ATOM   3877  N1    U   123      56.506  44.570 -15.375  1.00  0.00           N  
ATOM   3878  C2    U   123      57.437  45.357 -16.073  1.00  0.00           C  
ATOM   3879  O2    U   123      57.998  46.346 -15.603  1.00  0.00           O  
ATOM   3880  N3    U   123      57.735  44.992 -17.369  1.00  0.00           N  
ATOM   3881  C4    U   123      57.267  43.875 -18.017  1.00  0.00           C  
ATOM   3882  O4    U   123      57.665  43.604 -19.147  1.00  0.00           O  
ATOM   3883  C5    U   123      56.319  43.104 -17.247  1.00  0.00           C  
ATOM   3884  C6    U   123      55.966  43.453 -15.981  1.00  0.00           C  
ATOM   3885  OP1   U   123      50.322  43.179 -11.817  1.00  0.00           O  
ATOM   3886  OP2   U   123      51.439  40.951 -12.340  1.00  0.00           O1-
ATOM   3887 HO2'   U   123      56.426  47.786 -12.546  1.00  0.00           H  
ATOM   3888  H3    U   123      58.396  45.559 -17.870  1.00  0.00           H  
ATOM   3889  H5    U   123      55.894  42.218 -17.699  1.00  0.00           H  
ATOM   3890  H6    U   123      55.261  42.835 -15.435  1.00  0.00           H  
ATOM   3891  H1'   U   123      57.305  44.748 -13.442  1.00  0.00           H  
ATOM   3892  H2'   U   123      55.686  46.828 -14.473  1.00  0.00           H  
ATOM   3893  H3'   U   123      53.677  45.715 -13.717  1.00  0.00           H  
ATOM   3894  H4'   U   123      55.511  44.876 -11.454  1.00  0.00           H  
ATOM   3895  H5'   U   123      54.107  43.254 -10.780  1.00  0.00           H  
ATOM   3896 H5''   U   123      53.033  44.613 -11.052  1.00  0.00           H  
ATOM   3897  P     C   124      52.439  47.559 -12.169  1.00  0.00           P  
ATOM   3898  C5'   C   124      52.589  48.811 -14.520  1.00  0.00           C  
ATOM   3899  O5'   C   124      52.088  47.725 -13.752  1.00  0.00           O  
ATOM   3900  C4'   C   124      53.660  48.457 -15.575  1.00  0.00           C  
ATOM   3901  O4'   C   124      53.854  47.076 -15.872  1.00  0.00           O  
ATOM   3902  C3'   C   124      53.225  48.973 -16.931  1.00  0.00           C  
ATOM   3903  O3'   C   124      53.245  50.372 -17.117  1.00  0.00           O  
ATOM   3904  C2'   C   124      54.218  48.280 -17.861  1.00  0.00           C  
ATOM   3905  O2'   C   124      55.434  49.018 -17.981  1.00  0.00           O  
ATOM   3906  C1'   C   124      54.506  46.966 -17.140  1.00  0.00           C  
ATOM   3907  N1    C   124      54.072  45.775 -17.936  1.00  0.00           N  
ATOM   3908  C2    C   124      54.645  45.553 -19.204  1.00  0.00           C  
ATOM   3909  O2    C   124      55.459  46.331 -19.706  1.00  0.00           O  
ATOM   3910  N3    C   124      54.358  44.430 -19.910  1.00  0.00           N  
ATOM   3911  C4    C   124      53.580  43.527 -19.361  1.00  0.00           C  
ATOM   3912  N4    C   124      53.410  42.432 -20.050  1.00  0.00           N  
ATOM   3913  C5    C   124      53.007  43.662 -18.069  1.00  0.00           C  
ATOM   3914  C6    C   124      53.268  44.804 -17.386  1.00  0.00           C  
ATOM   3915  OP1   C   124      52.399  48.914 -11.544  1.00  0.00           O  
ATOM   3916  OP2   C   124      51.538  46.511 -11.617  1.00  0.00           O1-
ATOM   3917 HO2'   C   124      55.200  49.960 -18.072  1.00  0.00           H  
ATOM   3918  H5    C   124      52.391  42.899 -17.621  1.00  0.00           H  
ATOM   3919  H6    C   124      52.847  44.945 -16.397  1.00  0.00           H  
ATOM   3920  H1'   C   124      55.586  46.920 -17.003  1.00  0.00           H  
ATOM   3921  H2'   C   124      53.759  48.096 -18.828  1.00  0.00           H  
ATOM   3922  H3'   C   124      52.227  48.568 -17.094  1.00  0.00           H  
ATOM   3923  H4'   C   124      54.609  48.921 -15.298  1.00  0.00           H  
ATOM   3924  H41   C   124      53.874  42.365 -20.941  1.00  0.00           H  
ATOM   3925  H5'   C   124      53.006  49.582 -13.873  1.00  0.00           H  
ATOM   3926  H42   C   124      52.870  41.676 -19.667  1.00  0.00           H  
ATOM   3927 H5''   C   124      51.741  49.275 -15.021  1.00  0.00           H  
ATOM   3928  P     A   125      52.087  51.027 -18.006  1.00  0.00           P  
ATOM   3929  C5'   A   125      52.319  49.762 -20.344  1.00  0.00           C  
ATOM   3930  O5'   A   125      51.651  49.886 -19.096  1.00  0.00           O  
ATOM   3931  C4'   A   125      51.764  48.637 -21.240  1.00  0.00           C  
ATOM   3932  O4'   A   125      52.098  47.364 -20.681  1.00  0.00           O  
ATOM   3933  C3'   A   125      50.239  48.676 -21.477  1.00  0.00           C  
ATOM   3934  O3'   A   125      49.769  49.349 -22.640  1.00  0.00           O  
ATOM   3935  C2'   A   125      49.890  47.177 -21.599  1.00  0.00           C  
ATOM   3936  O2'   A   125      49.916  46.656 -22.931  1.00  0.00           O  
ATOM   3937  C1'   A   125      51.003  46.471 -20.827  1.00  0.00           C  
ATOM   3938  N1    A   125      49.043  42.435 -18.323  1.00  0.00           N  
ATOM   3939  C2    A   125      49.259  42.663 -19.613  1.00  0.00           C  
ATOM   3940  N3    A   125      49.746  43.763 -20.182  1.00  0.00           N  
ATOM   3941  C4    A   125      49.994  44.746 -19.268  1.00  0.00           C  
ATOM   3942  C5    A   125      49.787  44.681 -17.914  1.00  0.00           C  
ATOM   3943  C6    A   125      49.313  43.421 -17.466  1.00  0.00           C  
ATOM   3944  N6    A   125      49.111  43.088 -16.203  1.00  0.00           N  
ATOM   3945  N7    A   125      50.100  45.905 -17.301  1.00  0.00           N  
ATOM   3946  C8    A   125      50.505  46.641 -18.304  1.00  0.00           C  
ATOM   3947  N9    A   125      50.520  45.993 -19.514  1.00  0.00           N  
ATOM   3948  OP1   A   125      52.709  52.190 -18.708  1.00  0.00           O  
ATOM   3949  OP2   A   125      50.945  51.233 -17.070  1.00  0.00           O1-
ATOM   3950 HO2'   A   125      49.265  47.156 -23.466  1.00  0.00           H  
ATOM   3951  H2    A   125      49.019  41.851 -20.287  1.00  0.00           H  
ATOM   3952  H8    A   125      50.814  47.669 -18.200  1.00  0.00           H  
ATOM   3953  H1'   A   125      51.320  45.600 -21.403  1.00  0.00           H  
ATOM   3954  H2'   A   125      48.919  46.985 -21.138  1.00  0.00           H  
ATOM   3955  H3'   A   125      49.737  49.073 -20.595  1.00  0.00           H  
ATOM   3956  H4'   A   125      52.246  48.711 -22.214  1.00  0.00           H  
ATOM   3957  H5'   A   125      53.383  49.598 -20.185  1.00  0.00           H  
ATOM   3958  H61   A   125      48.793  42.155 -16.000  1.00  0.00           H  
ATOM   3959  H62   A   125      49.357  43.743 -15.476  1.00  0.00           H  
ATOM   3960 H5''   A   125      52.255  50.708 -20.865  1.00  0.00           H  
ATOM   3961  P     A   126      49.854  50.960 -22.855  1.00  0.00           P  
ATOM   3962  C5'   A   126      49.563  51.975 -20.344  1.00  0.00           C  
ATOM   3963  O5'   A   126      48.988  51.645 -21.616  1.00  0.00           O  
ATOM   3964  C4'   A   126      49.249  53.382 -19.785  1.00  0.00           C  
ATOM   3965  O4'   A   126      49.820  53.669 -18.500  1.00  0.00           O  
ATOM   3966  C3'   A   126      49.829  54.478 -20.670  1.00  0.00           C  
ATOM   3967  O3'   A   126      49.341  54.574 -22.013  1.00  0.00           O  
ATOM   3968  C2'   A   126      49.785  55.707 -19.735  1.00  0.00           C  
ATOM   3969  O2'   A   126      48.549  56.389 -19.640  1.00  0.00           O  
ATOM   3970  C1'   A   126      50.040  55.085 -18.356  1.00  0.00           C  
ATOM   3971  N1    A   126      53.659  58.767 -17.437  1.00  0.00           N  
ATOM   3972  C2    A   126      52.517  58.807 -18.108  1.00  0.00           C  
ATOM   3973  N3    A   126      51.657  57.817 -18.331  1.00  0.00           N  
ATOM   3974  C4    A   126      52.047  56.634 -17.766  1.00  0.00           C  
ATOM   3975  C5    A   126      53.187  56.449 -17.020  1.00  0.00           C  
ATOM   3976  C6    A   126      54.006  57.603 -16.890  1.00  0.00           C  
ATOM   3977  N6    A   126      55.145  57.660 -16.220  1.00  0.00           N  
ATOM   3978  N7    A   126      53.249  55.146 -16.510  1.00  0.00           N  
ATOM   3979  C8    A   126      52.157  54.599 -16.981  1.00  0.00           C  
ATOM   3980  N9    A   126      51.394  55.405 -17.796  1.00  0.00           N  
ATOM   3981  OP1   A   126      49.114  51.188 -24.130  1.00  0.00           O  
ATOM   3982  OP2   A   126      51.290  51.386 -22.838  1.00  0.00           O1-
ATOM   3983 HO2'   A   126      48.281  56.583 -20.564  1.00  0.00           H  
ATOM   3984  H2    A   126      52.251  59.767 -18.530  1.00  0.00           H  
ATOM   3985  H8    A   126      51.866  53.583 -16.753  1.00  0.00           H  
ATOM   3986  H1'   A   126      49.301  55.497 -17.667  1.00  0.00           H  
ATOM   3987  H2'   A   126      50.579  56.385 -20.024  1.00  0.00           H  
ATOM   3988  H3'   A   126      50.889  54.228 -20.766  1.00  0.00           H  
ATOM   3989  H4'   A   126      48.177  53.499 -19.703  1.00  0.00           H  
ATOM   3990  H5'   A   126      50.637  51.933 -20.415  1.00  0.00           H  
ATOM   3991  H61   A   126      55.637  58.539 -16.185  1.00  0.00           H  
ATOM   3992  H62   A   126      55.495  56.830 -15.763  1.00  0.00           H  
ATOM   3993 H5''   A   126      49.259  51.236 -19.609  1.00  0.00           H  
ATOM   3994  P     U   127      47.781  54.909 -22.401  1.00  0.00           P  
ATOM   3995  C5'   U   127      46.916  57.422 -22.086  1.00  0.00           C  
ATOM   3996  O5'   U   127      47.972  56.509 -22.229  1.00  0.00           O  
ATOM   3997  C4'   U   127      47.543  58.823 -22.075  1.00  0.00           C  
ATOM   3998  O4'   U   127      48.467  59.013 -20.993  1.00  0.00           O  
ATOM   3999  C3'   U   127      48.404  59.140 -23.312  1.00  0.00           C  
ATOM   4000  O3'   U   127      47.792  59.098 -24.592  1.00  0.00           O  
ATOM   4001  C2'   U   127      49.035  60.444 -22.787  1.00  0.00           C  
ATOM   4002  O2'   U   127      48.092  61.518 -22.656  1.00  0.00           O  
ATOM   4003  C1'   U   127      49.497  59.913 -21.416  1.00  0.00           C  
ATOM   4004  N1    U   127      50.865  59.283 -21.528  1.00  0.00           N  
ATOM   4005  C2    U   127      51.979  60.112 -21.334  1.00  0.00           C  
ATOM   4006  O2    U   127      51.890  61.292 -20.990  1.00  0.00           O  
ATOM   4007  N3    U   127      53.231  59.565 -21.548  1.00  0.00           N  
ATOM   4008  C4    U   127      53.490  58.275 -21.953  1.00  0.00           C  
ATOM   4009  O4    U   127      54.646  57.899 -22.125  1.00  0.00           O  
ATOM   4010  C5    U   127      52.307  57.467 -22.127  1.00  0.00           C  
ATOM   4011  C6    U   127      51.065  57.971 -21.911  1.00  0.00           C  
ATOM   4012  OP1   U   127      46.809  54.425 -21.364  1.00  0.00           O  
ATOM   4013  OP2   U   127      47.555  54.585 -23.847  1.00  0.00           O1-
ATOM   4014 HO2'   U   127      48.073  61.868 -21.744  1.00  0.00           H  
ATOM   4015  H3    U   127      54.029  60.158 -21.401  1.00  0.00           H  
ATOM   4016  H5    U   127      52.424  56.440 -22.442  1.00  0.00           H  
ATOM   4017  H6    U   127      50.217  57.320 -22.046  1.00  0.00           H  
ATOM   4018  H1'   U   127      49.563  60.732 -20.696  1.00  0.00           H  
ATOM   4019  H2'   U   127      49.890  60.763 -23.377  1.00  0.00           H  
ATOM   4020  H3'   U   127      49.202  58.414 -23.358  1.00  0.00           H  
ATOM   4021  H4'   U   127      46.735  59.553 -21.994  1.00  0.00           H  
ATOM   4022  H5'   U   127      46.386  57.246 -21.146  1.00  0.00           H  
ATOM   4023 H5''   U   127      46.213  57.337 -22.919  1.00  0.00           H  
ATOM   4024  P     G   128      48.561  58.335 -25.855  1.00  0.00           P  
ATOM   4025  C5'   G   128      50.729  59.880 -25.655  1.00  0.00           C  
ATOM   4026  O5'   G   128      49.677  59.378 -26.457  1.00  0.00           O  
ATOM   4027  C4'   G   128      52.172  59.676 -26.140  1.00  0.00           C  
ATOM   4028  O4'   G   128      52.776  58.617 -25.389  1.00  0.00           O  
ATOM   4029  C3'   G   128      52.513  59.373 -27.618  1.00  0.00           C  
ATOM   4030  O3'   G   128      52.491  60.376 -28.629  1.00  0.00           O  
ATOM   4031  C2'   G   128      53.990  59.010 -27.379  1.00  0.00           C  
ATOM   4032  O2'   G   128      54.837  60.127 -27.052  1.00  0.00           O  
ATOM   4033  C1'   G   128      53.861  58.101 -26.152  1.00  0.00           C  
ATOM   4034  N1    G   128      56.049  54.352 -28.776  1.00  0.00           N  
ATOM   4035  C2    G   128      56.595  55.413 -28.125  1.00  0.00           C  
ATOM   4036  N2    G   128      57.881  55.621 -28.248  1.00  0.00           N  
ATOM   4037  N3    G   128      55.915  56.273 -27.373  1.00  0.00           N  
ATOM   4038  C4    G   128      54.582  55.979 -27.299  1.00  0.00           C  
ATOM   4039  C5    G   128      53.924  54.930 -27.905  1.00  0.00           C  
ATOM   4040  C6    G   128      54.703  54.030 -28.722  1.00  0.00           C  
ATOM   4041  O6    G   128      54.332  53.047 -29.367  1.00  0.00           O  
ATOM   4042  N7    G   128      52.555  54.981 -27.604  1.00  0.00           N  
ATOM   4043  C8    G   128      52.439  56.061 -26.871  1.00  0.00           C  
ATOM   4044  N9    G   128      53.621  56.731 -26.667  1.00  0.00           N  
ATOM   4045  OP1   G   128      47.543  58.124 -26.931  1.00  0.00           O  
ATOM   4046  OP2   G   128      49.322  57.140 -25.370  1.00  0.00           O1-
ATOM   4047 HO2'   G   128      55.760  59.834 -26.941  1.00  0.00           H  
ATOM   4048  H1    G   128      56.636  53.769 -29.342  1.00  0.00           H  
ATOM   4049  H8    G   128      51.496  56.429 -26.487  1.00  0.00           H  
ATOM   4050  H1'   G   128      54.787  58.104 -25.573  1.00  0.00           H  
ATOM   4051  H2'   G   128      54.386  58.475 -28.244  1.00  0.00           H  
ATOM   4052  H21   G   128      58.467  55.009 -28.792  1.00  0.00           H  
ATOM   4053  H3'   G   128      51.963  58.488 -27.947  1.00  0.00           H  
ATOM   4054  H22   G   128      58.274  56.408 -27.753  1.00  0.00           H  
ATOM   4055  H4'   G   128      52.693  60.598 -25.878  1.00  0.00           H  
ATOM   4056  H5'   G   128      50.670  59.410 -24.674  1.00  0.00           H  
ATOM   4057 H5''   G   128      50.575  60.945 -25.500  1.00  0.00           H  
ATOM   4058  P     C   129      51.460  60.311 -29.878  1.00  0.00           P  
ATOM   4059  C5'   C   129      50.248  58.553 -31.388  1.00  0.00           C  
ATOM   4060  O5'   C   129      51.398  58.827 -30.580  1.00  0.00           O  
ATOM   4061  C4'   C   129      50.346  57.473 -32.477  1.00  0.00           C  
ATOM   4062  O4'   C   129      50.056  56.126 -32.093  1.00  0.00           O  
ATOM   4063  C3'   C   129      49.265  57.716 -33.533  1.00  0.00           C  
ATOM   4064  O3'   C   129      49.338  58.999 -34.158  1.00  0.00           O  
ATOM   4065  C2'   C   129      49.509  56.464 -34.403  1.00  0.00           C  
ATOM   4066  O2'   C   129      50.664  56.543 -35.247  1.00  0.00           O  
ATOM   4067  C1'   C   129      49.781  55.408 -33.307  1.00  0.00           C  
ATOM   4068  N1    C   129      48.613  54.473 -33.247  1.00  0.00           N  
ATOM   4069  C2    C   129      48.619  53.341 -34.085  1.00  0.00           C  
ATOM   4070  O2    C   129      49.636  52.996 -34.692  1.00  0.00           O  
ATOM   4071  N3    C   129      47.496  52.598 -34.268  1.00  0.00           N  
ATOM   4072  C4    C   129      46.410  52.936 -33.603  1.00  0.00           C  
ATOM   4073  N4    C   129      45.348  52.206 -33.804  1.00  0.00           N  
ATOM   4074  C5    C   129      46.357  54.032 -32.703  1.00  0.00           C  
ATOM   4075  C6    C   129      47.473  54.790 -32.551  1.00  0.00           C  
ATOM   4076  OP1   C   129      52.001  61.254 -30.905  1.00  0.00           O  
ATOM   4077  OP2   C   129      50.113  60.595 -29.343  1.00  0.00           O1-
ATOM   4078 HO2'   C   129      50.741  55.733 -35.791  1.00  0.00           H  
ATOM   4079  H5    C   129      45.454  54.282 -32.176  1.00  0.00           H  
ATOM   4080  H6    C   129      47.468  55.657 -31.900  1.00  0.00           H  
ATOM   4081  H1'   C   129      50.675  54.838 -33.576  1.00  0.00           H  
ATOM   4082  H2'   C   129      48.614  56.227 -34.985  1.00  0.00           H  
ATOM   4083  H3'   C   129      48.290  57.607 -33.051  1.00  0.00           H  
ATOM   4084  H4'   C   129      51.328  57.532 -32.950  1.00  0.00           H  
ATOM   4085  H41   C   129      45.406  51.448 -34.461  1.00  0.00           H  
ATOM   4086  H5'   C   129      50.035  59.486 -31.911  1.00  0.00           H  
ATOM   4087  H42   C   129      44.580  52.307 -33.153  1.00  0.00           H  
ATOM   4088 H5''   C   129      49.384  58.343 -30.760  1.00  0.00           H  
ATOM   4089  P     U   130      48.095  60.056 -34.089  1.00  0.00           P  
ATOM   4090  C5'   U   130      46.151  60.435 -32.279  1.00  0.00           C  
ATOM   4091  O5'   U   130      47.555  60.272 -32.538  1.00  0.00           O  
ATOM   4092  C4'   U   130      45.594  60.575 -30.835  1.00  0.00           C  
ATOM   4093  O4'   U   130      46.334  59.905 -29.803  1.00  0.00           O  
ATOM   4094  C3'   U   130      45.316  61.951 -30.202  1.00  0.00           C  
ATOM   4095  O3'   U   130      44.460  62.911 -30.814  1.00  0.00           O  
ATOM   4096  C2'   U   130      44.802  61.470 -28.825  1.00  0.00           C  
ATOM   4097  O2'   U   130      43.509  60.869 -28.780  1.00  0.00           O  
ATOM   4098  C1'   U   130      45.861  60.420 -28.538  1.00  0.00           C  
ATOM   4099  N1    U   130      46.852  61.118 -27.674  1.00  0.00           N  
ATOM   4100  C2    U   130      46.570  61.204 -26.304  1.00  0.00           C  
ATOM   4101  O2    U   130      45.524  60.802 -25.783  1.00  0.00           O  
ATOM   4102  N3    U   130      47.499  61.860 -25.518  1.00  0.00           N  
ATOM   4103  C4    U   130      48.563  62.588 -25.974  1.00  0.00           C  
ATOM   4104  O4    U   130      49.316  63.165 -25.189  1.00  0.00           O  
ATOM   4105  C5    U   130      48.669  62.629 -27.408  1.00  0.00           C  
ATOM   4106  C6    U   130      47.848  61.899 -28.198  1.00  0.00           C  
ATOM   4107  OP1   U   130      47.005  59.461 -34.912  1.00  0.00           O  
ATOM   4108  OP2   U   130      48.651  61.367 -34.527  1.00  0.00           O1-
ATOM   4109 HO2'   U   130      43.547  60.091 -28.185  1.00  0.00           H  
ATOM   4110  H3    U   130      47.429  61.753 -24.522  1.00  0.00           H  
ATOM   4111  H5    U   130      49.467  63.197 -27.847  1.00  0.00           H  
ATOM   4112  H6    U   130      48.013  61.884 -29.260  1.00  0.00           H  
ATOM   4113  H1'   U   130      45.401  59.633 -27.946  1.00  0.00           H  
ATOM   4114  H2'   U   130      44.863  62.273 -28.093  1.00  0.00           H  
ATOM   4115  H3'   U   130      46.280  62.436 -30.081  1.00  0.00           H  
ATOM   4116  H4'   U   130      44.615  60.121 -30.910  1.00  0.00           H  
ATOM   4117  H5'   U   130      45.645  59.566 -32.698  1.00  0.00           H  
ATOM   4118 H5''   U   130      45.791  61.286 -32.853  1.00  0.00           H  
ATOM   4119  P     C   131      44.448  64.444 -30.239  1.00  0.00           P  
ATOM   4120  C5'   C   131      42.413  64.316 -28.487  1.00  0.00           C  
ATOM   4121  O5'   C   131      43.812  64.485 -28.725  1.00  0.00           O  
ATOM   4122  C4'   C   131      41.990  64.194 -27.000  1.00  0.00           C  
ATOM   4123  O4'   C   131      42.677  63.134 -26.321  1.00  0.00           O  
ATOM   4124  C3'   C   131      42.189  65.430 -26.105  1.00  0.00           C  
ATOM   4125  O3'   C   131      41.328  66.545 -26.323  1.00  0.00           O  
ATOM   4126  C2'   C   131      42.009  64.761 -24.728  1.00  0.00           C  
ATOM   4127  O2'   C   131      40.669  64.383 -24.396  1.00  0.00           O  
ATOM   4128  C1'   C   131      42.811  63.475 -24.937  1.00  0.00           C  
ATOM   4129  N1    C   131      44.219  63.752 -24.524  1.00  0.00           N  
ATOM   4130  C2    C   131      44.538  63.676 -23.160  1.00  0.00           C  
ATOM   4131  O2    C   131      43.721  63.274 -22.328  1.00  0.00           O  
ATOM   4132  N3    C   131      45.763  64.051 -22.713  1.00  0.00           N  
ATOM   4133  C4    C   131      46.640  64.487 -23.593  1.00  0.00           C  
ATOM   4134  N4    C   131      47.839  64.721 -23.142  1.00  0.00           N  
ATOM   4135  C5    C   131      46.366  64.618 -24.981  1.00  0.00           C  
ATOM   4136  C6    C   131      45.150  64.218 -25.417  1.00  0.00           C  
ATOM   4137  OP1   C   131      43.574  65.263 -31.130  1.00  0.00           O  
ATOM   4138  OP2   C   131      45.872  64.869 -30.105  1.00  0.00           O1-
ATOM   4139 HO2'   C   131      40.601  64.212 -23.438  1.00  0.00           H  
ATOM   4140  H5    C   131      47.091  64.986 -25.687  1.00  0.00           H  
ATOM   4141  H6    C   131      44.903  64.274 -26.468  1.00  0.00           H  
ATOM   4142  H1'   C   131      42.401  62.680 -24.309  1.00  0.00           H  
ATOM   4143  H2'   C   131      42.447  65.378 -23.944  1.00  0.00           H  
ATOM   4144  H3'   C   131      43.221  65.766 -26.213  1.00  0.00           H  
ATOM   4145  H4'   C   131      40.922  63.963 -26.987  1.00  0.00           H  
ATOM   4146  H41   C   131      48.008  64.513 -22.173  1.00  0.00           H  
ATOM   4147  H5'   C   131      42.074  63.414 -29.000  1.00  0.00           H  
ATOM   4148  H42   C   131      48.592  64.738 -23.814  1.00  0.00           H  
ATOM   4149 H5''   C   131      41.873  65.160 -28.920  1.00  0.00           H  
ATOM   4150  P     A   132      41.678  67.995 -25.666  1.00  0.00           P  
ATOM   4151  C5'   A   132      40.459  67.577 -23.343  1.00  0.00           C  
ATOM   4152  O5'   A   132      41.668  67.828 -24.040  1.00  0.00           O  
ATOM   4153  C4'   A   132      40.598  67.275 -21.831  1.00  0.00           C  
ATOM   4154  O4'   A   132      41.612  66.293 -21.590  1.00  0.00           O  
ATOM   4155  C3'   A   132      40.886  68.439 -20.860  1.00  0.00           C  
ATOM   4156  O3'   A   132      39.792  69.218 -20.363  1.00  0.00           O  
ATOM   4157  C2'   A   132      41.452  67.626 -19.675  1.00  0.00           C  
ATOM   4158  O2'   A   132      40.473  66.901 -18.919  1.00  0.00           O  
ATOM   4159  C1'   A   132      42.342  66.621 -20.410  1.00  0.00           C  
ATOM   4160  N1    A   132      46.490  68.922 -18.398  1.00  0.00           N  
ATOM   4161  C2    A   132      45.501  68.232 -17.844  1.00  0.00           C  
ATOM   4162  N3    A   132      44.495  67.610 -18.454  1.00  0.00           N  
ATOM   4163  C4    A   132      44.564  67.721 -19.813  1.00  0.00           C  
ATOM   4164  C5    A   132      45.530  68.376 -20.532  1.00  0.00           C  
ATOM   4165  C6    A   132      46.516  69.009 -19.729  1.00  0.00           C  
ATOM   4166  N6    A   132      47.519  69.737 -20.186  1.00  0.00           N  
ATOM   4167  N7    A   132      45.298  68.253 -21.912  1.00  0.00           N  
ATOM   4168  C8    A   132      44.196  67.548 -21.964  1.00  0.00           C  
ATOM   4169  N9    A   132      43.651  67.251 -20.734  1.00  0.00           N  
ATOM   4170  OP1   A   132      40.592  68.941 -26.060  1.00  0.00           O  
ATOM   4171  OP2   A   132      43.073  68.346 -26.064  1.00  0.00           O1-
ATOM   4172 HO2'   A   132      40.849  66.640 -18.056  1.00  0.00           H  
ATOM   4173  H2    A   132      45.505  68.172 -16.763  1.00  0.00           H  
ATOM   4174  H8    A   132      43.725  67.267 -22.897  1.00  0.00           H  
ATOM   4175  H1'   A   132      42.520  65.731 -19.803  1.00  0.00           H  
ATOM   4176  H2'   A   132      42.039  68.280 -19.034  1.00  0.00           H  
ATOM   4177  H3'   A   132      41.670  69.077 -21.286  1.00  0.00           H  
ATOM   4178  H4'   A   132      39.667  66.833 -21.490  1.00  0.00           H  
ATOM   4179  H5'   A   132      39.953  66.732 -23.804  1.00  0.00           H  
ATOM   4180  H61   A   132      48.149  70.159 -19.520  1.00  0.00           H  
ATOM   4181  H62   A   132      47.608  69.886 -21.181  1.00  0.00           H  
ATOM   4182 H5''   A   132      39.823  68.440 -23.476  1.00  0.00           H  
ATOM   4183  P     A   133      38.942  70.215 -21.289  1.00  0.00           P  
ATOM   4184  C5'   A   133      37.151  68.324 -21.662  1.00  0.00           C  
ATOM   4185  O5'   A   133      38.099  69.218 -22.233  1.00  0.00           O  
ATOM   4186  C4'   A   133      36.917  66.981 -22.376  1.00  0.00           C  
ATOM   4187  O4'   A   133      36.527  66.927 -23.775  1.00  0.00           O  
ATOM   4188  C3'   A   133      35.928  66.190 -21.505  1.00  0.00           C  
ATOM   4189  O3'   A   133      34.815  66.961 -21.101  1.00  0.00           O  
ATOM   4190  C2'   A   133      35.736  64.990 -22.443  1.00  0.00           C  
ATOM   4191  O2'   A   133      34.648  64.125 -22.223  1.00  0.00           O  
ATOM   4192  C1'   A   133      35.607  65.769 -23.793  1.00  0.00           C  
ATOM   4193  N1    A   133      37.675  64.873 -28.393  1.00  0.00           N  
ATOM   4194  C2    A   133      38.251  65.249 -27.254  1.00  0.00           C  
ATOM   4195  N3    A   133      37.701  65.321 -26.040  1.00  0.00           N  
ATOM   4196  C4    A   133      36.393  64.914 -26.054  1.00  0.00           C  
ATOM   4197  C5    A   133      35.675  64.477 -27.121  1.00  0.00           C  
ATOM   4198  C6    A   133      36.394  64.508 -28.343  1.00  0.00           C  
ATOM   4199  N6    A   133      35.879  64.223 -29.527  1.00  0.00           N  
ATOM   4200  N7    A   133      34.364  64.143 -26.736  1.00  0.00           N  
ATOM   4201  C8    A   133      34.324  64.429 -25.487  1.00  0.00           C  
ATOM   4202  N9    A   133      35.481  64.935 -25.024  1.00  0.00           N  
ATOM   4203  OP1   A   133      39.871  70.982 -22.163  1.00  0.00           O  
ATOM   4204  OP2   A   133      37.997  70.960 -20.401  1.00  0.00           O1-
ATOM   4205 HO2'   A   133      34.514  63.886 -21.279  1.00  0.00           H  
ATOM   4206  H2    A   133      39.286  65.547 -27.338  1.00  0.00           H  
ATOM   4207  H8    A   133      33.485  64.339 -24.872  1.00  0.00           H  
ATOM   4208  H1'   A   133      34.601  66.192 -23.688  1.00  0.00           H  
ATOM   4209  H2'   A   133      36.607  64.337 -22.494  1.00  0.00           H  
ATOM   4210  H3'   A   133      36.402  65.766 -20.617  1.00  0.00           H  
ATOM   4211  H4'   A   133      37.821  66.422 -22.258  1.00  0.00           H  
ATOM   4212  H5'   A   133      36.207  68.833 -21.539  1.00  0.00           H  
ATOM   4213  H61   A   133      36.462  64.351 -30.345  1.00  0.00           H  
ATOM   4214  H62   A   133      34.901  63.984 -29.606  1.00  0.00           H  
ATOM   4215 H5''   A   133      37.432  68.099 -20.631  1.00  0.00           H  
ATOM   4216  P     U   134      33.663  67.769 -22.030  1.00  0.00           P  
ATOM   4217  C5'   U   134      33.232  69.406 -24.101  1.00  0.00           C  
ATOM   4218  O5'   U   134      34.223  68.844 -23.214  1.00  0.00           O  
ATOM   4219  C4'   U   134      33.438  70.734 -24.882  1.00  0.00           C  
ATOM   4220  O4'   U   134      34.737  70.828 -25.487  1.00  0.00           O  
ATOM   4221  C3'   U   134      32.440  70.900 -26.058  1.00  0.00           C  
ATOM   4222  O3'   U   134      31.036  71.190 -25.896  1.00  0.00           O  
ATOM   4223  C2'   U   134      33.204  71.859 -26.979  1.00  0.00           C  
ATOM   4224  O2'   U   134      33.157  73.216 -26.600  1.00  0.00           O  
ATOM   4225  C1'   U   134      34.648  71.372 -26.816  1.00  0.00           C  
ATOM   4226  N1    U   134      35.036  70.398 -27.885  1.00  0.00           N  
ATOM   4227  C2    U   134      35.016  70.824 -29.228  1.00  0.00           C  
ATOM   4228  O2    U   134      34.627  71.930 -29.603  1.00  0.00           O  
ATOM   4229  N3    U   134      35.487  69.944 -30.180  1.00  0.00           N  
ATOM   4230  C4    U   134      36.073  68.728 -29.930  1.00  0.00           C  
ATOM   4231  O4    U   134      36.509  68.051 -30.857  1.00  0.00           O  
ATOM   4232  C5    U   134      36.124  68.379 -28.530  1.00  0.00           C  
ATOM   4233  C6    U   134      35.620  69.190 -27.564  1.00  0.00           C  
ATOM   4234  OP1   U   134      33.052  68.660 -21.001  1.00  0.00           O  
ATOM   4235  OP2   U   134      32.808  66.734 -22.710  1.00  0.00           O1-
ATOM   4236 HO2'   U   134      32.195  73.361 -26.522  1.00  0.00           H  
ATOM   4237  H3    U   134      35.455  70.240 -31.137  1.00  0.00           H  
ATOM   4238  H5    U   134      36.597  67.452 -28.255  1.00  0.00           H  
ATOM   4239  H6    U   134      35.700  68.892 -26.525  1.00  0.00           H  
ATOM   4240  H1'   U   134      35.308  72.237 -26.906  1.00  0.00           H  
ATOM   4241  H2'   U   134      32.828  71.742 -27.996  1.00  0.00           H  
ATOM   4242  H3'   U   134      32.452  69.930 -26.566  1.00  0.00           H  
ATOM   4243  H4'   U   134      33.285  71.561 -24.187  1.00  0.00           H  
ATOM   4244  H5'   U   134      32.357  69.590 -23.491  1.00  0.00           H  
ATOM   4245 H5''   U   134      32.959  68.636 -24.817  1.00  0.00           H  
ATOM   4246  P     A   135      30.369  72.664 -25.553  1.00  0.00           P  
ATOM   4247  C5'   A   135      29.967  74.698 -27.186  1.00  0.00           C  
ATOM   4248  O5'   A   135      30.586  73.449 -26.938  1.00  0.00           O  
ATOM   4249  C4'   A   135      30.877  75.553 -28.083  1.00  0.00           C  
ATOM   4250  O4'   A   135      31.605  74.781 -29.041  1.00  0.00           O  
ATOM   4251  C3'   A   135      30.069  76.594 -28.871  1.00  0.00           C  
ATOM   4252  O3'   A   135      30.749  77.849 -29.021  1.00  0.00           O  
ATOM   4253  C2'   A   135      29.731  75.775 -30.138  1.00  0.00           C  
ATOM   4254  O2'   A   135      29.442  76.551 -31.303  1.00  0.00           O  
ATOM   4255  C1'   A   135      30.960  74.875 -30.300  1.00  0.00           C  
ATOM   4256  N1    A   135      31.205  71.930 -34.497  1.00  0.00           N  
ATOM   4257  C2    A   135      31.394  73.231 -34.307  1.00  0.00           C  
ATOM   4258  N3    A   135      31.258  73.922 -33.178  1.00  0.00           N  
ATOM   4259  C4    A   135      30.860  73.134 -32.137  1.00  0.00           C  
ATOM   4260  C5    A   135      30.606  71.787 -32.176  1.00  0.00           C  
ATOM   4261  C6    A   135      30.818  71.198 -33.449  1.00  0.00           C  
ATOM   4262  N6    A   135      30.678  69.915 -33.729  1.00  0.00           N  
ATOM   4263  N7    A   135      30.196  71.316 -30.917  1.00  0.00           N  
ATOM   4264  C8    A   135      30.239  72.394 -30.173  1.00  0.00           C  
ATOM   4265  N9    A   135      30.657  73.527 -30.835  1.00  0.00           N  
ATOM   4266  OP1   A   135      31.173  73.401 -24.533  1.00  0.00           O  
ATOM   4267  OP2   A   135      28.884  72.559 -25.400  1.00  0.00           O1-
ATOM   4268 HO2'   A   135      29.429  75.974 -32.092  1.00  0.00           H  
ATOM   4269  H2    A   135      31.703  73.799 -35.175  1.00  0.00           H  
ATOM   4270  H8    A   135      29.984  72.390 -29.121  1.00  0.00           H  
ATOM   4271  H1'   A   135      31.643  75.370 -30.988  1.00  0.00           H  
ATOM   4272  H2'   A   135      28.870  75.142 -29.907  1.00  0.00           H  
ATOM   4273  H3'   A   135      29.133  76.794 -28.345  1.00  0.00           H  
ATOM   4274  H4'   A   135      31.570  76.055 -27.411  1.00  0.00           H  
ATOM   4275  H5'   A   135      29.812  75.244 -26.250  1.00  0.00           H  
ATOM   4276  H61   A   135      30.873  69.605 -34.669  1.00  0.00           H  
ATOM   4277  H62   A   135      30.405  69.274 -32.998  1.00  0.00           H  
ATOM   4278 H5''   A   135      28.993  74.544 -27.651  1.00  0.00           H  
ATOM   4279  P     G   136      32.328  78.029 -29.416  1.00  0.00           P  
ATOM   4280  C5'   G   136      33.427  80.344 -30.135  1.00  0.00           C  
ATOM   4281  O5'   G   136      32.382  79.645 -29.476  1.00  0.00           O  
ATOM   4282  C4'   G   136      32.879  81.404 -31.103  1.00  0.00           C  
ATOM   4283  O4'   G   136      32.100  80.823 -32.153  1.00  0.00           O  
ATOM   4284  C3'   G   136      31.996  82.480 -30.451  1.00  0.00           C  
ATOM   4285  O3'   G   136      32.706  83.479 -29.720  1.00  0.00           O  
ATOM   4286  C2'   G   136      31.294  83.016 -31.715  1.00  0.00           C  
ATOM   4287  O2'   G   136      32.126  83.851 -32.534  1.00  0.00           O  
ATOM   4288  C1'   G   136      31.024  81.704 -32.467  1.00  0.00           C  
ATOM   4289  N1    G   136      25.965  81.760 -33.315  1.00  0.00           N  
ATOM   4290  C2    G   136      26.983  82.293 -34.041  1.00  0.00           C  
ATOM   4291  N2    G   136      26.671  82.944 -35.134  1.00  0.00           N  
ATOM   4292  N3    G   136      28.277  82.175 -33.747  1.00  0.00           N  
ATOM   4293  C4    G   136      28.500  81.420 -32.628  1.00  0.00           C  
ATOM   4294  C5    G   136      27.547  80.802 -31.844  1.00  0.00           C  
ATOM   4295  C6    G   136      26.162  80.975 -32.194  1.00  0.00           C  
ATOM   4296  O6    G   136      25.167  80.519 -31.635  1.00  0.00           O  
ATOM   4297  N7    G   136      28.152  80.090 -30.807  1.00  0.00           N  
ATOM   4298  C8    G   136      29.424  80.322 -30.980  1.00  0.00           C  
ATOM   4299  N9    G   136      29.717  81.137 -32.047  1.00  0.00           N  
ATOM   4300  OP1   G   136      32.599  77.492 -30.783  1.00  0.00           O  
ATOM   4301  OP2   G   136      33.203  77.617 -28.279  1.00  0.00           O1-
ATOM   4302 HO2'   G   136      31.630  84.158 -33.318  1.00  0.00           H  
ATOM   4303  H1    G   136      25.019  81.980 -33.568  1.00  0.00           H  
ATOM   4304  H8    G   136      30.186  79.923 -30.332  1.00  0.00           H  
ATOM   4305  H1'   G   136      30.981  81.882 -33.543  1.00  0.00           H  
ATOM   4306  H2'   G   136      30.362  83.523 -31.451  1.00  0.00           H  
ATOM   4307  H21   G   136      25.713  83.044 -35.433  1.00  0.00           H  
ATOM   4308  H3'   G   136      31.242  82.004 -29.818  1.00  0.00           H  
ATOM   4309  H22   G   136      27.430  83.308 -35.691  1.00  0.00           H  
ATOM   4310  H4'   G   136      33.731  81.911 -31.556  1.00  0.00           H  
ATOM   4311  H5'   G   136      34.061  79.656 -30.696  1.00  0.00           H  
ATOM   4312 H5''   G   136      34.052  80.834 -29.388  1.00  0.00           H  
ATOM   4313  P     G   137      32.528  83.627 -28.114  1.00  0.00           P  
ATOM   4314  C5'   G   137      30.787  85.609 -27.952  1.00  0.00           C  
ATOM   4315  O5'   G   137      31.021  84.209 -27.929  1.00  0.00           O  
ATOM   4316  C4'   G   137      29.309  86.017 -27.914  1.00  0.00           C  
ATOM   4317  O4'   G   137      28.566  85.500 -29.017  1.00  0.00           O  
ATOM   4318  C3'   G   137      28.520  85.591 -26.668  1.00  0.00           C  
ATOM   4319  O3'   G   137      28.917  86.225 -25.450  1.00  0.00           O  
ATOM   4320  C2'   G   137      27.108  85.953 -27.174  1.00  0.00           C  
ATOM   4321  O2'   G   137      26.839  87.360 -27.256  1.00  0.00           O  
ATOM   4322  C1'   G   137      27.202  85.406 -28.608  1.00  0.00           C  
ATOM   4323  N1    G   137      23.065  82.435 -28.870  1.00  0.00           N  
ATOM   4324  C2    G   137      23.193  83.776 -28.980  1.00  0.00           C  
ATOM   4325  N2    G   137      22.087  84.468 -29.075  1.00  0.00           N  
ATOM   4326  N3    G   137      24.346  84.442 -28.939  1.00  0.00           N  
ATOM   4327  C4    G   137      25.418  83.617 -28.739  1.00  0.00           C  
ATOM   4328  C5    G   137      25.396  82.246 -28.581  1.00  0.00           C  
ATOM   4329  C6    G   137      24.120  81.575 -28.664  1.00  0.00           C  
ATOM   4330  O6    G   137      23.850  80.375 -28.569  1.00  0.00           O  
ATOM   4331  N7    G   137      26.691  81.770 -28.337  1.00  0.00           N  
ATOM   4332  C8    G   137      27.435  82.845 -28.380  1.00  0.00           C  
ATOM   4333  N9    G   137      26.733  84.002 -28.617  1.00  0.00           N  
ATOM   4334  OP1   G   137      33.508  84.655 -27.659  1.00  0.00           O  
ATOM   4335  OP2   G   137      32.586  82.281 -27.484  1.00  0.00           O1-
ATOM   4336 HO2'   G   137      25.896  87.515 -27.456  1.00  0.00           H  
ATOM   4337  H1    G   137      22.142  82.040 -28.883  1.00  0.00           H  
ATOM   4338  H8    G   137      28.507  82.838 -28.223  1.00  0.00           H  
ATOM   4339  H1'   G   137      26.560  85.987 -29.276  1.00  0.00           H  
ATOM   4340  H2'   G   137      26.342  85.435 -26.592  1.00  0.00           H  
ATOM   4341  H21   G   137      21.184  84.006 -29.002  1.00  0.00           H  
ATOM   4342  H3'   G   137      28.587  84.508 -26.572  1.00  0.00           H  
ATOM   4343  H22   G   137      22.167  85.469 -29.067  1.00  0.00           H  
ATOM   4344  H4'   G   137      29.280  87.107 -27.964  1.00  0.00           H  
ATOM   4345  H5'   G   137      31.234  86.035 -28.852  1.00  0.00           H  
ATOM   4346 H5''   G   137      31.281  86.062 -27.090  1.00  0.00           H  
ATOM   4347  P     U   138      29.140  85.370 -24.083  1.00  0.00           P  
ATOM   4348  C5'   U   138      27.574  84.543 -22.104  1.00  0.00           C  
ATOM   4349  O5'   U   138      27.674  85.067 -23.429  1.00  0.00           O  
ATOM   4350  C4'   U   138      26.788  85.413 -21.096  1.00  0.00           C  
ATOM   4351  O4'   U   138      27.289  85.181 -19.778  1.00  0.00           O  
ATOM   4352  C3'   U   138      26.825  86.928 -21.361  1.00  0.00           C  
ATOM   4353  O3'   U   138      25.682  87.353 -22.104  1.00  0.00           O  
ATOM   4354  C2'   U   138      26.929  87.528 -19.944  1.00  0.00           C  
ATOM   4355  O2'   U   138      25.680  87.808 -19.302  1.00  0.00           O  
ATOM   4356  C1'   U   138      27.623  86.416 -19.138  1.00  0.00           C  
ATOM   4357  N1    U   138      29.098  86.644 -19.009  1.00  0.00           N  
ATOM   4358  C2    U   138      29.527  87.785 -18.309  1.00  0.00           C  
ATOM   4359  O2    U   138      28.766  88.599 -17.782  1.00  0.00           O  
ATOM   4360  N3    U   138      30.889  87.987 -18.205  1.00  0.00           N  
ATOM   4361  C4    U   138      31.863  87.124 -18.645  1.00  0.00           C  
ATOM   4362  O4    U   138      33.050  87.402 -18.490  1.00  0.00           O  
ATOM   4363  C5    U   138      31.356  85.913 -19.247  1.00  0.00           C  
ATOM   4364  C6    U   138      30.023  85.699 -19.408  1.00  0.00           C  
ATOM   4365  OP1   U   138      29.890  86.255 -23.144  1.00  0.00           O  
ATOM   4366  OP2   U   138      29.745  84.051 -24.425  1.00  0.00           O1-
ATOM   4367 HO2'   U   138      25.746  88.647 -18.807  1.00  0.00           H  
ATOM   4368  H3    U   138      31.190  88.829 -17.749  1.00  0.00           H  
ATOM   4369  H5    U   138      32.067  85.167 -19.571  1.00  0.00           H  
ATOM   4370  H6    U   138      29.685  84.773 -19.853  1.00  0.00           H  
ATOM   4371  H1'   U   138      27.209  86.413 -18.127  1.00  0.00           H  
ATOM   4372  H2'   U   138      27.541  88.431 -19.996  1.00  0.00           H  
ATOM   4373  H3'   U   138      27.741  87.171 -21.901  1.00  0.00           H  
ATOM   4374  H4'   U   138      25.744  85.097 -21.113  1.00  0.00           H  
ATOM   4375  H5'   U   138      28.573  84.377 -21.704  1.00  0.00           H  
ATOM   4376 H5''   U   138      27.090  83.566 -22.147  1.00  0.00           H  
ATOM   4377  P     G   139      25.642  88.771 -22.886  1.00  0.00           P  
ATOM   4378  C5'   G   139      23.032  89.333 -23.042  1.00  0.00           C  
ATOM   4379  O5'   G   139      24.170  88.673 -23.586  1.00  0.00           O  
ATOM   4380  C4'   G   139      21.695  88.595 -23.253  1.00  0.00           C  
ATOM   4381  O4'   G   139      21.529  88.045 -24.565  1.00  0.00           O  
ATOM   4382  C3'   G   139      21.475  87.413 -22.302  1.00  0.00           C  
ATOM   4383  O3'   G   139      21.254  87.772 -20.937  1.00  0.00           O  
ATOM   4384  C2'   G   139      20.255  86.786 -23.000  1.00  0.00           C  
ATOM   4385  O2'   G   139      19.036  87.520 -22.827  1.00  0.00           O  
ATOM   4386  C1'   G   139      20.664  86.909 -24.472  1.00  0.00           C  
ATOM   4387  N1    G   139      19.878  81.995 -25.755  1.00  0.00           N  
ATOM   4388  C2    G   139      19.002  82.987 -25.464  1.00  0.00           C  
ATOM   4389  N2    G   139      17.733  82.675 -25.450  1.00  0.00           N  
ATOM   4390  N3    G   139      19.329  84.241 -25.158  1.00  0.00           N  
ATOM   4391  C4    G   139      20.678  84.464 -25.192  1.00  0.00           C  
ATOM   4392  C5    G   139      21.657  83.540 -25.495  1.00  0.00           C  
ATOM   4393  C6    G   139      21.246  82.186 -25.796  1.00  0.00           C  
ATOM   4394  O6    G   139      21.931  81.198 -26.065  1.00  0.00           O  
ATOM   4395  N7    G   139      22.922  84.146 -25.429  1.00  0.00           N  
ATOM   4396  C8    G   139      22.662  85.382 -25.080  1.00  0.00           C  
ATOM   4397  N9    G   139      21.326  85.649 -24.908  1.00  0.00           N  
ATOM   4398  OP1   G   139      26.663  88.766 -23.968  1.00  0.00           O  
ATOM   4399  OP2   G   139      25.664  89.902 -21.909  1.00  0.00           O1-
ATOM   4400 HO2'   G   139      18.274  86.923 -22.953  1.00  0.00           H  
ATOM   4401  H1    G   139      19.526  81.083 -25.986  1.00  0.00           H  
ATOM   4402  H8    G   139      23.427  86.137 -24.929  1.00  0.00           H  
ATOM   4403  H1'   G   139      19.771  87.055 -25.084  1.00  0.00           H  
ATOM   4404  H2'   G   139      20.138  85.744 -22.703  1.00  0.00           H  
ATOM   4405  H21   G   139      17.429  81.723 -25.644  1.00  0.00           H  
ATOM   4406  H3'   G   139      22.330  86.739 -22.383  1.00  0.00           H  
ATOM   4407  H22   G   139      17.073  83.403 -25.239  1.00  0.00           H  
ATOM   4408  H4'   G   139      20.894  89.314 -23.072  1.00  0.00           H  
ATOM   4409  H5'   G   139      22.959  90.327 -23.483  1.00  0.00           H  
ATOM   4410 H5''   G   139      23.158  89.458 -21.966  1.00  0.00           H  
ATOM   4411  P     G   140      21.339  86.657 -19.755  1.00  0.00           P  
ATOM   4412  C5'   G   140      18.767  85.991 -19.835  1.00  0.00           C  
ATOM   4413  O5'   G   140      20.125  85.611 -19.999  1.00  0.00           O  
ATOM   4414  C4'   G   140      17.804  84.911 -20.361  1.00  0.00           C  
ATOM   4415  O4'   G   140      18.105  84.520 -21.704  1.00  0.00           O  
ATOM   4416  C3'   G   140      17.832  83.634 -19.517  1.00  0.00           C  
ATOM   4417  O3'   G   140      17.086  83.767 -18.308  1.00  0.00           O  
ATOM   4418  C2'   G   140      17.277  82.620 -20.532  1.00  0.00           C  
ATOM   4419  O2'   G   140      15.861  82.658 -20.715  1.00  0.00           O  
ATOM   4420  C1'   G   140      17.912  83.113 -21.835  1.00  0.00           C  
ATOM   4421  N1    G   140      19.914  78.648 -23.375  1.00  0.00           N  
ATOM   4422  C2    G   140      18.621  79.048 -23.213  1.00  0.00           C  
ATOM   4423  N2    G   140      17.613  78.230 -23.385  1.00  0.00           N  
ATOM   4424  N3    G   140      18.238  80.252 -22.809  1.00  0.00           N  
ATOM   4425  C4    G   140      19.276  81.094 -22.551  1.00  0.00           C  
ATOM   4426  C5    G   140      20.615  80.810 -22.683  1.00  0.00           C  
ATOM   4427  C6    G   140      20.983  79.489 -23.138  1.00  0.00           C  
ATOM   4428  O6    G   140      22.098  79.016 -23.337  1.00  0.00           O  
ATOM   4429  N7    G   140      21.377  81.934 -22.341  1.00  0.00           N  
ATOM   4430  C8    G   140      20.484  82.830 -22.006  1.00  0.00           C  
ATOM   4431  N9    G   140      19.184  82.393 -22.101  1.00  0.00           N  
ATOM   4432  OP1   G   140      21.104  87.358 -18.459  1.00  0.00           O  
ATOM   4433  OP2   G   140      22.601  85.884 -19.922  1.00  0.00           O1-
ATOM   4434 HO2'   G   140      15.477  81.866 -20.301  1.00  0.00           H  
ATOM   4435  H1    G   140      20.174  77.738 -23.703  1.00  0.00           H  
ATOM   4436  H8    G   140      20.736  83.831 -21.682  1.00  0.00           H  
ATOM   4437  H1'   G   140      17.229  82.899 -22.658  1.00  0.00           H  
ATOM   4438  H2'   G   140      17.611  81.611 -20.293  1.00  0.00           H  
ATOM   4439  H21   G   140      17.629  77.243 -23.585  1.00  0.00           H  
ATOM   4440  H3'   G   140      18.872  83.384 -19.298  1.00  0.00           H  
ATOM   4441  H22   G   140      16.712  78.666 -23.252  1.00  0.00           H  
ATOM   4442  H4'   G   140      16.786  85.306 -20.334  1.00  0.00           H  
ATOM   4443  H5'   G   140      18.574  86.922 -20.366  1.00  0.00           H  
ATOM   4444 H5''   G   140      18.560  86.163 -18.777  1.00  0.00           H  
ATOM   4445  P     G   141      17.297  82.741 -17.078  1.00  0.00           P  
ATOM   4446  C5'   G   141      15.288  81.147 -17.727  1.00  0.00           C  
ATOM   4447  O5'   G   141      16.689  81.339 -17.601  1.00  0.00           O  
ATOM   4448  C4'   G   141      14.966  79.816 -18.419  1.00  0.00           C  
ATOM   4449  O4'   G   141      15.634  79.702 -19.677  1.00  0.00           O  
ATOM   4450  C3'   G   141      15.407  78.601 -17.603  1.00  0.00           C  
ATOM   4451  O3'   G   141      14.568  78.319 -16.488  1.00  0.00           O  
ATOM   4452  C2'   G   141      15.402  77.535 -18.709  1.00  0.00           C  
ATOM   4453  O2'   G   141      14.101  77.087 -19.100  1.00  0.00           O  
ATOM   4454  C1'   G   141      15.979  78.334 -19.882  1.00  0.00           C  
ATOM   4455  N1    G   141      19.617  75.120 -21.423  1.00  0.00           N  
ATOM   4456  C2    G   141      18.277  74.983 -21.372  1.00  0.00           C  
ATOM   4457  N2    G   141      17.777  73.852 -21.784  1.00  0.00           N  
ATOM   4458  N3    G   141      17.427  75.918 -20.968  1.00  0.00           N  
ATOM   4459  C4    G   141      18.056  77.030 -20.492  1.00  0.00           C  
ATOM   4460  C5    G   141      19.414  77.262 -20.462  1.00  0.00           C  
ATOM   4461  C6    G   141      20.285  76.245 -21.002  1.00  0.00           C  
ATOM   4462  O6    G   141      21.504  76.248 -21.159  1.00  0.00           O  
ATOM   4463  N7    G   141      19.669  78.521 -19.906  1.00  0.00           N  
ATOM   4464  C8    G   141      18.477  78.980 -19.609  1.00  0.00           C  
ATOM   4465  N9    G   141      17.448  78.142 -19.966  1.00  0.00           N  
ATOM   4466  OP1   G   141      16.473  83.227 -15.935  1.00  0.00           O  
ATOM   4467  OP2   G   141      18.758  82.553 -16.867  1.00  0.00           O1-
ATOM   4468 HO2'   G   141      14.129  76.131 -19.295  1.00  0.00           H  
ATOM   4469  H1    G   141      20.172  74.341 -21.734  1.00  0.00           H  
ATOM   4470  H8    G   141      18.307  79.938 -19.136  1.00  0.00           H  
ATOM   4471  H1'   G   141      15.532  77.966 -20.808  1.00  0.00           H  
ATOM   4472  H2'   G   141      16.044  76.696 -18.440  1.00  0.00           H  
ATOM   4473  H21   G   141      18.380  73.054 -21.973  1.00  0.00           H  
ATOM   4474  H3'   G   141      16.434  78.762 -17.269  1.00  0.00           H  
ATOM   4475  H22   G   141      16.774  73.745 -21.750  1.00  0.00           H  
ATOM   4476  H4'   G   141      13.888  79.747 -18.579  1.00  0.00           H  
ATOM   4477  H5'   G   141      14.848  81.961 -18.304  1.00  0.00           H  
ATOM   4478 H5''   G   141      14.825  81.150 -16.738  1.00  0.00           H  
ATOM   4479  P     G   142      15.083  77.362 -15.295  1.00  0.00           P  
ATOM   4480  C5'   G   142      14.144  75.134 -16.371  1.00  0.00           C  
ATOM   4481  O5'   G   142      15.272  75.902 -15.972  1.00  0.00           O  
ATOM   4482  C4'   G   142      14.525  73.814 -17.062  1.00  0.00           C  
ATOM   4483  O4'   G   142      15.381  73.969 -18.197  1.00  0.00           O  
ATOM   4484  C3'   G   142      15.256  72.872 -16.110  1.00  0.00           C  
ATOM   4485  O3'   G   142      14.367  72.298 -15.152  1.00  0.00           O  
ATOM   4486  C2'   G   142      15.864  71.894 -17.132  1.00  0.00           C  
ATOM   4487  O2'   G   142      14.934  70.937 -17.644  1.00  0.00           O  
ATOM   4488  C1'   G   142      16.246  72.830 -18.282  1.00  0.00           C  
ATOM   4489  N1    G   142      21.217  71.653 -19.161  1.00  0.00           N  
ATOM   4490  C2    G   142      20.185  70.822 -19.017  1.00  0.00           C  
ATOM   4491  N2    G   142      20.554  69.574 -19.100  1.00  0.00           N  
ATOM   4492  N3    G   142      18.919  71.179 -18.737  1.00  0.00           N  
ATOM   4493  C4    G   142      18.793  72.532 -18.529  1.00  0.00           C  
ATOM   4494  C5    G   142      19.814  73.452 -18.619  1.00  0.00           C  
ATOM   4495  C6    G   142      21.113  72.998 -19.040  1.00  0.00           C  
ATOM   4496  O6    G   142      22.118  73.646 -19.285  1.00  0.00           O  
ATOM   4497  N7    G   142      19.387  74.720 -18.230  1.00  0.00           N  
ATOM   4498  C8    G   142      18.123  74.541 -17.964  1.00  0.00           C  
ATOM   4499  N9    G   142      17.665  73.268 -18.202  1.00  0.00           N  
ATOM   4500  OP1   G   142      13.999  77.292 -14.274  1.00  0.00           O  
ATOM   4501  OP2   G   142      16.427  77.839 -14.864  1.00  0.00           O1-
ATOM   4502 HO2'   G   142      15.398  70.111 -17.879  1.00  0.00           H  
ATOM   4503  H1    G   142      22.112  71.228 -19.322  1.00  0.00           H  
ATOM   4504  H8    G   142      17.472  75.338 -17.623  1.00  0.00           H  
ATOM   4505  H1'   G   142      16.093  72.313 -19.232  1.00  0.00           H  
ATOM   4506  H2'   G   142      16.743  71.407 -16.723  1.00  0.00           H  
ATOM   4507  H21   G   142      21.559  69.388 -19.227  1.00  0.00           H  
ATOM   4508  H3'   G   142      16.060  73.423 -15.619  1.00  0.00           H  
ATOM   4509  H22   G   142      19.876  68.835 -19.102  1.00  0.00           H  
ATOM   4510  H4'   G   142      13.610  73.317 -17.388  1.00  0.00           H  
ATOM   4511  H5'   G   142      13.512  75.717 -17.040  1.00  0.00           H  
ATOM   4512 H5''   G   142      13.545  74.896 -15.489  1.00  0.00           H  
ATOM   4513  P     C   143      14.893  71.853 -13.694  1.00  0.00           P  
ATOM   4514  C5'   C   143      15.507  69.388 -14.464  1.00  0.00           C  
ATOM   4515  O5'   C   143      15.937  70.657 -13.994  1.00  0.00           O  
ATOM   4516  C4'   C   143      16.694  68.526 -14.926  1.00  0.00           C  
ATOM   4517  O4'   C   143      17.393  69.119 -16.021  1.00  0.00           O  
ATOM   4518  C3'   C   143      17.732  68.308 -13.824  1.00  0.00           C  
ATOM   4519  O3'   C   143      17.364  67.325 -12.863  1.00  0.00           O  
ATOM   4520  C2'   C   143      18.960  67.939 -14.667  1.00  0.00           C  
ATOM   4521  O2'   C   143      18.944  66.601 -15.176  1.00  0.00           O  
ATOM   4522  C1'   C   143      18.789  68.908 -15.841  1.00  0.00           C  
ATOM   4523  N1    C   143      19.550  70.173 -15.618  1.00  0.00           N  
ATOM   4524  C2    C   143      20.914  70.140 -15.929  1.00  0.00           C  
ATOM   4525  O2    C   143      21.521  69.093 -16.071  1.00  0.00           O  
ATOM   4526  N3    C   143      21.631  71.267 -16.093  1.00  0.00           N  
ATOM   4527  C4    C   143      21.056  72.408 -15.853  1.00  0.00           C  
ATOM   4528  N4    C   143      21.810  73.450 -16.092  1.00  0.00           N  
ATOM   4529  C5    C   143      19.700  72.527 -15.414  1.00  0.00           C  
ATOM   4530  C6    C   143      18.976  71.381 -15.305  1.00  0.00           C  
ATOM   4531  OP1   C   143      13.731  71.310 -12.932  1.00  0.00           O  
ATOM   4532  OP2   C   143      15.660  72.986 -13.105  1.00  0.00           O1-
ATOM   4533 HO2'   C   143      19.825  66.370 -15.528  1.00  0.00           H  
ATOM   4534  H5    C   143      19.244  73.475 -15.179  1.00  0.00           H  
ATOM   4535  H6    C   143      17.945  71.418 -14.987  1.00  0.00           H  
ATOM   4536  H1'   C   143      19.201  68.428 -16.729  1.00  0.00           H  
ATOM   4537  H2'   C   143      19.877  68.144 -14.116  1.00  0.00           H  
ATOM   4538  H3'   C   143      17.934  69.264 -13.336  1.00  0.00           H  
ATOM   4539  H4'   C   143      16.321  67.549 -15.238  1.00  0.00           H  
ATOM   4540  H41   C   143      22.786  73.316 -16.363  1.00  0.00           H  
ATOM   4541  H5'   C   143      14.821  69.514 -15.303  1.00  0.00           H  
ATOM   4542  H42   C   143      21.464  74.376 -15.902  1.00  0.00           H  
ATOM   4543 H5''   C   143      14.980  68.863 -13.666  1.00  0.00           H  
ATOM   4544  P     G   144      17.857  67.495 -11.334  1.00  0.00           P  
ATOM   4545  C5'   G   144      20.336  66.492 -11.296  1.00  0.00           C  
ATOM   4546  O5'   G   144      19.483  67.628 -11.419  1.00  0.00           O  
ATOM   4547  C4'   G   144      21.828  66.835 -11.459  1.00  0.00           C  
ATOM   4548  O4'   G   144      21.986  67.410 -12.756  1.00  0.00           O  
ATOM   4549  C3'   G   144      22.550  67.837 -10.526  1.00  0.00           C  
ATOM   4550  O3'   G   144      23.035  67.541  -9.219  1.00  0.00           O  
ATOM   4551  C2'   G   144      23.796  68.020 -11.377  1.00  0.00           C  
ATOM   4552  O2'   G   144      24.651  66.879 -11.311  1.00  0.00           O  
ATOM   4553  C1'   G   144      23.215  68.113 -12.755  1.00  0.00           C  
ATOM   4554  N1    G   144      25.626  71.793 -15.196  1.00  0.00           N  
ATOM   4555  C2    G   144      25.900  70.486 -15.081  1.00  0.00           C  
ATOM   4556  N2    G   144      27.072  70.143 -15.529  1.00  0.00           N  
ATOM   4557  N3    G   144      25.173  69.601 -14.418  1.00  0.00           N  
ATOM   4558  C4    G   144      24.072  70.170 -13.841  1.00  0.00           C  
ATOM   4559  C5    G   144      23.731  71.502 -13.836  1.00  0.00           C  
ATOM   4560  C6    G   144      24.574  72.404 -14.579  1.00  0.00           C  
ATOM   4561  O6    G   144      24.495  73.614 -14.733  1.00  0.00           O  
ATOM   4562  N7    G   144      22.579  71.709 -13.066  1.00  0.00           N  
ATOM   4563  C8    G   144      22.262  70.506 -12.657  1.00  0.00           C  
ATOM   4564  N9    G   144      23.111  69.529 -13.112  1.00  0.00           N  
ATOM   4565  OP1   G   144      17.493  66.239 -10.612  1.00  0.00           O  
ATOM   4566  OP2   G   144      17.315  68.786 -10.823  1.00  0.00           O1-
ATOM   4567 HO2'   G   144      24.730  66.601 -10.380  1.00  0.00           H  
ATOM   4568  H1    G   144      26.242  72.334 -15.775  1.00  0.00           H  
ATOM   4569  H8    G   144      21.419  70.295 -12.011  1.00  0.00           H  
ATOM   4570  H1'   G   144      23.941  67.663 -13.422  1.00  0.00           H  
ATOM   4571  H2'   G   144      24.315  68.942 -11.139  1.00  0.00           H  
ATOM   4572  H21   G   144      27.694  70.892 -15.810  1.00  0.00           H  
ATOM   4573  H3'   G   144      21.961  68.752 -10.506  1.00  0.00           H  
ATOM   4574  H22   G   144      27.417  69.222 -15.308  1.00  0.00           H  
ATOM   4575  H4'   G   144      22.380  65.900 -11.405  1.00  0.00           H  
ATOM   4576  H5'   G   144      20.069  65.761 -12.065  1.00  0.00           H  
ATOM   4577 H5''   G   144      20.199  66.005 -10.331  1.00  0.00           H  
ATOM   4578  P     C   145      23.710  68.786  -8.361  1.00  0.00           P  
ATOM   4579  C5'   C   145      26.378  68.603  -9.119  1.00  0.00           C  
ATOM   4580  O5'   C   145      25.343  68.606  -8.133  1.00  0.00           O  
ATOM   4581  C4'   C   145      27.532  69.635  -8.955  1.00  0.00           C  
ATOM   4582  O4'   C   145      27.300  70.802  -9.750  1.00  0.00           O  
ATOM   4583  C3'   C   145      27.897  70.142  -7.543  1.00  0.00           C  
ATOM   4584  O3'   C   145      28.695  69.302  -6.717  1.00  0.00           O  
ATOM   4585  C2'   C   145      28.634  71.454  -7.899  1.00  0.00           C  
ATOM   4586  O2'   C   145      29.969  71.323  -8.393  1.00  0.00           O  
ATOM   4587  C1'   C   145      27.787  71.958  -9.062  1.00  0.00           C  
ATOM   4588  N1    C   145      26.679  72.803  -8.535  1.00  0.00           N  
ATOM   4589  C2    C   145      26.909  74.161  -8.265  1.00  0.00           C  
ATOM   4590  O2    C   145      28.035  74.654  -8.359  1.00  0.00           O  
ATOM   4591  N3    C   145      25.882  74.969  -7.889  1.00  0.00           N  
ATOM   4592  C4    C   145      24.678  74.445  -7.768  1.00  0.00           C  
ATOM   4593  N4    C   145      23.714  75.261  -7.438  1.00  0.00           N  
ATOM   4594  C5    C   145      24.399  73.072  -7.974  1.00  0.00           C  
ATOM   4595  C6    C   145      25.432  72.282  -8.343  1.00  0.00           C  
ATOM   4596  OP1   C   145      23.152  68.685  -6.990  1.00  0.00           O  
ATOM   4597  OP2   C   145      23.464  70.062  -9.104  1.00  0.00           O1-
ATOM   4598 HO2'   C   145      30.595  71.404  -7.634  1.00  0.00           H  
ATOM   4599  H5    C   145      23.418  72.639  -7.857  1.00  0.00           H  
ATOM   4600  H6    C   145      25.291  71.225  -8.494  1.00  0.00           H  
ATOM   4601  H1'   C   145      28.414  72.563  -9.723  1.00  0.00           H  
ATOM   4602  H2'   C   145      28.597  72.148  -7.059  1.00  0.00           H  
ATOM   4603  H3'   C   145      26.970  70.393  -7.022  1.00  0.00           H  
ATOM   4604  H4'   C   145      28.431  69.161  -9.357  1.00  0.00           H  
ATOM   4605  H41   C   145      23.946  76.226  -7.273  1.00  0.00           H  
ATOM   4606  H5'   C   145      25.966  68.746 -10.109  1.00  0.00           H  
ATOM   4607  H42   C   145      22.775  74.910  -7.348  1.00  0.00           H  
ATOM   4608 H5''   C   145      26.830  67.609  -9.109  1.00  0.00           H  
ATOM   4609  P     A   146      28.868  69.682  -5.123  1.00  0.00           P  
ATOM   4610  C5'   A   146      29.662  67.069  -4.973  1.00  0.00           C  
ATOM   4611  O5'   A   146      29.400  68.326  -4.324  1.00  0.00           O  
ATOM   4612  C4'   A   146      31.140  66.664  -5.114  1.00  0.00           C  
ATOM   4613  O4'   A   146      31.278  65.281  -5.441  1.00  0.00           O  
ATOM   4614  C3'   A   146      31.920  67.474  -6.175  1.00  0.00           C  
ATOM   4615  O3'   A   146      33.166  67.957  -5.635  1.00  0.00           O  
ATOM   4616  C2'   A   146      32.081  66.398  -7.278  1.00  0.00           C  
ATOM   4617  O2'   A   146      33.094  66.681  -8.247  1.00  0.00           O  
ATOM   4618  C1'   A   146      32.343  65.188  -6.380  1.00  0.00           C  
ATOM   4619  N1    A   146      35.731  61.589  -7.512  1.00  0.00           N  
ATOM   4620  C2    A   146      35.783  62.902  -7.702  1.00  0.00           C  
ATOM   4621  N3    A   146      34.795  63.786  -7.596  1.00  0.00           N  
ATOM   4622  C4    A   146      33.593  63.200  -7.321  1.00  0.00           C  
ATOM   4623  C5    A   146      33.367  61.856  -7.161  1.00  0.00           C  
ATOM   4624  C6    A   146      34.543  61.057  -7.223  1.00  0.00           C  
ATOM   4625  N6    A   146      34.618  59.771  -6.923  1.00  0.00           N  
ATOM   4626  N7    A   146      32.008  61.610  -6.906  1.00  0.00           N  
ATOM   4627  C8    A   146      31.492  62.814  -6.859  1.00  0.00           C  
ATOM   4628  N9    A   146      32.409  63.835  -6.995  1.00  0.00           N  
ATOM   4629  OP1   A   146      27.533  70.027  -4.525  1.00  0.00           O  
ATOM   4630  OP2   A   146      29.899  70.763  -5.041  1.00  0.00           O1-
ATOM   4631 HO2'   A   146      33.097  66.002  -8.945  1.00  0.00           H  
ATOM   4632  H2    A   146      36.754  63.310  -7.951  1.00  0.00           H  
ATOM   4633  H8    A   146      30.447  62.997  -6.632  1.00  0.00           H  
ATOM   4634  H1'   A   146      33.301  65.366  -5.885  1.00  0.00           H  
ATOM   4635  H2'   A   146      31.124  66.275  -7.787  1.00  0.00           H  
ATOM   4636  H3'   A   146      31.314  68.300  -6.548  1.00  0.00           H  
ATOM   4637  H4'   A   146      31.613  66.797  -4.148  1.00  0.00           H  
ATOM   4638  H5'   A   146      29.226  67.024  -5.963  1.00  0.00           H  
ATOM   4639  H61   A   146      35.530  59.341  -6.910  1.00  0.00           H  
ATOM   4640  H62   A   146      33.794  59.288  -6.593  1.00  0.00           H  
ATOM   4641 H5''   A   146      29.171  66.285  -4.402  1.00  0.00           H  
ATOM   4642  P     A   147      33.166  69.345  -4.766  1.00  0.00           P  
ATOM   4643  C5'   A   147      34.959  70.674  -3.321  1.00  0.00           C  
ATOM   4644  O5'   A   147      34.633  69.502  -4.077  1.00  0.00           O  
ATOM   4645  C4'   A   147      34.124  70.953  -2.042  1.00  0.00           C  
ATOM   4646  O4'   A   147      33.857  69.810  -1.234  1.00  0.00           O  
ATOM   4647  C3'   A   147      34.853  71.923  -1.109  1.00  0.00           C  
ATOM   4648  O3'   A   147      35.022  73.229  -1.692  1.00  0.00           O  
ATOM   4649  C2'   A   147      34.140  71.667   0.236  1.00  0.00           C  
ATOM   4650  O2'   A   147      32.882  72.298   0.441  1.00  0.00           O  
ATOM   4651  C1'   A   147      33.864  70.150   0.150  1.00  0.00           C  
ATOM   4652  N1    A   147      37.439  66.334   0.020  1.00  0.00           N  
ATOM   4653  C2    A   147      36.514  66.689  -0.860  1.00  0.00           C  
ATOM   4654  N3    A   147      35.587  67.629  -0.730  1.00  0.00           N  
ATOM   4655  C4    A   147      35.630  68.271   0.477  1.00  0.00           C  
ATOM   4656  C5    A   147      36.496  67.982   1.502  1.00  0.00           C  
ATOM   4657  C6    A   147      37.429  66.952   1.202  1.00  0.00           C  
ATOM   4658  N6    A   147      38.381  66.531   2.014  1.00  0.00           N  
ATOM   4659  N7    A   147      36.251  68.796   2.618  1.00  0.00           N  
ATOM   4660  C8    A   147      35.273  69.564   2.215  1.00  0.00           C  
ATOM   4661  N9    A   147      34.869  69.351   0.916  1.00  0.00           N  
ATOM   4662  OP1   A   147      32.206  69.180  -3.640  1.00  0.00           O  
ATOM   4663  OP2   A   147      33.024  70.486  -5.726  1.00  0.00           O1-
ATOM   4664 HO2'   A   147      33.004  73.260   0.353  1.00  0.00           H  
ATOM   4665  H2    A   147      36.523  66.160  -1.804  1.00  0.00           H  
ATOM   4666  H8    A   147      34.824  70.326   2.845  1.00  0.00           H  
ATOM   4667  H1'   A   147      32.875  69.951   0.571  1.00  0.00           H  
ATOM   4668  H2'   A   147      34.819  71.901   1.055  1.00  0.00           H  
ATOM   4669  H3'   A   147      35.863  71.522  -0.986  1.00  0.00           H  
ATOM   4670  H4'   A   147      33.175  71.413  -2.326  1.00  0.00           H  
ATOM   4671  H5'   A   147      34.848  71.542  -3.970  1.00  0.00           H  
ATOM   4672  H61   A   147      38.998  65.808   1.685  1.00  0.00           H  
ATOM   4673  H62   A   147      38.475  66.952   2.927  1.00  0.00           H  
ATOM   4674 H5''   A   147      36.008  70.616  -3.040  1.00  0.00           H  
ATOM   4675  P     A   148      34.579  74.631  -1.015  1.00  0.00           P  
ATOM   4676  C5'   A   148      36.461  74.501   0.806  1.00  0.00           C  
ATOM   4677  O5'   A   148      35.077  74.555   0.523  1.00  0.00           O  
ATOM   4678  C4'   A   148      36.813  74.056   2.228  1.00  0.00           C  
ATOM   4679  O4'   A   148      38.191  73.701   2.166  1.00  0.00           O  
ATOM   4680  C3'   A   148      36.702  75.125   3.326  1.00  0.00           C  
ATOM   4681  O3'   A   148      35.395  75.528   3.793  1.00  0.00           O  
ATOM   4682  C2'   A   148      37.768  74.615   4.323  1.00  0.00           C  
ATOM   4683  O2'   A   148      37.345  73.622   5.227  1.00  0.00           O  
ATOM   4684  C1'   A   148      38.770  73.864   3.446  1.00  0.00           C  
ATOM   4685  N1    A   148      41.529  78.157   2.405  1.00  0.00           N  
ATOM   4686  C2    A   148      40.232  77.903   2.290  1.00  0.00           C  
ATOM   4687  N3    A   148      39.589  76.771   2.571  1.00  0.00           N  
ATOM   4688  C4    A   148      40.430  75.794   3.023  1.00  0.00           C  
ATOM   4689  C5    A   148      41.787  75.906   3.196  1.00  0.00           C  
ATOM   4690  C6    A   148      42.314  77.179   2.855  1.00  0.00           C  
ATOM   4691  N6    A   148      43.589  77.521   2.937  1.00  0.00           N  
ATOM   4692  N7    A   148      42.340  74.709   3.679  1.00  0.00           N  
ATOM   4693  C8    A   148      41.298  73.926   3.777  1.00  0.00           C  
ATOM   4694  N9    A   148      40.107  74.505   3.407  1.00  0.00           N  
ATOM   4695  OP1   A   148      33.094  74.707  -1.013  1.00  0.00           O  
ATOM   4696  OP2   A   148      35.340  75.707  -1.710  1.00  0.00           O1-
ATOM   4697 HO2'   A   148      36.592  74.022   5.699  1.00  0.00           H  
ATOM   4698  H2    A   148      39.620  78.715   1.920  1.00  0.00           H  
ATOM   4699  H8    A   148      41.360  72.902   4.130  1.00  0.00           H  
ATOM   4700  H1'   A   148      38.903  72.868   3.872  1.00  0.00           H  
ATOM   4701  H2'   A   148      38.237  75.455   4.837  1.00  0.00           H  
ATOM   4702  H3'   A   148      37.121  76.027   2.878  1.00  0.00           H  
ATOM   4703  H4'   A   148      36.217  73.189   2.512  1.00  0.00           H  
ATOM   4704  H5'   A   148      36.913  75.474   0.621  1.00  0.00           H  
ATOM   4705  H61   A   148      43.850  78.455   2.662  1.00  0.00           H  
ATOM   4706  H62   A   148      44.265  76.847   3.267  1.00  0.00           H  
ATOM   4707 H5''   A   148      36.926  73.792   0.121  1.00  0.00           H  
ATOM   4708  P     C   149      34.539  74.848   5.003  1.00  0.00           P  
ATOM   4709  C5'   C   149      35.674  74.478   7.437  1.00  0.00           C  
ATOM   4710  O5'   C   149      35.414  75.296   6.302  1.00  0.00           O  
ATOM   4711  C4'   C   149      36.897  74.999   8.233  1.00  0.00           C  
ATOM   4712  O4'   C   149      37.961  75.434   7.381  1.00  0.00           O  
ATOM   4713  C3'   C   149      36.560  76.168   9.159  1.00  0.00           C  
ATOM   4714  O3'   C   149      36.087  75.658  10.408  1.00  0.00           O  
ATOM   4715  C2'   C   149      37.912  76.913   9.235  1.00  0.00           C  
ATOM   4716  O2'   C   149      38.805  76.452  10.254  1.00  0.00           O  
ATOM   4717  C1'   C   149      38.579  76.607   7.893  1.00  0.00           C  
ATOM   4718  N1    C   149      38.510  77.760   6.936  1.00  0.00           N  
ATOM   4719  C2    C   149      39.571  78.680   6.912  1.00  0.00           C  
ATOM   4720  O2    C   149      40.471  78.648   7.756  1.00  0.00           O  
ATOM   4721  N3    C   149      39.648  79.632   5.947  1.00  0.00           N  
ATOM   4722  C4    C   149      38.693  79.686   5.037  1.00  0.00           C  
ATOM   4723  N4    C   149      38.818  80.597   4.108  1.00  0.00           N  
ATOM   4724  C5    C   149      37.576  78.807   5.025  1.00  0.00           C  
ATOM   4725  C6    C   149      37.513  77.868   5.998  1.00  0.00           C  
ATOM   4726  OP1   C   149      34.557  73.368   4.860  1.00  0.00           O  
ATOM   4727  OP2   C   149      33.225  75.544   5.075  1.00  0.00           O1-
ATOM   4728 HO2'   C   149      38.901  77.149  10.933  1.00  0.00           H  
ATOM   4729  H5    C   149      36.796  78.862   4.283  1.00  0.00           H  
ATOM   4730  H6    C   149      36.679  77.188   6.027  1.00  0.00           H  
ATOM   4731  H1'   C   149      39.632  76.390   8.085  1.00  0.00           H  
ATOM   4732  H2'   C   149      37.747  77.984   9.317  1.00  0.00           H  
ATOM   4733  H3'   C   149      35.825  76.816   8.676  1.00  0.00           H  
ATOM   4734  H4'   C   149      37.275  74.188   8.857  1.00  0.00           H  
ATOM   4735  H41   C   149      39.609  81.218   4.165  1.00  0.00           H  
ATOM   4736  H5'   C   149      35.885  73.456   7.124  1.00  0.00           H  
ATOM   4737  H42   C   149      38.124  80.680   3.390  1.00  0.00           H  
ATOM   4738 H5''   C   149      34.798  74.454   8.088  1.00  0.00           H  
ATOM   4739  P     C   150      34.726  76.191  11.093  1.00  0.00           P  
ATOM   4740  C5'   C   150      36.058  77.891  12.619  1.00  0.00           C  
ATOM   4741  O5'   C   150      35.110  77.678  11.582  1.00  0.00           O  
ATOM   4742  C4'   C   150      36.780  79.237  12.468  1.00  0.00           C  
ATOM   4743  O4'   C   150      37.533  79.314  11.258  1.00  0.00           O  
ATOM   4744  C3'   C   150      35.834  80.438  12.454  1.00  0.00           C  
ATOM   4745  O3'   C   150      35.317  80.756  13.744  1.00  0.00           O  
ATOM   4746  C2'   C   150      36.775  81.478  11.819  1.00  0.00           C  
ATOM   4747  O2'   C   150      37.787  81.981  12.696  1.00  0.00           O  
ATOM   4748  C1'   C   150      37.482  80.645  10.747  1.00  0.00           C  
ATOM   4749  N1    C   150      36.782  80.740   9.426  1.00  0.00           N  
ATOM   4750  C2    C   150      37.146  81.777   8.548  1.00  0.00           C  
ATOM   4751  O2    C   150      37.958  82.643   8.885  1.00  0.00           O  
ATOM   4752  N3    C   150      36.615  81.850   7.300  1.00  0.00           N  
ATOM   4753  C4    C   150      35.730  80.943   6.940  1.00  0.00           C  
ATOM   4754  N4    C   150      35.237  81.059   5.733  1.00  0.00           N  
ATOM   4755  C5    C   150      35.307  79.881   7.784  1.00  0.00           C  
ATOM   4756  C6    C   150      35.851  79.815   9.022  1.00  0.00           C  
ATOM   4757  OP1   C   150      34.448  75.348  12.290  1.00  0.00           O  
ATOM   4758  OP2   C   150      33.672  76.302  10.046  1.00  0.00           O1-
ATOM   4759 HO2'   C   150      37.911  82.933  12.522  1.00  0.00           H  
ATOM   4760  H5    C   150      34.582  79.144   7.477  1.00  0.00           H  
ATOM   4761  H6    C   150      35.560  79.025   9.697  1.00  0.00           H  
ATOM   4762  H1'   C   150      38.499  81.026  10.627  1.00  0.00           H  
ATOM   4763  H2'   C   150      36.203  82.283  11.367  1.00  0.00           H  
ATOM   4764  H3'   C   150      35.017  80.236  11.759  1.00  0.00           H  
ATOM   4765  H4'   C   150      37.463  79.361  13.310  1.00  0.00           H  
ATOM   4766  H41   C   150      35.584  81.806   5.157  1.00  0.00           H  
ATOM   4767  H5'   C   150      36.813  77.103  12.606  1.00  0.00           H  
ATOM   4768  H42   C   150      34.585  80.373   5.392  1.00  0.00           H  
ATOM   4769 H5''   C   150      35.552  77.860  13.585  1.00  0.00           H  
ATOM   4770  P     A   151      34.008  81.691  13.897  1.00  0.00           P  
ATOM   4771  C5'   A   151      35.417  83.931  14.026  1.00  0.00           C  
ATOM   4772  O5'   A   151      34.468  83.132  13.327  1.00  0.00           O  
ATOM   4773  C4'   A   151      35.925  85.114  13.184  1.00  0.00           C  
ATOM   4774  O4'   A   151      36.590  84.713  11.980  1.00  0.00           O  
ATOM   4775  C3'   A   151      34.790  86.023  12.717  1.00  0.00           C  
ATOM   4776  O3'   A   151      33.965  86.645  13.712  1.00  0.00           O  
ATOM   4777  C2'   A   151      35.501  86.804  11.598  1.00  0.00           C  
ATOM   4778  O2'   A   151      36.471  87.768  11.984  1.00  0.00           O  
ATOM   4779  C1'   A   151      36.270  85.652  10.947  1.00  0.00           C  
ATOM   4780  N1    A   151      34.796  86.093   6.032  1.00  0.00           N  
ATOM   4781  C2    A   151      35.533  86.870   6.818  1.00  0.00           C  
ATOM   4782  N3    A   151      35.844  86.680   8.097  1.00  0.00           N  
ATOM   4783  C4    A   151      35.303  85.534   8.598  1.00  0.00           C  
ATOM   4784  C5    A   151      34.512  84.638   7.925  1.00  0.00           C  
ATOM   4785  C6    A   151      34.300  84.974   6.562  1.00  0.00           C  
ATOM   4786  N6    A   151      33.602  84.257   5.698  1.00  0.00           N  
ATOM   4787  N7    A   151      34.085  83.605   8.777  1.00  0.00           N  
ATOM   4788  C8    A   151      34.648  83.917   9.916  1.00  0.00           C  
ATOM   4789  N9    A   151      35.440  85.040   9.877  1.00  0.00           N  
ATOM   4790  OP1   A   151      33.705  81.819  15.351  1.00  0.00           O  
ATOM   4791  OP2   A   151      32.944  81.161  13.000  1.00  0.00           O1-
ATOM   4792 HO2'   A   151      36.200  88.620  11.609  1.00  0.00           H  
ATOM   4793  H2    A   151      35.924  87.772   6.364  1.00  0.00           H  
ATOM   4794  H8    A   151      34.509  83.335  10.817  1.00  0.00           H  
ATOM   4795  H1'   A   151      37.178  86.050  10.486  1.00  0.00           H  
ATOM   4796  H2'   A   151      34.789  87.223  10.892  1.00  0.00           H  
ATOM   4797  H3'   A   151      34.089  85.375  12.190  1.00  0.00           H  
ATOM   4798  H4'   A   151      36.618  85.702  13.784  1.00  0.00           H  
ATOM   4799  H5'   A   151      36.272  83.322  14.321  1.00  0.00           H  
ATOM   4800  H61   A   151      33.543  84.586   4.748  1.00  0.00           H  
ATOM   4801  H62   A   151      33.205  83.377   5.992  1.00  0.00           H  
ATOM   4802 H5''   A   151      34.960  84.322  14.935  1.00  0.00           H  
ATOM   4803  P     G   152      34.396  87.792  14.777  1.00  0.00           P  
ATOM   4804  C5'   G   152      34.835  90.135  13.491  1.00  0.00           C  
ATOM   4805  O5'   G   152      33.936  89.170  14.038  1.00  0.00           O  
ATOM   4806  C4'   G   152      34.336  90.701  12.141  1.00  0.00           C  
ATOM   4807  O4'   G   152      34.303  89.695  11.134  1.00  0.00           O  
ATOM   4808  C3'   G   152      32.915  91.270  12.241  1.00  0.00           C  
ATOM   4809  O3'   G   152      32.757  92.572  12.835  1.00  0.00           O  
ATOM   4810  C2'   G   152      32.253  90.952  10.877  1.00  0.00           C  
ATOM   4811  O2'   G   152      32.168  92.016   9.931  1.00  0.00           O  
ATOM   4812  C1'   G   152      33.162  89.855  10.294  1.00  0.00           C  
ATOM   4813  N1    G   152      30.836  86.674   6.978  1.00  0.00           N  
ATOM   4814  C2    G   152      31.195  87.977   6.834  1.00  0.00           C  
ATOM   4815  N2    G   152      30.873  88.571   5.712  1.00  0.00           N  
ATOM   4816  N3    G   152      31.766  88.724   7.780  1.00  0.00           N  
ATOM   4817  C4    G   152      31.913  88.058   8.965  1.00  0.00           C  
ATOM   4818  C5    G   152      31.535  86.757   9.233  1.00  0.00           C  
ATOM   4819  C6    G   152      30.968  85.972   8.161  1.00  0.00           C  
ATOM   4820  O6    G   152      30.577  84.802   8.168  1.00  0.00           O  
ATOM   4821  N7    G   152      31.749  86.462  10.586  1.00  0.00           N  
ATOM   4822  C8    G   152      32.249  87.571  11.066  1.00  0.00           C  
ATOM   4823  N9    G   152      32.455  88.556  10.133  1.00  0.00           N  
ATOM   4824  OP1   G   152      35.863  87.771  15.048  1.00  0.00           O  
ATOM   4825  OP2   G   152      33.480  87.624  15.942  1.00  0.00           O1-
ATOM   4826 HO2'   G   152      31.646  91.734   9.154  1.00  0.00           H  
ATOM   4827  H1    G   152      30.415  86.192   6.207  1.00  0.00           H  
ATOM   4828  H8    G   152      32.525  87.702  12.102  1.00  0.00           H  
ATOM   4829  H1'   G   152      33.503  90.170   9.307  1.00  0.00           H  
ATOM   4830  H2'   G   152      31.254  90.549  11.062  1.00  0.00           H  
ATOM   4831  H21   G   152      30.377  88.087   4.980  1.00  0.00           H  
ATOM   4832  H3'   G   152      32.374  90.611  12.920  1.00  0.00           H  
ATOM   4833  H22   G   152      31.074  89.556   5.634  1.00  0.00           H  
ATOM   4834  H4'   G   152      35.012  91.487  11.809  1.00  0.00           H  
ATOM   4835  H5'   G   152      35.828  89.713  13.353  1.00  0.00           H  
ATOM   4836 H5''   G   152      34.933  90.959  14.199  1.00  0.00           H  
ATOM   4837  P     C   153      33.678  93.904  12.556  1.00  0.00           P  
ATOM   4838  C5'   C   153      36.377  94.068  12.550  1.00  0.00           C  
ATOM   4839  O5'   C   153      35.167  93.684  13.229  1.00  0.00           O  
ATOM   4840  C4'   C   153      37.204  95.249  13.124  1.00  0.00           C  
ATOM   4841  O4'   C   153      36.421  96.396  13.476  1.00  0.00           O  
ATOM   4842  C3'   C   153      37.949  94.974  14.432  1.00  0.00           C  
ATOM   4843  O3'   C   153      38.949  93.936  14.516  1.00  0.00           O  
ATOM   4844  C2'   C   153      38.335  96.404  14.886  1.00  0.00           C  
ATOM   4845  O2'   C   153      39.592  96.896  14.416  1.00  0.00           O  
ATOM   4846  C1'   C   153      37.239  97.291  14.244  1.00  0.00           C  
ATOM   4847  N1    C   153      36.612  98.199  15.278  1.00  0.00           N  
ATOM   4848  C2    C   153      35.217  98.300  15.488  1.00  0.00           C  
ATOM   4849  O2    C   153      34.381  97.664  14.847  1.00  0.00           O  
ATOM   4850  N3    C   153      34.714  99.144  16.431  1.00  0.00           N  
ATOM   4851  C4    C   153      35.542  99.884  17.136  1.00  0.00           C  
ATOM   4852  N4    C   153      35.003 100.690  18.012  1.00  0.00           N  
ATOM   4853  C5    C   153      36.949  99.857  16.961  1.00  0.00           C  
ATOM   4854  C6    C   153      37.443  99.010  16.025  1.00  0.00           C  
ATOM   4855  OP1   C   153      33.005  94.976  13.341  1.00  0.00           O  
ATOM   4856  OP2   C   153      33.823  94.118  11.089  1.00  0.00           O1-
ATOM   4857 HO2'   C   153      39.905  97.657  14.942  1.00  0.00           H  
ATOM   4858  H5    C   153      37.619 100.482  17.532  1.00  0.00           H  
ATOM   4859  H6    C   153      38.513  98.982  15.860  1.00  0.00           H  
ATOM   4860  H1'   C   153      37.732  97.946  13.519  1.00  0.00           H  
ATOM   4861  H2'   C   153      38.294  96.441  15.977  1.00  0.00           H  
ATOM   4862  H3'   C   153      37.175  94.658  15.135  1.00  0.00           H  
ATOM   4863  H4'   C   153      37.942  95.537  12.374  1.00  0.00           H  
ATOM   4864  H41   C   153      33.998 100.695  18.098  1.00  0.00           H  
ATOM   4865  H5'   C   153      36.171  94.305  11.508  1.00  0.00           H  
ATOM   4866  H42   C   153      35.590 101.294  18.565  1.00  0.00           H  
ATOM   4867 H5''   C   153      37.032  93.200  12.529  1.00  0.00           H  
ATOM   4868  P     G   154      40.191  93.654  13.478  1.00  0.00           P  
ATOM   4869  C5'   G   154      39.379  91.238  12.662  1.00  0.00           C  
ATOM   4870  O5'   G   154      39.660  92.599  12.371  1.00  0.00           O  
ATOM   4871  C4'   G   154      38.795  90.516  11.430  1.00  0.00           C  
ATOM   4872  O4'   G   154      37.730  91.274  10.839  1.00  0.00           O  
ATOM   4873  C3'   G   154      39.838  90.213  10.339  1.00  0.00           C  
ATOM   4874  O3'   G   154      40.524  88.975  10.582  1.00  0.00           O  
ATOM   4875  C2'   G   154      38.938  90.236   9.087  1.00  0.00           C  
ATOM   4876  O2'   G   154      38.254  89.022   8.822  1.00  0.00           O  
ATOM   4877  C1'   G   154      37.853  91.256   9.417  1.00  0.00           C  
ATOM   4878  N1    G   154      37.947  94.129   5.128  1.00  0.00           N  
ATOM   4879  C2    G   154      37.647  92.816   5.293  1.00  0.00           C  
ATOM   4880  N2    G   154      37.302  92.155   4.216  1.00  0.00           N  
ATOM   4881  N3    G   154      37.666  92.166   6.458  1.00  0.00           N  
ATOM   4882  C4    G   154      38.043  92.960   7.511  1.00  0.00           C  
ATOM   4883  C5    G   154      38.357  94.304   7.449  1.00  0.00           C  
ATOM   4884  C6    G   154      38.296  94.967   6.168  1.00  0.00           C  
ATOM   4885  O6    G   154      38.505  96.151   5.892  1.00  0.00           O  
ATOM   4886  N7    G   154      38.675  94.790   8.724  1.00  0.00           N  
ATOM   4887  C8    G   154      38.545  93.741   9.495  1.00  0.00           C  
ATOM   4888  N9    G   154      38.168  92.592   8.842  1.00  0.00           N  
ATOM   4889  OP1   G   154      41.261  92.981  14.272  1.00  0.00           O  
ATOM   4890  OP2   G   154      40.557  94.872  12.707  1.00  0.00           O1-
ATOM   4891 HO2'   G   154      38.644  88.675   8.006  1.00  0.00           H  
ATOM   4892  H1    G   154      37.894  94.528   4.209  1.00  0.00           H  
ATOM   4893  H8    G   154      38.707  93.775  10.561  1.00  0.00           H  
ATOM   4894  H1'   G   154      36.917  90.921   8.970  1.00  0.00           H  
ATOM   4895  H2'   G   154      39.505  90.559   8.218  1.00  0.00           H  
ATOM   4896  H21   G   154      37.367  92.581   3.298  1.00  0.00           H  
ATOM   4897  H3'   G   154      40.546  91.043  10.285  1.00  0.00           H  
ATOM   4898  H22   G   154      37.027  91.194   4.324  1.00  0.00           H  
ATOM   4899  H4'   G   154      38.393  89.559  11.757  1.00  0.00           H  
ATOM   4900  H5'   G   154      38.660  91.173  13.480  1.00  0.00           H  
ATOM   4901 H5''   G   154      40.294  90.725  12.966  1.00  0.00           H  
ATOM   4902  P     C   155      41.859  88.533   9.767  1.00  0.00           P  
ATOM   4903  C5'   C   155      40.581  87.157   7.868  1.00  0.00           C  
ATOM   4904  O5'   C   155      41.430  88.240   8.230  1.00  0.00           O  
ATOM   4905  C4'   C   155      39.937  87.385   6.487  1.00  0.00           C  
ATOM   4906  O4'   C   155      39.396  88.702   6.337  1.00  0.00           O  
ATOM   4907  C3'   C   155      40.942  87.223   5.348  1.00  0.00           C  
ATOM   4908  O3'   C   155      41.419  85.893   5.094  1.00  0.00           O  
ATOM   4909  C2'   C   155      40.283  88.050   4.225  1.00  0.00           C  
ATOM   4910  O2'   C   155      39.202  87.448   3.536  1.00  0.00           O  
ATOM   4911  C1'   C   155      39.670  89.206   5.026  1.00  0.00           C  
ATOM   4912  N1    C   155      40.552  90.418   5.020  1.00  0.00           N  
ATOM   4913  C2    C   155      40.595  91.206   3.859  1.00  0.00           C  
ATOM   4914  O2    C   155      40.044  90.847   2.820  1.00  0.00           O  
ATOM   4915  N3    C   155      41.263  92.387   3.832  1.00  0.00           N  
ATOM   4916  C4    C   155      41.836  92.801   4.944  1.00  0.00           C  
ATOM   4917  N4    C   155      42.413  93.972   4.897  1.00  0.00           N  
ATOM   4918  C5    C   155      41.852  92.047   6.146  1.00  0.00           C  
ATOM   4919  C6    C   155      41.211  90.854   6.143  1.00  0.00           C  
ATOM   4920  OP1   C   155      42.348  87.256  10.363  1.00  0.00           O  
ATOM   4921  OP2   C   155      42.789  89.696   9.754  1.00  0.00           O1-
ATOM   4922 HO2'   C   155      39.556  86.680   3.059  1.00  0.00           H  
ATOM   4923  H5    C   155      42.355  92.380   7.041  1.00  0.00           H  
ATOM   4924  H6    C   155      41.214  90.244   7.031  1.00  0.00           H  
ATOM   4925  H1'   C   155      38.730  89.481   4.543  1.00  0.00           H  
ATOM   4926  H2'   C   155      41.032  88.415   3.521  1.00  0.00           H  
ATOM   4927  H3'   C   155      41.827  87.794   5.638  1.00  0.00           H  
ATOM   4928  H4'   C   155      39.128  86.673   6.356  1.00  0.00           H  
ATOM   4929  H41   C   155      42.415  94.459   4.018  1.00  0.00           H  
ATOM   4930  H5'   C   155      39.790  87.031   8.607  1.00  0.00           H  
ATOM   4931  H42   C   155      42.856  94.342   5.721  1.00  0.00           H  
ATOM   4932 H5''   C   155      41.156  86.230   7.845  1.00  0.00           H  
ATOM   4933  P     U   156      40.520  84.630   4.576  1.00  0.00           P  
ATOM   4934  C5'   U   156      39.407  84.707   2.126  1.00  0.00           C  
ATOM   4935  O5'   U   156      40.508  84.949   2.987  1.00  0.00           O  
ATOM   4936  C4'   U   156      39.719  85.297   0.736  1.00  0.00           C  
ATOM   4937  O4'   U   156      40.048  86.687   0.796  1.00  0.00           O  
ATOM   4938  C3'   U   156      40.912  84.593   0.083  1.00  0.00           C
[truncated: 1,521,759 more chars]
